# Supplementary material for: Macroalgal virosphere assists with host–microbiome equilibrium regulation and affects prokaryotes in surrounding marine environments
Source: ISME J. 2024 May 6;18(1):wrae083. doi: 10.1093/ismejo/wrae083 (PMC11126160; doi:10.1093/ismejo/wrae083)
Supplement: Supplementary_Tables1-12_wrae08 [file supplementary_tables1-12_wrae08.xlsx]

## Sheet: Table S1
Table S1: Characteristics of all vOTUs identified in this study.
vOTUs	Length	GC_content	Genome_quality	CheckV_assessment				Taxonomy						Lifestyle		Relative abundance / RPKM																													Kelp endophytic/epiphytic
				Quality	Completeness	Completeness_method	Contamination	Kindom	Phylum	Class	Order	Family	Method	Lifestyle	Methods	K1_s	K2_s	K1_t	K2_t	C0_1_C	C0_1_V	C0_2_C	C0_2_V	C63_1_C	C63_1_V	C63_2_C	C63_2_V	T0_1_C	T0_1_V	T0_2_C	T0_2_V	T63_1_C	T63_1_V	T63_2_C	T63_2_V	S12_0_3	S12_12_15	S12_21_24	S3_0_3	S3_12_15	S3_21_24	S9_0_3	S9_12_15	S9_21_24
K-k141_567474||full	94853	51.69	Medium-quality genome	Medium-quality	64.61	AAI-based (medium-confidence)	0	Viruses	Uroviricota	Caudoviricetes	Caudovirales	Siphoviridae	VPF-class_based	temperate	lysogenic_marker_proteins-based	0	140.499	0	6.91246	0	0	0	0	0	0	0	0	0	0	0	0	0	0	0	0	0	0	0	0	0	0	0	0	0	epiphytic
K-NODE_101_length_76198_cov_10.021775||full	76197	34.5	Low-quality genome	Low-quality	40.53	AAI-based (high-confidence)	0	Viruses	NA	NA	NA	NA	NA	virulent	PhaTYP-based	11.6118	0	0	0	0	0	0	0	0	0	0	0	0	0	0	0	0	0	0	0	0	0	0	0	0	0	0	0	0	epiphytic
K-k141_421471	75001	51.48	Medium-quality genome	Medium-quality	69.79	HMM-based (lower-bound)	0	Viruses	Uroviricota	Caudoviricetes	Caudovirales	unclassified Caudovirales	VPF-class_based	temperate	lysogenic_marker_proteins-based	28.5972	9.19997	0	0	0	0	0	0	0	0	0	0	0	0	0	0	0	0	0	0	0	0	0	0	0	0	0	0	0	epiphytic
K-k141_1058581	72629	37.69	Low-quality genome	Low-quality	20.32	AAI-based (high-confidence)	0	Viruses	Uroviricota	Caudoviricetes	Caudovirales	Myoviridae	VPF-class_based	virulent	PhaTYP-based	102.385	0	3.07972	0	0	0	0	0	0	0	0	0	0	0	0	0	0	0	0	0	0	0	0	0	0	0	0	0	0	epiphytic
K-k141_1734897||full	71172	39.66	Medium-quality genome	Medium-quality	84.8	AAI-based (medium-confidence)	0	Viruses	Uroviricota	Caudoviricetes	Caudovirales	Myoviridae	VPF-class_based	virulent	PhaTYP-based	9.88723	0	0	0	0	0	0	0	0	0	0	0	0	0	0	0	0	0	0	0	0	0	0	0	0	0	0	0	0	epiphytic
K-k141_1663699||full	70037	32.87	High-quality genome	High-quality	96.01	AAI-based (medium-confidence)	0	Viruses	Uroviricota	Caudoviricetes	Caudovirales	Podoviridae	vConTACT2_based, VPF-class_based	virulent	PhaTYP-based	105.295	0	3.14909	0	0	0	0	0	0	0	0	0	0	0	0	0	0	0	0	0	0	0	0	0	0	0	0	0	0	epiphytic
K-k141_1168602||full	64715	53.56	High-quality genome	High-quality	90.79	AAI-based (high-confidence)	0	Viruses	Uroviricota	Caudoviricetes	Caudovirales	unclassified Caudovirales	VPF-class_based	virulent	PhaTYP-based	14.8257	0	0	0	0	0	0	0	0	0	0	0	0	0	0	0	0	0	0	0	0	0	0	0	0	0	0	0	0	epiphytic
K-k141_408567||full	60439	37.88	High-quality genome	High-quality	100	AAI-based (medium-confidence)	0	Viruses	Uroviricota	Caudoviricetes	Caudovirales	unclassified Caudovirales	VPF-class_based	virulent	PhaTYP-based	28.5044	0	0	0	0	0	0	0	0	0	0	0	0	0	0	0	0	0	0	0	0	0	0	0	0	0	0	0	0	epiphytic
K-NODE_177_length_57888_cov_23.040323||full	57862	34.59	Genome fragment	Low-quality	21.16	AAI-based (medium-confidence)	0	Viruses	Nucleocytoviricota	Pokkesviricetes	Asfuvirales	Asfarviridae	NCLDV-detector_based, Viralrecall_based, NCLDVs_phylogenetic_analysis_based	uncertain		26.8322	0	0	0	0	0	0	0	0	0	0	0	0	0	0	0	0	0	0	0	0	0	0	0	0	0	0	0	0	epiphytic
K-k141_325136||full	57297	38.72	Low-quality genome	Low-quality	15.92	AAI-based (high-confidence)	0	Viruses	Uroviricota	Caudoviricetes	Caudovirales	Myoviridae	VPF-class_based	virulent	PhaTYP-based	134.603	11.3603	0	0	0	0	0	0	0	0	0	0	0	0	0	0	0	0	0	0	0	0	0	0	0	0	0	0	0	epiphytic
K-NODE_4_length_56640_cov_78.937952||full	56419	27.33	Low-quality genome	Low-quality	28.94	AAI-based (high-confidence)	0	Viruses	Uroviricota	Caudoviricetes	Caudovirales	Myoviridae	VPF-class_based	virulent	PhaTYP-based	0	0	0	81.9351	0	0	0	0	0	0	0	0	0	0	0	0	0	0	0	0	0	0	0	0	0	0	0	0	0	endophytic
K-k141_234223||full	54912	31.69	Medium-quality genome	Medium-quality	56.77	AAI-based (high-confidence)	0	Viruses	Uroviricota	Caudoviricetes	Caudovirales	unclassified Caudovirales	VPF-class_based	virulent	PhaTYP-based	12.6445	0	0	0	0	0	0	0	0	0	0	0	0	0	0	0	0	0	0	0	0	0	0	0	0	0	0	0	0	epiphytic
K-NODE_194_length_54437_cov_10.349730||full	54276	49.37	Medium-quality genome	Medium-quality	73.95	AAI-based (high-confidence)	0	Viruses	Uroviricota	Caudoviricetes	Caudovirales	Podoviridae	VPF-class_based	virulent	PhaTYP-based	8.33328	0	0	0	0	0	0	0	0	0	0	0	0	0	0	0	0	0	0	0	0	0	0	0	0	0	0	0	0	epiphytic
K-NODE_144_length_52477_cov_19.110126||full	52422	45.15	High-quality genome	High-quality	92.22	AAI-based (medium-confidence)	0	Viruses	Uroviricota	Caudoviricetes	Caudovirales	unclassified Caudovirales	VPF-class_based	virulent	PhaTYP-based	0	106.53	0	0	0	0	0	0	0	0	0	0	0	0	0	0	0	0	0	0	0	0	0	0	0	0	0	0	0	epiphytic
K-k141_126649_1	52143	38.61	Low-quality genome	Low-quality	16.05	AAI-based (medium-confidence)	0	Viruses	Uroviricota	Caudoviricetes	Caudovirales	Myoviridae	VPF-class_based	virulent	PhaTYP-based	136.762	11.5105	0	0	0	0	0	0	0	0	0	0	0	0	0	0	0	0	0	0	0	0	0	0	0	0	0	0	0	epiphytic
K-k141_1542400||full	50739	25.09	Low-quality genome	Low-quality	26.03	AAI-based (high-confidence)	0	Viruses	Uroviricota	Caudoviricetes	Caudovirales	Myoviridae	VPF-class_based	virulent	PhaTYP-based	0	0	0	70.1097	0	0	0	0	0	0	0	0	0	0	0	0	0	0	0	0	0	0	0	0	0	0	0	0	0	endophytic
K-k141_2073488||full	49382	48.72	High-quality genome	High-quality	97.35	AAI-based (high-confidence)	0	Viruses	Uroviricota	Caudoviricetes	Caudovirales	Podoviridae	VPF-class_based	virulent	PhaTYP-based	55.1268	0	0	0	0	0	0	0	0	0	0	0	0	0	0	0	0	0	0	0	0	0	0	0	0	0	0	0	0	epiphytic
K-k141_61561	49182	38.37	Complete genome	Complete	100	DTR (high-confidence)	0	Viruses	Uroviricota	Caudoviricetes	Caudovirales	unclassified Caudovirales	VPF-class_based	temperate	lysogenic_marker_proteins-based	0	95.651	0	95.6514	0	0	0	0	0	0	0	0	0	0	0	0	0	0	0	0	0	0	0	0	0	0	0	0	0	epiphytic
K-k141_416182||full	48074	43.06	High-quality genome	High-quality	94.81	AAI-based (medium-confidence)	0	Viruses	Uroviricota	Caudoviricetes	Caudovirales	Podoviridae	VPF-class_based	virulent	PhaTYP-based	37.0991	0	1.90661	0	0	0	0	0	0	0	0	0	0	0	0	0	0	0	0	0	0	0	0	0	0	0	0	0	0	epiphytic
K-k141_1239343	48074	34.19	Low-quality genome	Low-quality	20.24	HMM-based (lower-bound)	0	Viruses	Uroviricota	Caudoviricetes	Caudovirales	Myoviridae	VPF-class_based	virulent	PhaTYP-based	11.1198	0	0	0	0	0	0	0	0	0	0	0	0	0	0	0	0	0	0	0	0	0	0	0	0	0	0	0	0	epiphytic
K-NODE_250_length_46866_cov_134.689667||full	46862	39.22	Low-quality genome	Low-quality	17.88	AAI-based (medium-confidence)	0	Viruses	Uroviricota	Caudoviricetes	Caudovirales	Myoviridae	VPF-class_based	virulent	PhaTYP-based	136.299	10.1243	0	0	0	0	0	0	0	0	0	0	0	0	0	0	0	0	0	0	0	0	0	0	0	0	0	0	0	epiphytic
K-k141_1093391	46811	43.02	Low-quality genome	Low-quality	13.14	AAI-based (medium-confidence)	0	Viruses	Uroviricota	Caudoviricetes	Caudovirales	Myoviridae	VPF-class_based	virulent	PhaTYP-based	2.00869	50.6993	0	0	0	0	0	0	0	0	0	0	0	0	0	0	0	0	0	0	0	0	0	0	0	0	0	0	0	epiphytic
K-NODE_249_length_47001_cov_14.383717||full	46798	39.59	Medium-quality genome	Medium-quality	89.02	AAI-based (medium-confidence)	0	Viruses	Uroviricota	Caudoviricetes	Caudovirales	Myoviridae	VPF-class_based	virulent	PhaTYP-based	15.1438	0	0	0	0	0	0	0	0	0	0	0	0	0	0	0	0	0	0	0	0	0	0	0	0	0	0	0	0	epiphytic
K-k141_2073569||full	46360	39.01	High-quality genome	High-quality	100	AAI-based (medium-confidence)	0	Viruses	Uroviricota	Caudoviricetes	Caudovirales	Siphoviridae	VPF-class_based	virulent	PhaTYP-based	20.8223	0	0	0	0	0	0	0	0	0	0	0	0	0	0	0	0	0	0	0	0	0	0	0	0	0	0	0	0	epiphytic
K-NODE_267_length_45417_cov_1917.330298||full	45416	46.57	Medium-quality genome	Medium-quality	76.8	HMM-based (lower-bound)	0	Viruses	Uroviricota	Caudoviricetes	Caudovirales	Podoviridae	VPF-class_based	virulent	PhaTYP-based	2150.52	0	28.6044	0	0	0	0	0	0	0	0	0	0	0	0	0	0	0	0	0	0	0	0	0	0	0	0	0	0	epiphytic
K-k141_174630||full	45290	38.69	Low-quality genome	Low-quality	12.37	AAI-based (medium-confidence)	0	Viruses	Uroviricota	Caudoviricetes	Caudovirales	Myoviridae	VPF-class_based	virulent	PhaTYP-based	126.626	0	0	0	0	0	0	0	0	0	0	0	0	0	0	0	0	0	0	0	0	0	0	0	0	0	0	0	0	epiphytic
K-NODE_268_length_45385_cov_62.065762||full	45191	55.67	High-quality genome	High-quality	90.39	AAI-based (medium-confidence)	0	Viruses	Uroviricota	Caudoviricetes	Caudovirales	Siphoviridae	VPF-class_based	temperate	PhaTYP-based; lysogenic_marker_proteins-based	69.0292	9.09574	4.71335	0	0	0	0	0	0	0	0	0	0	0	0	0	0	0	0	0	0	0	0	0	0	0	0	0	0	epiphytic
K-k141_2073572||full	44349	46.18	High-quality genome	High-quality	99.11	AAI-based (medium-confidence)	0	Viruses	Uroviricota	Caudoviricetes	Caudovirales	Podoviridae	VPF-class_based	virulent	PhaTYP-based	22.7579	0	0	0	0	0	0	0	0	0	0	0	0	0	0	0	0	0	0	0	0	0	0	0	0	0	0	0	0	epiphytic
K-k141_2013314	42684	46.22	Genome fragment	Not-determined	NA	NA	0	Viruses	Uroviricota	Caudoviricetes	Caudovirales	unclassified Caudovirales	VPF-class_based	uncertain		0	0	21.1442	14.7641	0	0	0	0	0	0	0	0	0	0	0	0	0	0	0	0	0	0	0	0	0	0	0	0	0	endophytic
K-k141_1131618||full	42469	35.84	Low-quality genome	Low-quality	42.19	AAI-based (medium-confidence)	0	Viruses	Uroviricota	Caudoviricetes	Caudovirales	Podoviridae	VPF-class_based	virulent	PhaTYP-based	0	74.7675	0	0	0	0	0	0	0	0	0	0	0	0	0	0	0	0	0	0	0	0	0	0	0	0	0	0	0	epiphytic
K-k141_1054177	41645	47.93	Genome fragment	Not-determined	NA	NA	0	Viruses	NA	NA	NA	NA	NA	uncertain		0	0	21.084	14.1835	0	0	0	0	0	0	0	0	0	0	0	0	0	0	0	0	0	0	0	0	0	0	0	0	0	endophytic
K-k141_1287812	41590	39.41	High-quality genome	High-quality	100	AAI-based (medium-confidence)	0	Viruses	Uroviricota	Caudoviricetes	Caudovirales	Podoviridae	VPF-class_based	virulent	PhaTYP-based	96.4737	0	0	0	0	0	0	0	0	0	0	0	0	0	0	0	0	0	0	0	0	0	0	0	0	0	0	0	0	epiphytic
K-k141_1231043||full	41546	43.02	Low-quality genome	Low-quality	41.58	HMM-based (lower-bound)	0	Viruses	Uroviricota	Caudoviricetes	Caudovirales	unclassified Caudovirales	VPF-class_based	virulent	PhaTYP-based	10.0117	0	0	0	0	0	0	0	0	0	0	0	0	0	0	0	0	0	0	0	0	0	0	0	0	0	0	0	0	epiphytic
K-k141_1672387	41037	46.82	Genome fragment	Not-determined	NA	NA	0	Viruses	Uroviricota	Caudoviricetes	Caudovirales	unclassified Caudovirales	VPF-class_based	uncertain		0	0	96.0554	59.0255	0	0	0	0	0	0	0	0	0	0	0	0	0	0	0	0	0	0	0	0	0	0	0	0	0	endophytic
K-NODE_333_length_40795_cov_28.535935||full	40701	35.42	Genome fragment	Low-quality	13.33	HMM-based (lower-bound)	0	Viruses	Nucleocytoviricota	UNCLASSIFIED	UNCLASSIFIED	unclassified Nucleocytoviricota	NCLDV-detector_based, Viralrecall_based	uncertain		25.8458	0	0	0	0	0	0	0	0	0	0	0	0	0	0	0	0	0	0	0	0	0	0	0	0	0	0	0	0	epiphytic
K-k141_1568562	40368	38.7	High-quality genome	High-quality	91.71	AAI-based (medium-confidence)	0	Viruses	Uroviricota	Caudoviricetes	Caudovirales	Myoviridae	VPF-class_based	temperate	PhaTYP-based	0	156.035	0	10.7681	0	0	0	0	0	0	0	0	0	0	0	0	0	0	0	0	0	0	0	0	0	0	0	0	0	epiphytic
K-NODE_341_length_40282_cov_190.243468||full	40165	39	Low-quality genome	Low-quality	22.53	HMM-based (lower-bound)	0	Viruses	Uroviricota	Caudoviricetes	Caudovirales	unclassified Caudovirales	VPF-class_based	uncertain		161.176	12.9963	0	0	0	0	0	0	0	0	0	0	0	0	0	0	0	0	0	0	0	0	0	0	0	0	0	0	0	epiphytic
K-k141_1553797||full	40095	42.64	Low-quality genome	Low-quality	11.2	AAI-based (medium-confidence)	0	Viruses	Uroviricota	Caudoviricetes	Caudovirales	Myoviridae	VPF-class_based	virulent	PhaTYP-based	2.34516	59.1125	0	0	0	0	0	0	0	0	0	0	0	0	0	0	0	0	0	0	0	0	0	0	0	0	0	0	0	epiphytic
K-NODE_9_length_53546_cov_183.294909||full	39860	34.13	Low-quality genome	Low-quality	28.41	HMM-based (lower-bound)	0	Viruses	Uroviricota	Caudoviricetes	Caudovirales	unclassified Caudovirales	VPF-class_based	uncertain		0	95.0634	0	240.921	0	0	0	0	0	0	0	0	0	0	0	0	0	0	0	0	0	0	0	0	0	0	0	0	0	epiphytic
K-NODE_29_length_39470_cov_64.900038	39470	25	Low-quality genome	Low-quality	20.25	AAI-based (high-confidence)	0	Viruses	Uroviricota	Caudoviricetes	Caudovirales	Myoviridae	VPF-class_based	virulent	PhaTYP-based	0	0	0	66.4736	0	0	0	0	0	0	0	0	0	0	0	0	0	0	0	0	0	0	0	0	0	0	0	0	0	endophytic
K-k141_862941	39112	47.53	Genome fragment	Not-determined	NA	NA	0	Viruses	Uroviricota	Caudoviricetes	Caudovirales	unclassified Caudovirales	VPF-class_based	uncertain		0	0	21.0447	14.916	0	0	0	0	0	0	0	0	0	0	0	0	0	0	0	0	0	0	0	0	0	0	0	0	0	endophytic
K-NODE_364_length_38972_cov_31.721279||full	38848	53.48	High-quality genome	High-quality	91.18	AAI-based (high-confidence)	0	Viruses	Uroviricota	Caudoviricetes	Caudovirales	Siphoviridae	vConTACT2_based, VPF-class_based	temperate	lysogenic_marker_proteins-based	36.5138	0	0	0	0	0	0	0	0	0	0	0	0	0	0	0	0	0	0	0	0	0	0	0	0	0	0	0	0	epiphytic
K-k141_445797	38765	45.37	Genome fragment	Not-determined	NA	NA	0	Viruses	Uroviricota	Caudoviricetes	Caudovirales	Podoviridae	VPF-class_based	uncertain		0	0	23.0467	17.4236	0	0	0	0	0	0	0	0	0	0	0	0	0	0	0	0	0	0	0	0	0	0	0	0	0	endophytic
K-k141_901819||full	38351	30.83	Medium-quality genome	Medium-quality	88.79	AAI-based (medium-confidence)	0	Viruses	Uroviricota	Caudoviricetes	Caudovirales	unclassified Caudovirales	VPF-class_based	temperate	lysogenic_marker_proteins-based	0	101.807	0	71.7416	0	0	0	0	0	0	0	0	0	0	0	0	0	0	0	0	0	0	0	0	0	0	0	0	0	epiphytic
K-k141_1849391	38072	44.27	High-quality genome	High-quality	91.92	AAI-based (medium-confidence)	0	Viruses	Uroviricota	Caudoviricetes	Caudovirales	Podoviridae	VPF-class_based	virulent	PhaTYP-based	14.0411	0	0	0	0	0	0	0	0	0	0	0	0	0	0	0	0	0	0	0	0	0	0	0	0	0	0	0	0	epiphytic
K-NODE_374_length_38181_cov_30.256177||full	37679	36.86	Medium-quality genome	Medium-quality	73.69	AAI-based (medium-confidence)	0	Viruses	Uroviricota	Caudoviricetes	Caudovirales	Myoviridae	VPF-class_based	temperate	PhaTYP-based; lysogenic_marker_proteins-based	35.0934	0	0	0	0	0	0	0	0	0	0	0	0	0	0	0	0	0	0	0	0	0	0	0	0	0	0	0	0	epiphytic
K-k141_194446	37528	45.51	Genome fragment	Not-determined	NA	NA	0	Viruses	Uroviricota	Caudoviricetes	Caudovirales	Myoviridae	VPF-class_based	uncertain		0	0	19.782	13.8829	0	0	0	0	0	0	0	0	0	0	0	0	0	0	0	0	0	0	0	0	0	0	0	0	0	endophytic
K-k141_535569	37503	38.22	Medium-quality genome	Medium-quality	61.6	HMM-based (lower-bound)	0	Viruses	Uroviricota	Caudoviricetes	Caudovirales	Siphoviridae	VPF-class_based	temperate	lysogenic_marker_proteins-based	0	28.2602	0	214.15	0	0	0	0	0	0	0	0	0	0	0	0	0	0	0	0	0	0	0	0	0	0	0	0	0	epiphytic
K-NODE_386_length_37287_cov_99.919854||full	37232	42.76	High-quality genome	High-quality	97.24	AAI-based (medium-confidence)	0	Viruses	Uroviricota	Caudoviricetes	Caudovirales	Myoviridae	vConTACT2_based, VPF-class_based	virulent	PhaTYP-based	117.125	13.7363	0	0	0	0	0	0	0	0	0	0	0	0	0	0	0	0	0	0	0	0	0	0	0	0	0	0	0	epiphytic
K-NODE_388_length_37246_cov_12.307413||full	37132	31.8	Low-quality genome	Low-quality	38.76	AAI-based (high-confidence)	0	Viruses	Uroviricota	Caudoviricetes	Caudovirales	Podoviridae	VPF-class_based	virulent	PhaTYP-based	12.3566	0	0	0	0	0	0	0	0	0	0	0	0	0	0	0	0	0	0	0	0	0	0	0	0	0	0	0	0	epiphytic
K-k141_268458||full	36979	37.64	High-quality genome	High-quality	100	AAI-based (high-confidence)	0	Viruses	Uroviricota	Caudoviricetes	Caudovirales	Myoviridae	vConTACT2_based, VPF-class_based	virulent	PhaTYP-based	0	10.0012	0	16.0013	0	0	0	0	0	0	0	0	0	0	0	0	0	0	0	0	0	0	0	0	0	0	0	0	0	epiphytic
K-k141_1151177||full_1	36781	50.37	High-quality genome	High-quality	96.97	AAI-based (medium-confidence)	0	Viruses	Uroviricota	Caudoviricetes	Caudovirales	Myoviridae	VPF-class_based	temperate	PhaTYP-based; lysogenic_marker_proteins-based	3.73408	87.9962	0	0	0	0	0	0	0	0	0	0	0	0	0	0	0	0	0	0	0	0	0	0	0	0	0	0	0	epiphytic
K-k141_464911||full	36599	27.1	Low-quality genome	Low-quality	18.77	AAI-based (high-confidence)	0	Viruses	Uroviricota	Caudoviricetes	Caudovirales	Myoviridae	VPF-class_based	virulent	PhaTYP-based	0	0	0	63.4196	0	0	0	0	0	0	0	0	0	0	0	0	0	0	0	0	0	0	0	0	0	0	0	0	0	endophytic
K-NODE_58_length_36350_cov_15.023502	36350	47.2	Genome fragment	Not-determined	NA	NA	0	Viruses	Uroviricota	Caudoviricetes	Caudovirales	unclassified Caudovirales	VPF-class_based	uncertain		0	0	20.595	9.43364	0	0	0	0	0	0	0	0	0	0	0	0	0	0	0	0	0	0	0	0	0	0	0	0	0	endophytic
K-k141_1706702	36267	53.03	Genome fragment	Not-determined	NA	NA	0	Viruses	Uroviricota	Caudoviricetes	Caudovirales	unclassified Caudovirales	VPF-class_based	uncertain		0	0	21.274	14.8603	0	0	0	0	0	0	0	0	0	0	0	0	0	0	0	0	0	0	0	0	0	0	0	0	0	endophytic
K-k141_437838||full	36006	44.89	High-quality genome	High-quality	100	AAI-based (high-confidence)	0	Viruses	Uroviricota	Caudoviricetes	Caudovirales	Myoviridae	vConTACT2_based, VPF-class_based	temperate	PhaTYP-based; lysogenic_marker_proteins-based	0	96.2292	0	3.01093	0	0	0	0	0	0	0	0	0	0	0	0	0	0	0	0	0	0	0	0	0	0	0	0	0	epiphytic
K-k141_1872697||full	35814	40.26	High-quality genome	High-quality	94.77	AAI-based (medium-confidence)	0	Viruses	Uroviricota	Caudoviricetes	Caudovirales	Myoviridae	vConTACT2_based, VPF-class_based	virulent	PhaTYP-based	10.3378	0	0	0	0	0	0	0	0	0	0	0	0	0	0	0	0	0	0	0	0	0	0	0	0	0	0	0	0	epiphytic
K-k141_1978640||full	35759	45.86	Medium-quality genome	Medium-quality	50.17	AAI-based (medium-confidence)	0	Viruses	Uroviricota	Caudoviricetes	Caudovirales	unclassified Caudovirales	VPF-class_based	temperate	PhaTYP-based	6.98771	10.7561	0	0	0	0	0	0	0	0	0	0	0	0	0	0	0	0	0	0	0	0	0	0	0	0	0	0	0	epiphytic
K-k141_1540842||full	35570	38.11	Low-quality genome	Low-quality	10.36	AAI-based (medium-confidence)	0	Viruses	Uroviricota	Caudoviricetes	Caudovirales	Myoviridae	VPF-class_based	virulent	PhaTYP-based	103.537	0	3.03804	0	0	0	0	0	0	0	0	0	0	0	0	0	0	0	0	0	0	0	0	0	0	0	0	0	0	epiphytic
K-k141_991660||full	34784	54.33	Medium-quality genome	Medium-quality	50.19	HMM-based (lower-bound)	0	Viruses	Uroviricota	Caudoviricetes	Caudovirales	Siphoviridae	vConTACT2_based, VPF-class_based	temperate	PhaTYP-based; lysogenic_marker_proteins-based	35.3297	0	0	0	0	0	0	0	0	0	0	0	0	0	0	0	0	0	0	0	0	0	0	0	0	0	0	0	0	epiphytic
K-NODE_473_length_34320_cov_16.849234||full	34117	37.07	Medium-quality genome	Medium-quality	80.2	AAI-based (medium-confidence)	0	Viruses	Uroviricota	Caudoviricetes	Caudovirales	Podoviridae	vConTACT2_based, VPF-class_based	temperate	lysogenic_marker_proteins-based	0	80.5892	0	4.70168	0	0	0	0	0	0	0	0	0	0	0	0	0	0	0	0	0	0	0	0	0	0	0	0	0	epiphytic
K-NODE_442_length_34557_cov_184.532897||full	34068	39.66	High-quality genome	High-quality	100	AAI-based (medium-confidence)	0	Viruses	Uroviricota	Caudoviricetes	Caudovirales	Myoviridae	VPF-class_based	temperate	PhaTYP-based; lysogenic_marker_proteins-based	183.479	0	0	0	0	0	0	0	0	0	0	0	0	0	0	0	0	0	0	0	0	0	0	0	0	0	0	0	0	epiphytic
K-k141_845184	33916	47.29	Genome fragment	Not-determined	NA	NA	0	Viruses	NA	NA	NA	NA	NA	uncertain		0	0	20.906	15.2311	0	0	0	0	0	0	0	0	0	0	0	0	0	0	0	0	0	0	0	0	0	0	0	0	0	endophytic
K-k141_333189	33892	47.55	Genome fragment	Not-determined	NA	NA	0	Viruses	Uroviricota	Caudoviricetes	Caudovirales	Siphoviridae	VPF-class_based	uncertain		0	0	23.0029	16.1164	0	0	0	0	0	0	0	0	0	0	0	0	0	0	0	0	0	0	0	0	0	0	0	0	0	endophytic
K-k141_1209505	33823	47.31	Low-quality genome	Low-quality	2.99	HMM-based (lower-bound)	0	Viruses	NA	NA	NA	NA	NA	uncertain		0	0	26.8992	17.5713	0	0	0	0	0	0	0	0	0	0	0	0	0	0	0	0	0	0	0	0	0	0	0	0	0	endophytic
K-NODE_458_length_33658_cov_9.244561	33658	45.4	Low-quality genome	Low-quality	21.21	HMM-based (lower-bound)	0	Viruses	Uroviricota	Caudoviricetes	Caudovirales	unclassified Caudovirales	VPF-class_based	virulent	PhaTYP-based	10.7478	0	0	0	0	0	0	0	0	0	0	0	0	0	0	0	0	0	0	0	0	0	0	0	0	0	0	0	0	epiphytic
K-k141_1825996	33435	53.15	Medium-quality genome	Medium-quality	72.47	AAI-based (medium-confidence)	0	Viruses	Uroviricota	Caudoviricetes	Caudovirales	unclassified Caudovirales	VPF-class_based	temperate	PhaTYP-based	8.08534	31.3194	0	0	0	0	0	0	0	0	0	0	0	0	0	0	0	0	0	0	0	0	0	0	0	0	0	0	0	epiphytic
K-k141_1431904	33377	47.42	Genome fragment	Not-determined	NA	NA	0	Viruses	NA	NA	NA	NA	NA	uncertain		0	0	27.836	19.2237	0	0	0	0	0	0	0	0	0	0	0	0	0	0	0	0	0	0	0	0	0	0	0	0	0	endophytic
K-k141_704974||full	32988	48.97	Medium-quality genome	Medium-quality	79.75	AAI-based (high-confidence)	0	Viruses	Uroviricota	Caudoviricetes	Caudovirales	Autographiviridae	vConTACT2_based	temperate	lysogenic_marker_proteins-based	8.44563	0	0	0	0	0	0	0	0	0	0	0	0	0	0	0	0	0	0	0	0	0	0	0	0	0	0	0	0	epiphytic
K-k141_434541||full	31861	35.85	Low-quality genome	Low-quality	31.3	AAI-based (medium-confidence)	0	Viruses	Uroviricota	Caudoviricetes	Caudovirales	Podoviridae	VPF-class_based	virulent	PhaTYP-based	11.7093	0	0	0	0	0	0	0	0	0	0	0	0	0	0	0	0	0	0	0	0	0	0	0	0	0	0	0	0	epiphytic
K-k141_441369	31813	47.47	Genome fragment	Not-determined	NA	NA	0	Viruses	NA	NA	NA	NA	NA	uncertain		0	0	21.1994	15.2573	0	0	0	0	0	0	0	0	0	0	0	0	0	0	0	0	0	0	0	0	0	0	0	0	0	endophytic
K-k141_1467387||full	31201	45.26	Low-quality genome	Low-quality	34.65	AAI-based (medium-confidence)	0	Viruses	Uroviricota	Caudoviricetes	Caudovirales	Siphoviridae	vConTACT2_based, VPF-class_based	virulent	PhaTYP-based	10.1502	0	0	0	0	0	0	0	0	0	0	0	0	0	0	0	0	0	0	0	0	0	0	0	0	0	0	0	0	epiphytic
K-k141_1378020||full_1	31100	42.54	Medium-quality genome	Medium-quality	61.03	AAI-based (medium-confidence)	0	Viruses	Uroviricota	Caudoviricetes	Caudovirales	Siphoviridae	VPF-class_based	temperate	PhaTYP-based	15.2362	0	0	0	0	0	0	0	0	0	0	0	0	0	0	0	0	0	0	0	0	0	0	0	0	0	0	0	0	epiphytic
K-NODE_509_length_31388_cov_13.712986||full	31048	56	Medium-quality genome	Medium-quality	66.24	AAI-based (medium-confidence)	0	Viruses	Uroviricota	Caudoviricetes	Caudovirales	Myoviridae	VPF-class_based	temperate	PhaTYP-based; lysogenic_marker_proteins-based	14.9813	20.2499	0	0	0	0	0	0	0	0	0	0	0	0	0	0	0	0	0	0	0	0	0	0	0	0	0	0	0	epiphytic
K-k141_185273	31041	48.77	Genome fragment	Not-determined	NA	NA	0	Viruses	Uroviricota	Caudoviricetes	Caudovirales	Siphoviridae	VPF-class_based	uncertain		0	0	23.0185	15.3939	0	0	0	0	0	0	0	0	0	0	0	0	0	0	0	0	0	0	0	0	0	0	0	0	0	endophytic
K-k141_626302	30917	48.29	Genome fragment	Not-determined	NA	NA	0	Viruses	NA	NA	NA	NA	NA	uncertain		0	0	21.0221	14.1859	0	0	0	0	0	0	0	0	0	0	0	0	0	0	0	0	0	0	0	0	0	0	0	0	0	endophytic
K-k141_730707	30663	49.99	Genome fragment	Not-determined	NA	NA	0	Viruses	Uroviricota	Caudoviricetes	Caudovirales	unclassified Caudovirales	VPF-class_based	uncertain		0	0	18.8609	15.7024	0	0	0	0	0	0	0	0	0	0	0	0	0	0	0	0	0	0	0	0	0	0	0	0	0	endophytic
K-k141_779236	30366	39.9	Low-quality genome	Low-quality	15.57	HMM-based (lower-bound)	0	Viruses	Uroviricota	Caudoviricetes	Caudovirales	unclassified Caudovirales	VPF-class_based	uncertain		139.193	13.4668	0	0	0	0	0	0	0	0	0	0	0	0	0	0	0	0	0	0	0	0	0	0	0	0	0	0	0	epiphytic
K-k141_1204602||full	30354	35.99	High-quality genome	High-quality	92.73	AAI-based (medium-confidence)	0	Viruses	Uroviricota	Caudoviricetes	Caudovirales	Siphoviridae	vConTACT2_based, VPF-class_based	temperate	lysogenic_marker_proteins-based	42.1566	0	0	0	0	0	0	0	0	0	0	0	0	0	0	0	0	0	0	0	0	0	0	0	0	0	0	0	0	epiphytic
K-k141_2073647||full	30283	35.75	Medium-quality genome	Medium-quality	86.22	AAI-based (medium-confidence)	0	Viruses	Uroviricota	Caudoviricetes	Caudovirales	Siphoviridae	vConTACT2_based, VPF-class_based	virulent	PhaTYP-based	1.99094	146.831	0	2.54974	0	0	0	0	0	0	0	0	0	0	0	0	0	0	0	0	0	0	0	0	0	0	0	0	0	epiphytic
K-k141_445610	30251	34.72	Medium-quality genome	Medium-quality	79.73	AAI-based (medium-confidence)	0	Viruses	Uroviricota	Caudoviricetes	Caudovirales	Siphoviridae	vConTACT2_based, VPF-class_based	virulent	PhaTYP-based	10.2387	44.012	0	0	0	0	0	0	0	0	0	0	0	0	0	0	0	0	0	0	0	0	0	0	0	0	0	0	0	epiphytic
K-k141_17669	30208	48.45	Genome fragment	Not-determined	NA	NA	0	Viruses	Uroviricota	Caudoviricetes	Caudovirales	Myoviridae	VPF-class_based	uncertain		0	0	20.9638	15.3709	0	0	0	0	0	0	0	0	0	0	0	0	0	0	0	0	0	0	0	0	0	0	0	0	0	endophytic
K-NODE_551_length_30200_cov_7.576746||full	30198	51.39	Medium-quality genome	Medium-quality	77.04	AAI-based (medium-confidence)	0	Viruses	Uroviricota	Caudoviricetes	Caudovirales	Siphoviridae	VPF-class_based	virulent	PhaTYP-based	8.75742	0	0	0	0	0	0	0	0	0	0	0	0	0	0	0	0	0	0	0	0	0	0	0	0	0	0	0	0	epiphytic
K-k141_1256938	30024	47.52	Genome fragment	Not-determined	NA	NA	0	Viruses	Uroviricota	Caudoviricetes	Caudovirales	Siphoviridae	VPF-class_based	uncertain		0	0	21.2831	14.8676	0	0	0	0	0	0	0	0	0	0	0	0	0	0	0	0	0	0	0	0	0	0	0	0	0	endophytic
K-NODE_78_length_29557_cov_16.273134	29557	47.98	Genome fragment	Not-determined	NA	NA	0	Viruses	Uroviricota	Caudoviricetes	Caudovirales	Siphoviridae	VPF-class_based	uncertain		0	0	18.1747	12.2702	0	0	0	0	0	0	0	0	0	0	0	0	0	0	0	0	0	0	0	0	0	0	0	0	0	endophytic
K-k141_2005149	29339	49.28	Genome fragment	Not-determined	NA	NA	0	Viruses	Uroviricota	Caudoviricetes	Caudovirales	unclassified Caudovirales	VPF-class_based	uncertain		0	0	81.5197	83.9955	0	0	0	0	0	0	0	0	0	0	0	0	0	0	0	0	0	0	0	0	0	0	0	0	0	endophytic
K-k141_91173	29316	45.7	Genome fragment	Not-determined	NA	NA	0	Viruses	NA	NA	NA	NA	NA	uncertain		217.199	0	8.74015	0	0	0	0	0	0	0	0	0	0	0	0	0	0	0	0	0	0	0	0	0	0	0	0	0	0	epiphytic
K-NODE_581_length_29343_cov_9.285748||full	29289	34.39	Low-quality genome	Low-quality	15.82	AAI-based (medium-confidence)	0	Viruses	Uroviricota	Caudoviricetes	Caudovirales	Myoviridae	VPF-class_based	virulent	PhaTYP-based	10.7607	0	0	0	0	0	0	0	0	0	0	0	0	0	0	0	0	0	0	0	0	0	0	0	0	0	0	0	0	epiphytic
K-NODE_584_length_29281_cov_7.051666	29281	41.13	Low-quality genome	Low-quality	17.42	HMM-based (lower-bound)	0	Viruses	Uroviricota	Caudoviricetes	Caudovirales	Myoviridae	VPF-class_based	uncertain		8.09506	0	0	0	0	0	0	0	0	0	0	0	0	0	0	0	0	0	0	0	0	0	0	0	0	0	0	0	0	epiphytic
K-k141_1412331	29251	47.39	Genome fragment	Not-determined	NA	NA	0	Viruses	NA	NA	NA	NA	NA	uncertain		0	0	22.6467	15.2694	0	0	0	0	0	0	0	0	0	0	0	0	0	0	0	0	0	0	0	0	0	0	0	0	0	endophytic
K-NODE_586_length_29215_cov_24.477366||full	29213	34.02	Low-quality genome	Low-quality	43.17	HMM-based (lower-bound)	0	Viruses	Uroviricota	Caudoviricetes	Caudovirales	Siphoviridae	VPF-class_based	virulent	PhaTYP-based	28.1267	0	0	0	0	0	0	0	0	0	0	0	0	0	0	0	0	0	0	0	0	0	0	0	0	0	0	0	0	epiphytic
K-NODE_719_length_28622_cov_23.919873	28622	51.3	Low-quality genome	Low-quality	19.5	AAI-based (medium-confidence)	0	Viruses	Uroviricota	Caudoviricetes	Caudovirales	unclassified Caudovirales	VPF-class_based	virulent	PhaTYP-based	0	134.161	0	6.49449	0	0	0	0	0	0	0	0	0	0	0	0	0	0	0	0	0	0	0	0	0	0	0	0	0	epiphytic
K-k141_1872412	28514	35.52	Low-quality genome	Low-quality	39.62	HMM-based (lower-bound)	0	Viruses	Uroviricota	Caudoviricetes	Caudovirales	Siphoviridae	VPF-class_based	uncertain		34.9077	0	0	0	0	0	0	0	0	0	0	0	0	0	0	0	0	0	0	0	0	0	0	0	0	0	0	0	0	epiphytic
K-NODE_85_length_28194_cov_15.977824	28194	48.52	Genome fragment	Not-determined	NA	NA	0	Viruses	Uroviricota	Caudoviricetes	Caudovirales	unclassified Caudovirales	VPF-class_based	uncertain		0	0	21.8425	14.4033	0	0	0	0	0	0	0	0	0	0	0	0	0	0	0	0	0	0	0	0	0	0	0	0	0	endophytic
K-NODE_88_length_27787_cov_16.705394	27787	46.26	Genome fragment	Not-determined	NA	NA	0	Viruses	NA	NA	NA	NA	NA	uncertain		0	0	21.9469	15.4283	0	0	0	0	0	0	0	0	0	0	0	0	0	0	0	0	0	0	0	0	0	0	0	0	0	endophytic
K-k141_1263662||full	27725	49.66	Low-quality genome	Low-quality	37.9	AAI-based (high-confidence)	0	Viruses	Uroviricota	Caudoviricetes	Caudovirales	Podoviridae	VPF-class_based	virulent	PhaTYP-based	5.70743	0	0	0	0	0	0	0	0	0	0	0	0	0	0	0	0	0	0	0	0	0	0	0	0	0	0	0	0	epiphytic
K-k141_727430	27707	47.27	Genome fragment	Not-determined	NA	NA	0	Viruses	Uroviricota	Caudoviricetes	Caudovirales	Siphoviridae	VPF-class_based	uncertain		0	0	21.6908	15.1632	0	0	0	0	0	0	0	0	0	0	0	0	0	0	0	0	0	0	0	0	0	0	0	0	0	endophytic
K-k141_1881997	27653	46.66	Genome fragment	Not-determined	NA	NA	0	Viruses	Uroviricota	Caudoviricetes	Caudovirales	Myoviridae	VPF-class_based	uncertain		0	0	21.4506	14.3467	0	0	0	0	0	0	0	0	0	0	0	0	0	0	0	0	0	0	0	0	0	0	0	0	0	endophytic
K-NODE_646_length_27552_cov_11.508165||full	27550	43.32	Medium-quality genome	Medium-quality	59.37	AAI-based (high-confidence)	0	Viruses	Uroviricota	Caudoviricetes	Caudovirales	Podoviridae	vConTACT2_based, VPF-class_based	virulent	PhaTYP-based	13.3835	0	0	0	0	0	0	0	0	0	0	0	0	0	0	0	0	0	0	0	0	0	0	0	0	0	0	0	0	epiphytic
K-k141_1280787	27457	48.29	Genome fragment	Not-determined	NA	NA	0	Viruses	NA	NA	NA	NA	NA	uncertain		0	0	19.5268	13.5496	0	0	0	0	0	0	0	0	0	0	0	0	0	0	0	0	0	0	0	0	0	0	0	0	0	endophytic
K-k141_890911	27391	39.49	Medium-quality genome	Medium-quality	75.22	AAI-based (medium-confidence)	0	Viruses	Uroviricota	Caudoviricetes	Caudovirales	Siphoviridae	VPF-class_based	virulent	PhaTYP-based	19.9693	0	0	0	0	0	0	0	0	0	0	0	0	0	0	0	0	0	0	0	0	0	0	0	0	0	0	0	0	epiphytic
K-NODE_650_length_27439_cov_12.675979||full	27382	32.81	Medium-quality genome	Medium-quality	50.18	AAI-based (high-confidence)	0	Viruses	Uroviricota	Caudoviricetes	Caudovirales	unclassified Caudovirales	VPF-class_based	virulent	PhaTYP-based	14.8011	0	0	0	0	0	0	0	0	0	0	0	0	0	0	0	0	0	0	0	0	0	0	0	0	0	0	0	0	epiphytic
K-k141_469007	27299	45.89	Genome fragment	Not-determined	NA	NA	0	Viruses	Uroviricota	Caudoviricetes	Caudovirales	Myoviridae	VPF-class_based	uncertain		0	0	20.4506	15.1708	0	0	0	0	0	0	0	0	0	0	0	0	0	0	0	0	0	0	0	0	0	0	0	0	0	endophytic
K-k141_386958	27081	39.66	Medium-quality genome	Medium-quality	55.91	AAI-based (medium-confidence)	0	Viruses	Uroviricota	Caudoviricetes	Caudovirales	Myoviridae	vConTACT2_based, VPF-class_based	virulent	PhaTYP-based	7.89269	0	0	0	0	0	0	0	0	0	0	0	0	0	0	0	0	0	0	0	0	0	0	0	0	0	0	0	0	epiphytic
K-k141_568790	26934	47.32	Genome fragment	Not-determined	NA	NA	0	Viruses	Uroviricota	Caudoviricetes	Caudovirales	Myoviridae	VPF-class_based	uncertain		0	0	21.5689	15.7432	0	0	0	0	0	0	0	0	0	0	0	0	0	0	0	0	0	0	0	0	0	0	0	0	0	endophytic
K-k141_341023||full	26750	50.18	Low-quality genome	Low-quality	42.05	HMM-based (lower-bound)	0	Viruses	Uroviricota	Caudoviricetes	Caudovirales	Myoviridae	VPF-class_based	temperate	PhaTYP-based	11.0172	0	0	0	0	0	0	0	0	0	0	0	0	0	0	0	0	0	0	0	0	0	0	0	0	0	0	0	0	epiphytic
K-k141_1145868	26695	49.14	Genome fragment	Not-determined	NA	NA	0	Viruses	Uroviricota	Caudoviricetes	Caudovirales	Podoviridae	VPF-class_based	uncertain		0	0	18.904	15.0953	0	0	0	0	0	0	0	0	0	0	0	0	0	0	0	0	0	0	0	0	0	0	0	0	0	endophytic
K-k141_1588691	26568	47.66	Genome fragment	Not-determined	NA	NA	0	Viruses	NA	NA	NA	NA	NA	uncertain		0	0	20.288	15.0304	0	0	0	0	0	0	0	0	0	0	0	0	0	0	0	0	0	0	0	0	0	0	0	0	0	endophytic
K-k141_739396	26488	48.39	Genome fragment	Not-determined	NA	NA	0	Viruses	Uroviricota	Caudoviricetes	Caudovirales	unclassified Caudovirales	VPF-class_based	uncertain		0	0	48.9072	30.9565	0	0	0	0	0	0	0	0	0	0	0	0	0	0	0	0	0	0	0	0	0	0	0	0	0	endophytic
K-NODE_94_length_26422_cov_14.753821	26422	47.15	Genome fragment	Not-determined	NA	NA	0	Viruses	NA	NA	NA	NA	NA	uncertain		0	0	18.8135	12.8996	0	0	0	0	0	0	0	0	0	0	0	0	0	0	0	0	0	0	0	0	0	0	0	0	0	endophytic
K-NODE_107_length_26359_cov_31.449133	26359	41.7	Medium-quality genome	Medium-quality	73.55	AAI-based (medium-confidence)	0	Viruses	Uroviricota	Caudoviricetes	Caudovirales	Podoviridae	VPF-class_based	temperate	PhaTYP-based	3.17088	0	0	40.5272	0	0	0	0	0	0	0	0	0	0	0	0	0	0	0	0	0	0	0	0	0	0	0	0	0	epiphytic
K-k141_703914	26355	48.64	Genome fragment	Not-determined	NA	NA	0	Viruses	NA	NA	NA	NA	NA	uncertain		0	0	19.711	13.1297	0	0	0	0	0	0	0	0	0	0	0	0	0	0	0	0	0	0	0	0	0	0	0	0	0	endophytic
K-k141_1596467	26350	49.88	Genome fragment	Not-determined	NA	NA	0	Viruses	Nucleocytoviricota	Megaviricetes	Algavirales	Phycodnaviridae	VPF-class_based	uncertain		0	0	77.5249	58.3992	0	0	0	0	0	0	0	0	0	0	0	0	0	0	0	0	0	0	0	0	0	0	0	0	0	endophytic
K-NODE_705_length_26340_cov_8.058817||full	26339	46.3	Medium-quality genome	Medium-quality	75.96	AAI-based (medium-confidence)	0	Viruses	Uroviricota	Caudoviricetes	Caudovirales	unclassified Caudovirales	VPF-class_based	temperate	PhaTYP-based; lysogenic_marker_proteins-based	9.23064	0	0	0	0	0	0	0	0	0	0	0	0	0	0	0	0	0	0	0	0	0	0	0	0	0	0	0	0	epiphytic
K-NODE_713_length_26157_cov_21.112290	26157	56.1	Medium-quality genome	Medium-quality	63.65	AAI-based (medium-confidence)	0	Viruses	Uroviricota	Caudoviricetes	Caudovirales	Podoviridae	VPF-class_based	temperate	lysogenic_marker_proteins-based	23.9819	0	0	0	0	0	0	0	0	0	0	0	0	0	0	0	0	0	0	0	0	0	0	0	0	0	0	0	0	epiphytic
K-k141_422530||full	26151	51	Low-quality genome	Low-quality	36.43	HMM-based (lower-bound)	0	Viruses	Uroviricota	Caudoviricetes	Caudovirales	unclassified Caudovirales	VPF-class_based	virulent	PhaTYP-based	42.5149	0	0	0	0	0	0	0	0	0	0	0	0	0	0	0	0	0	0	0	0	0	0	0	0	0	0	0	0	epiphytic
K-NODE_96_length_26076_cov_14.829522	26076	47.42	Genome fragment	Not-determined	NA	NA	0	Viruses	NA	NA	NA	NA	NA	uncertain		0	0	20.2315	14.8454	0	0	0	0	0	0	0	0	0	0	0	0	0	0	0	0	0	0	0	0	0	0	0	0	0	endophytic
K-k141_1495968	25977	48.52	Genome fragment	Not-determined	NA	NA	0	Viruses	Uroviricota	Caudoviricetes	Caudovirales	Myoviridae	VPF-class_based	uncertain		0	0	20.9401	15.4224	0	0	0	0	0	0	0	0	0	0	0	0	0	0	0	0	0	0	0	0	0	0	0	0	0	endophytic
K-k141_391977	25949	48.06	Genome fragment	Not-determined	NA	NA	0	Viruses	NA	NA	NA	NA	NA	uncertain		0	0	21.1935	14.5574	0	0	0	0	0	0	0	0	0	0	0	0	0	0	0	0	0	0	0	0	0	0	0	0	0	endophytic
K-k141_825260	25890	42.76	Low-quality genome	Low-quality	7.97	AAI-based (medium-confidence)	0	Viruses	Uroviricota	Caudoviricetes	Caudovirales	Myoviridae	VPF-class_based	virulent	PhaTYP-based	2.21947	49.3032	0	0	0	0	0	0	0	0	0	0	0	0	0	0	0	0	0	0	0	0	0	0	0	0	0	0	0	epiphytic
K-k141_1775446	25644	51.2	Genome fragment	Not-determined	NA	NA	0	Viruses	NA	NA	NA	NA	NA	uncertain		0	0	26.5835	19.0392	0	0	0	0	0	0	0	0	0	0	0	0	0	0	0	0	0	0	0	0	0	0	0	0	0	endophytic
K-k141_40591	25634	48.92	Genome fragment	Not-determined	NA	NA	0	Viruses	NA	NA	NA	NA	NA	uncertain		0	0	23.0284	15.142	0	0	0	0	0	0	0	0	0	0	0	0	0	0	0	0	0	0	0	0	0	0	0	0	0	endophytic
K-k141_856251	25360	49.44	Genome fragment	Not-determined	NA	NA	0	Viruses	Uroviricota	Caudoviricetes	Caudovirales	unclassified Caudovirales	VPF-class_based	uncertain		0	0	24.7558	17.2431	0	0	0	0	0	0	0	0	0	0	0	0	0	0	0	0	0	0	0	0	0	0	0	0	0	endophytic
K-k141_362620	24881	45.55	Genome fragment	Not-determined	NA	NA	0	Viruses	Uroviricota	Caudoviricetes	Caudovirales	Myoviridae	VPF-class_based	uncertain		0	0	18.367	13.0089	0	0	0	0	0	0	0	0	0	0	0	0	0	0	0	0	0	0	0	0	0	0	0	0	0	endophytic
K-k141_1695642	24813	47.56	Genome fragment	Not-determined	NA	NA	0	Viruses	NA	NA	NA	NA	NA	uncertain		0	0	35.1241	32.6271	0	0	0	0	0	0	0	0	0	0	0	0	0	0	0	0	0	0	0	0	0	0	0	0	0	endophytic
K-k141_1245844	24787	47.99	Genome fragment	Not-determined	NA	NA	0	Viruses	NA	NA	NA	NA	NA	uncertain		0	0	22.8173	17.1697	0	0	0	0	0	0	0	0	0	0	0	0	0	0	0	0	0	0	0	0	0	0	0	0	0	endophytic
K-k141_1409560	24743	46.85	Genome fragment	Not-determined	NA	NA	0	Viruses	NA	NA	NA	NA	NA	uncertain		0	0	28.6566	17.8727	0	0	0	0	0	0	0	0	0	0	0	0	0	0	0	0	0	0	0	0	0	0	0	0	0	endophytic
K-k141_1097540	24710	47.68	Genome fragment	Not-determined	NA	NA	0	Viruses	NA	NA	NA	NA	NA	uncertain		0	0	20.5701	14.3825	0	0	0	0	0	0	0	0	0	0	0	0	0	0	0	0	0	0	0	0	0	0	0	0	0	endophytic
K-k141_1935347	24674	47.45	Genome fragment	Not-determined	NA	NA	0	Viruses	NA	NA	NA	NA	NA	uncertain		0	0	24.3782	16.6689	0	0	0	0	0	0	0	0	0	0	0	0	0	0	0	0	0	0	0	0	0	0	0	0	0	endophytic
K-k141_267532	24368	52.4	Genome fragment	Not-determined	NA	NA	0	Viruses	Uroviricota	Caudoviricetes	Caudovirales	unclassified Caudovirales	VPF-class_based	temperate	lysogenic_marker_proteins-based	5.06455	125.016	0	3.89414	0	0	0	0	0	0	0	0	0	0	0	0	0	0	0	0	0	0	0	0	0	0	0	0	0	epiphytic
K-k141_1717523	24358	47.45	Genome fragment	Not-determined	NA	NA	0	Viruses	NA	NA	NA	NA	NA	uncertain		0	0	19.5631	14.3769	0	0	0	0	0	0	0	0	0	0	0	0	0	0	0	0	0	0	0	0	0	0	0	0	0	endophytic
K-k141_8276	24325	49.16	Genome fragment	Not-determined	NA	NA	0	Viruses	NA	NA	NA	NA	NA	uncertain		0	0	20.9813	14.1613	0	0	0	0	0	0	0	0	0	0	0	0	0	0	0	0	0	0	0	0	0	0	0	0	0	endophytic
K-k141_147956	24279	52.58	Genome fragment	Not-determined	NA	NA	0	Viruses	NA	NA	NA	NA	NA	virulent	PhaTYP-based	9.95108	68.7649	0	0	0	0	0	0	0	0	0	0	0	0	0	0	0	0	0	0	0	0	0	0	0	0	0	0	0	epiphytic
K-k141_1941305	24270	45.16	Genome fragment	Not-determined	NA	NA	0	Viruses	Nucleocytoviricota	Megaviricetes	Imitervirales	Mimiviridae	VPF-class_based	uncertain		0	0	29.4725	22.1631	0	0	0	0	0	0	0	0	0	0	0	0	0	0	0	0	0	0	0	0	0	0	0	0	0	endophytic
K-NODE_130_length_24526_cov_48.502105||full	24181	43.84	Medium-quality genome	Medium-quality	56.61	AAI-based (medium-confidence)	0	Viruses	Uroviricota	Caudoviricetes	Caudovirales	Siphoviridae	VPF-class_based	virulent	PhaTYP-based	0	113.31	0	43.7797	0	0	0	0	0	0	0	0	0	0	0	0	0	0	0	0	0	0	0	0	0	0	0	0	0	epiphytic
K-k141_337220	24160	49.03	Genome fragment	Not-determined	NA	NA	0	Viruses	NA	NA	NA	NA	NA	uncertain		0	0	22.8059	15.0758	0	0	0	0	0	0	0	0	0	0	0	0	0	0	0	0	0	0	0	0	0	0	0	0	0	endophytic
K-k141_883906	24090	47.36	Genome fragment	Not-determined	NA	NA	0	Viruses	Uroviricota	Caudoviricetes	Caudovirales	Myoviridae	VPF-class_based	uncertain		0	0	18.3323	12.0331	0	0	0	0	0	0	0	0	0	0	0	0	0	0	0	0	0	0	0	0	0	0	0	0	0	endophytic
K-NODE_141_length_24046_cov_11.001292	24046	48.49	Genome fragment	Not-determined	NA	NA	0	Viruses	NA	NA	NA	NA	NA	uncertain		0	0	20.7591	15.1905	0	0	0	0	0	0	0	0	0	0	0	0	0	0	0	0	0	0	0	0	0	0	0	0	0	endophytic
K-k141_1252334	24005	45.11	Genome fragment	Not-determined	NA	NA	0	Viruses	NA	NA	NA	NA	NA	uncertain		0	0	38.9965	25.7976	0	0	0	0	0	0	0	0	0	0	0	0	0	0	0	0	0	0	0	0	0	0	0	0	0	endophytic
K-NODE_808_length_23999_cov_39.256557||full	23999	48.92	Low-quality genome	Low-quality	44.4	AAI-based (medium-confidence)	0	Viruses	Uroviricota	Caudoviricetes	Caudovirales	Siphoviridae	vConTACT2_based, VPF-class_based	virulent	PhaTYP-based	45.13	0	0	0	0	0	0	0	0	0	0	0	0	0	0	0	0	0	0	0	0	0	0	0	0	0	0	0	0	epiphytic
K-NODE_804_length_24037_cov_51.704362||full	23985	57.19	Low-quality genome	Low-quality	33.24	HMM-based (lower-bound)	0	Viruses	Uroviricota	Caudoviricetes	Caudovirales	unclassified Caudovirales	VPF-class_based	uncertain		56.2095	0	0	0	0	0	0	0	0	0	0	0	0	0	0	0	0	0	0	0	0	0	0	0	0	0	0	0	0	epiphytic
K-k141_468315	23903	47.42	Genome fragment	Not-determined	NA	NA	0	Viruses	Uroviricota	Caudoviricetes	Caudovirales	Myoviridae	VPF-class_based	uncertain		0	0	19.8484	15.1074	0	0	0	0	0	0	0	0	0	0	0	0	0	0	0	0	0	0	0	0	0	0	0	0	0	endophytic
K-k141_526853	23792	48.84	Low-quality genome	Low-quality	1.91	HMM-based (lower-bound)	0	Viruses	NA	NA	NA	NA	NA	uncertain		0	0	32.8774	24.7391	0	0	0	0	0	0	0	0	0	0	0	0	0	0	0	0	0	0	0	0	0	0	0	0	0	endophytic
K-k141_1642915	23690	47.93	Genome fragment	Not-determined	NA	NA	0	Viruses	Uroviricota	Caudoviricetes	Caudovirales	Myoviridae	VPF-class_based	uncertain		2.24183	0	33.8104	33.4494	0	0	0	0	0	0	0	0	0	0	0	0	0	0	0	0	0	0	0	0	0	0	0	0	0	epiphytic
K-k141_1529756	23632	46.89	Genome fragment	Not-determined	NA	NA	0	Viruses	Uroviricota	Caudoviricetes	Caudovirales	Podoviridae	VPF-class_based	uncertain		0	0	17.6519	12.9154	0	0	0	0	0	0	0	0	0	0	0	0	0	0	0	0	0	0	0	0	0	0	0	0	0	endophytic
K-k141_640895	23628	46.48	Genome fragment	Not-determined	NA	NA	0	Viruses	NA	NA	NA	NA	NA	uncertain		0	0	19.6386	13.5447	0	0	0	0	0	0	0	0	0	0	0	0	0	0	0	0	0	0	0	0	0	0	0	0	0	endophytic
K-k141_1671220	23525	49.47	Genome fragment	Not-determined	NA	NA	0	Viruses	NA	NA	NA	NA	NA	uncertain		0	0	30.1513	25.1967	0	0	0	0	0	0	0	0	0	0	0	0	0	0	0	0	0	0	0	0	0	0	0	0	0	endophytic
K-k141_1399505	23481	48.34	Genome fragment	Not-determined	NA	NA	0	Viruses	Uroviricota	Caudoviricetes	Caudovirales	Siphoviridae	VPF-class_based	uncertain		0	0	19.5952	15.2571	0	0	0	0	0	0	0	0	0	0	0	0	0	0	0	0	0	0	0	0	0	0	0	0	0	endophytic
K-k141_425980	23479	47.14	Genome fragment	Not-determined	NA	NA	0	Viruses	NA	NA	NA	NA	NA	uncertain		0	0	18.5432	11.704	0	0	0	0	0	0	0	0	0	0	0	0	0	0	0	0	0	0	0	0	0	0	0	0	0	endophytic
K-NODE_836_length_23469_cov_6.981592	23469	41.65	Low-quality genome	Low-quality	6.52	AAI-based (medium-confidence)	0	Viruses	Uroviricota	Caudoviricetes	Caudovirales	Myoviridae	VPF-class_based	virulent	PhaTYP-based	8.04086	0	0	0	0	0	0	0	0	0	0	0	0	0	0	0	0	0	0	0	0	0	0	0	0	0	0	0	0	epiphytic
K-NODE_841_length_23407_cov_12.820872||full	23405	46.82	Medium-quality genome	Medium-quality	62.24	AAI-based (medium-confidence)	0	Viruses	Uroviricota	Caudoviricetes	Caudovirales	Podoviridae	vConTACT2_based, VPF-class_based	virulent	PhaTYP-based	14.4053	0	0	0	0	0	0	0	0	0	0	0	0	0	0	0	0	0	0	0	0	0	0	0	0	0	0	0	0	epiphytic
K-k141_1455983||full	23394	40.08	Low-quality genome	Low-quality	32.71	AAI-based (high-confidence)	0	Viruses	Uroviricota	Caudoviricetes	Caudovirales	Podoviridae	VPF-class_based	virulent	PhaTYP-based	13.7049	0	0	0	0	0	0	0	0	0	0	0	0	0	0	0	0	0	0	0	0	0	0	0	0	0	0	0	0	epiphytic
K-k141_753751	23382	48.23	Genome fragment	Not-determined	NA	NA	0	Viruses	NA	NA	NA	NA	NA	uncertain		0	0	36.8171	26.8185	0	0	0	0	0	0	0	0	0	0	0	0	0	0	0	0	0	0	0	0	0	0	0	0	0	endophytic
K-k141_232717	23301	48.99	Genome fragment	Not-determined	NA	NA	0	Viruses	Nucleocytoviricota	Megaviricetes	Algavirales	Phycodnaviridae	VPF-class_based	uncertain		0	0	22.1715	16.0332	0	0	0	0	0	0	0	0	0	0	0	0	0	0	0	0	0	0	0	0	0	0	0	0	0	endophytic
K-k141_1698685	23185	48.54	Genome fragment	Not-determined	NA	NA	0	Viruses	Uroviricota	Caudoviricetes	Caudovirales	Myoviridae	VPF-class_based	uncertain		0	0	24.3714	13.2204	0	0	0	0	0	0	0	0	0	0	0	0	0	0	0	0	0	0	0	0	0	0	0	0	0	endophytic
K-k141_1192600||full	23175	30.85	Medium-quality genome	Medium-quality	50.01	HMM-based (lower-bound)	0	Viruses	Uroviricota	Caudoviricetes	Caudovirales	unclassified Caudovirales	VPF-class_based	virulent	PhaTYP-based	0	38.3457	0	14.0338	0	0	0	0	0	0	0	0	0	0	0	0	0	0	0	0	0	0	0	0	0	0	0	0	0	epiphytic
K-NODE_131_length_22976_cov_14.649492	22976	46.76	Genome fragment	Not-determined	NA	NA	0	Viruses	NA	NA	NA	NA	NA	uncertain		0	0	19.3119	11.9489	0	0	0	0	0	0	0	0	0	0	0	0	0	0	0	0	0	0	0	0	0	0	0	0	0	endophytic
K-NODE_132_length_22961_cov_14.745482	22961	46.18	Genome fragment	Not-determined	NA	NA	0	Viruses	NA	NA	NA	NA	NA	uncertain		0	0	16.2171	12.1718	0	0	0	0	0	0	0	0	0	0	0	0	0	0	0	0	0	0	0	0	0	0	0	0	0	endophytic
K-NODE_133_length_22948_cov_14.795658	22948	47.86	Low-quality genome	Low-quality	2.34	HMM-based (lower-bound)	0	Viruses	NA	NA	NA	NA	NA	uncertain		0	0	20.2659	14.5239	0	0	0	0	0	0	0	0	0	0	0	0	0	0	0	0	0	0	0	0	0	0	0	0	0	endophytic
K-k141_2048575	22946	47.9	Genome fragment	Not-determined	NA	NA	0	Viruses	NA	NA	NA	NA	NA	uncertain		0	0	19.6662	15.1143	0	0	0	0	0	0	0	0	0	0	0	0	0	0	0	0	0	0	0	0	0	0	0	0	0	endophytic
K-k141_270643	22896	47.48	Genome fragment	Not-determined	NA	NA	0	Viruses	NA	NA	NA	NA	NA	uncertain		0	0	21.4492	16.6234	0	0	0	0	0	0	0	0	0	0	0	0	0	0	0	0	0	0	0	0	0	0	0	0	0	endophytic
K-k141_1978637	22820	46.46	Genome fragment	Not-determined	NA	NA	0	Viruses	NA	NA	NA	NA	NA	uncertain		0	0	25.7198	18.0231	0	0	0	0	0	0	0	0	0	0	0	0	0	0	0	0	0	0	0	0	0	0	0	0	0	endophytic
K-k141_613139	22815	48.88	Genome fragment	Not-determined	NA	NA	0	Viruses	NA	NA	NA	NA	NA	uncertain		0	0	20.6351	15.6341	0	0	0	0	0	0	0	0	0	0	0	0	0	0	0	0	0	0	0	0	0	0	0	0	0	endophytic
K-k141_863578||full	22789	33.23	Genome fragment	Low-quality	8.13	AAI-based (medium-confidence)	0	Viruses	Nucleocytoviricota	Pokkesviricetes	Asfuvirales	Asfarviridae	NCLDV-detector_based, Viralrecall_based, NCLDVs_phylogenetic_analysis_based	uncertain		28.0038	0	0	0	0	0	0	0	0	0	0	0	0	0	0	0	0	0	0	0	0	0	0	0	0	0	0	0	0	epiphytic
K-k141_538456||full	22787	40.66	Low-quality genome	Low-quality	30.33	HMM-based (lower-bound)	0	Viruses	Uroviricota	Caudoviricetes	Caudovirales	unclassified Caudovirales	VPF-class_based	virulent	PhaTYP-based	0	112.637	0	4.47237	0	0	0	0	0	0	0	0	0	0	0	0	0	0	0	0	0	0	0	0	0	0	0	0	0	epiphytic
K-k141_800446	22694	48	Genome fragment	Not-determined	NA	NA	0	Viruses	Uroviricota	Caudoviricetes	Caudovirales	unclassified Caudovirales	VPF-class_based	uncertain		0	0	19.7813	13.896	0	0	0	0	0	0	0	0	0	0	0	0	0	0	0	0	0	0	0	0	0	0	0	0	0	endophytic
K-k141_1125681	22629	47.73	Low-quality genome	Low-quality	1.82	HMM-based (lower-bound)	0	Viruses	Uroviricota	Caudoviricetes	Caudovirales	unclassified Caudovirales	VPF-class_based	uncertain		0	0	51.8277	27.6764	0	0	0	0	0	0	0	0	0	0	0	0	0	0	0	0	0	0	0	0	0	0	0	0	0	endophytic
K-k141_112902||full	22528	44.43	Low-quality genome	Low-quality	42.93	AAI-based (medium-confidence)	0	Viruses	Uroviricota	Caudoviricetes	Caudovirales	Myoviridae	VPF-class_based	virulent	PhaTYP-based	14.7148	0	0	0	0	0	0	0	0	0	0	0	0	0	0	0	0	0	0	0	0	0	0	0	0	0	0	0	0	epiphytic
K-k141_905073	22415	46.95	Genome fragment	Not-determined	NA	NA	0	Viruses	NA	NA	NA	NA	NA	uncertain		0	0	10.8966	13.9645	0	0	0	0	0	0	0	0	0	0	0	0	0	0	0	0	0	0	0	0	0	0	0	0	0	endophytic
K-k141_1944692	22415	46.64	Genome fragment	Not-determined	NA	NA	0	Viruses	Uroviricota	Caudoviricetes	Caudovirales	Myoviridae	VPF-class_based	uncertain		0	0	24.3374	17.4673	0	0	0	0	0	0	0	0	0	0	0	0	0	0	0	0	0	0	0	0	0	0	0	0	0	endophytic
K-NODE_142_length_22355_cov_15.770493	22355	51.11	Genome fragment	Not-determined	NA	NA	0	Viruses	Uroviricota	Caudoviricetes	Caudovirales	unclassified Caudovirales	VPF-class_based	uncertain		0	0	21.3742	13.9439	0	0	0	0	0	0	0	0	0	0	0	0	0	0	0	0	0	0	0	0	0	0	0	0	0	endophytic
K-k141_1696469	22301	47.23	Genome fragment	Not-determined	NA	NA	0	Viruses	NA	NA	NA	NA	NA	uncertain		0	0	23.7028	13.1966	0	0	0	0	0	0	0	0	0	0	0	0	0	0	0	0	0	0	0	0	0	0	0	0	0	endophytic
K-k141_68705||full	22258	42.27	Low-quality genome	Low-quality	48.74	AAI-based (medium-confidence)	0	Viruses	Uroviricota	Caudoviricetes	Caudovirales	unclassified Caudovirales	VPF-class_based	uncertain		368.793	0	0	0	0	0	0	0	0	0	0	0	0	0	0	0	0	0	0	0	0	0	0	0	0	0	0	0	0	epiphytic
K-NODE_897_length_22362_cov_15.721881||full	22118	47.93	Medium-quality genome	Medium-quality	54.25	AAI-based (medium-confidence)	0	Viruses	Uroviricota	Caudoviricetes	Caudovirales	Podoviridae	VPF-class_based	virulent	PhaTYP-based	17.3592	0	0	0	0	0	0	0	0	0	0	0	0	0	0	0	0	0	0	0	0	0	0	0	0	0	0	0	0	epiphytic
K-NODE_145_length_22109_cov_15.345017	22109	47.28	Genome fragment	Not-determined	NA	NA	0	Viruses	NA	NA	NA	NA	NA	uncertain		0	0	14.1685	9.11321	0	0	0	0	0	0	0	0	0	0	0	0	0	0	0	0	0	0	0	0	0	0	0	0	0	endophytic
K-k141_253580	22009	48.81	Genome fragment	Not-determined	NA	NA	0	Viruses	NA	NA	NA	NA	NA	uncertain		0	0	28.0044	21.9356	0	0	0	0	0	0	0	0	0	0	0	0	0	0	0	0	0	0	0	0	0	0	0	0	0	endophytic
K-k141_1713808	21953	48.12	Genome fragment	Not-determined	NA	NA	0	Viruses	Uroviricota	Caudoviricetes	Caudovirales	Podoviridae	VPF-class_based	uncertain		0	0	21.5402	14.6255	0	0	0	0	0	0	0	0	0	0	0	0	0	0	0	0	0	0	0	0	0	0	0	0	0	endophytic
K-k141_1345799	21920	47.05	Genome fragment	Not-determined	NA	NA	0	Viruses	Uroviricota	Caudoviricetes	Caudovirales	unclassified Caudovirales	VPF-class_based	uncertain		0	0	23.2595	14.3985	0	0	0	0	0	0	0	0	0	0	0	0	0	0	0	0	0	0	0	0	0	0	0	0	0	endophytic
K-k141_1360119||full	21872	37.98	Low-quality genome	Low-quality	7.9	HMM-based (lower-bound)	0	Viruses	Uroviricota	Caudoviricetes	Caudovirales	unclassified Caudovirales	VPF-class_based	uncertain		130.345	10.3387	0	0	0	0	0	0	0	0	0	0	0	0	0	0	0	0	0	0	0	0	0	0	0	0	0	0	0	epiphytic
K-k141_345682	21792	49.82	Genome fragment	Not-determined	NA	NA	0	Viruses	Uroviricota	Caudoviricetes	Caudovirales	Siphoviridae	VPF-class_based	uncertain		0	0	63.9391	52.9097	0	0	0	0	0	0	0	0	0	0	0	0	0	0	0	0	0	0	0	0	0	0	0	0	0	endophytic
K-k141_336177	21790	43.11	Low-quality genome	Low-quality	6.33	AAI-based (medium-confidence)	0	Viruses	Uroviricota	Caudoviricetes	Caudovirales	Myoviridae	VPF-class_based	virulent	PhaTYP-based	2.06772	54.0217	0	0	0	0	0	0	0	0	0	0	0	0	0	0	0	0	0	0	0	0	0	0	0	0	0	0	0	epiphytic
K-k141_1875245	21749	45.46	Genome fragment	Not-determined	NA	NA	0	Viruses	NA	NA	NA	NA	NA	uncertain		0	0	27.7645	19.4844	0	0	0	0	0	0	0	0	0	0	0	0	0	0	0	0	0	0	0	0	0	0	0	0	0	endophytic
K-NODE_185_length_21734_cov_11.256008	21734	45.72	Genome fragment	Not-determined	NA	NA	0	Viruses	NA	NA	NA	NA	NA	uncertain		0	0	15.5153	14.1629	0	0	0	0	0	0	0	0	0	0	0	0	0	0	0	0	0	0	0	0	0	0	0	0	0	endophytic
K-k141_581271||full	21696	49.46	Medium-quality genome	Medium-quality	57.13	AAI-based (medium-confidence)	0	Viruses	Uroviricota	Caudoviricetes	Caudovirales	unclassified Caudovirales	VPF-class_based	virulent	PhaTYP-based	0	69.7435	0	2.39656	0	0	0	0	0	0	0	0	0	0	0	0	0	0	0	0	0	0	0	0	0	0	0	0	0	epiphytic
K-k141_1702258	21666	49.69	Genome fragment	Not-determined	NA	NA	0	Viruses	NA	NA	NA	NA	NA	uncertain		0	0	30.9236	15.7192	0	0	0	0	0	0	0	0	0	0	0	0	0	0	0	0	0	0	0	0	0	0	0	0	0	endophytic
K-NODE_189_length_21663_cov_10.976213	21663	47.76	Genome fragment	Not-determined	NA	NA	0	Viruses	NA	NA	NA	NA	NA	uncertain		0	0	9.56804	7.59668	0	0	0	0	0	0	0	0	0	0	0	0	0	0	0	0	0	0	0	0	0	0	0	0	0	endophytic
K-k141_718301	21642	45.5	Genome fragment	Not-determined	NA	NA	0	Viruses	Uroviricota	Caudoviricetes	Caudovirales	Siphoviridae	VPF-class_based	uncertain		0	0	21.1279	14.2591	0	0	0	0	0	0	0	0	0	0	0	0	0	0	0	0	0	0	0	0	0	0	0	0	0	endophytic
K-k141_661646	21639	46.17	Genome fragment	Not-determined	NA	NA	0	Viruses	Uroviricota	Caudoviricetes	Caudovirales	Myoviridae	VPF-class_based	uncertain		0	0	22.1898	13.7204	0	0	0	0	0	0	0	0	0	0	0	0	0	0	0	0	0	0	0	0	0	0	0	0	0	endophytic
K-k141_597744	21473	47.19	Genome fragment	Not-determined	NA	NA	0	Viruses	NA	NA	NA	NA	NA	uncertain		1.77388	0	30.9469	16.8775	0	0	0	0	0	0	0	0	0	0	0	0	0	0	0	0	0	0	0	0	0	0	0	0	0	epiphytic
K-k141_407166	21449	48.14	Genome fragment	Not-determined	NA	NA	0	Viruses	NA	NA	NA	NA	NA	uncertain		0	0	21.8643	15.4904	0	0	0	0	0	0	0	0	0	0	0	0	0	0	0	0	0	0	0	0	0	0	0	0	0	endophytic
K-k141_1903446	21274	47.96	Genome fragment	Not-determined	NA	NA	0	Viruses	Uroviricota	Caudoviricetes	Caudovirales	unclassified Caudovirales	VPF-class_based	uncertain		0	0	20.5386	14.5669	0	0	0	0	0	0	0	0	0	0	0	0	0	0	0	0	0	0	0	0	0	0	0	0	0	endophytic
K-k141_2047713	21244	47.3	Genome fragment	Not-determined	NA	NA	0	Viruses	UNCLASSIFIED	Naldaviricetes	Lefavirales	UNCLASSIFIED	VPF-class_based	uncertain		0	0	20.298	14.0734	0	0	0	0	0	0	0	0	0	0	0	0	0	0	0	0	0	0	0	0	0	0	0	0	0	endophytic
K-k141_323573||full	21241	39.03	Medium-quality genome	Medium-quality	55.41	AAI-based (high-confidence)	0	Viruses	Uroviricota	Caudoviricetes	Caudovirales	Podoviridae	VPF-class_based	virulent	PhaTYP-based	0	119.741	0	14.0142	0	0	0	0	0	0	0	0	0	0	0	0	0	0	0	0	0	0	0	0	0	0	0	0	0	epiphytic
K-k141_1220141	21205	48.67	Low-quality genome	Low-quality	1.02	HMM-based (lower-bound)	0	Viruses	Uroviricota	Caudoviricetes	Caudovirales	Siphoviridae	VPF-class_based	uncertain		0	0	32.6765	25.7098	0	0	0	0	0	0	0	0	0	0	0	0	0	0	0	0	0	0	0	0	0	0	0	0	0	endophytic
K-k141_331361	21151	46.46	Genome fragment	Not-determined	NA	NA	0	Viruses	NA	NA	NA	NA	NA	uncertain		0	0	20.3749	14.3074	0	0	0	0	0	0	0	0	0	0	0	0	0	0	0	0	0	0	0	0	0	0	0	0	0	endophytic
K-NODE_963_length_21151_cov_90.435628||full	21099	37.8	Low-quality genome	Low-quality	5.78	AAI-based (medium-confidence)	0	Viruses	Uroviricota	Caudoviricetes	Caudovirales	Myoviridae	VPF-class_based	virulent	PhaTYP-based	104.461	0	3.25815	0	0	0	0	0	0	0	0	0	0	0	0	0	0	0	0	0	0	0	0	0	0	0	0	0	0	epiphytic
K-k141_1483100||0_partial	21045	53.69	Genome fragment	Not-determined	NA	NA	0	Viruses	NA	NA	NA	NA	NA	virulent	PhaTYP-based	0	101.475	0	2.53247	0	0	0	0	0	0	0	0	0	0	0	0	0	0	0	0	0	0	0	0	0	0	0	0	0	epiphytic
K-NODE_164_length_21028_cov_16.223001	21028	47.73	Genome fragment	Not-determined	NA	NA	0	Viruses	NA	NA	NA	NA	NA	uncertain		0	0	22.2277	14.8609	0	0	0	0	0	0	0	0	0	0	0	0	0	0	0	0	0	0	0	0	0	0	0	0	0	endophytic
K-k141_530209	20994	48.05	Genome fragment	Not-determined	NA	NA	0	Viruses	NA	NA	NA	NA	NA	uncertain		0	0	21.6808	14.6373	0	0	0	0	0	0	0	0	0	0	0	0	0	0	0	0	0	0	0	0	0	0	0	0	0	endophytic
K-k141_1723647	20827	47.39	Genome fragment	Not-determined	NA	NA	0	Viruses	NA	NA	NA	NA	NA	uncertain		0	0	25.4554	14.2803	0	0	0	0	0	0	0	0	0	0	0	0	0	0	0	0	0	0	0	0	0	0	0	0	0	endophytic
K-NODE_971_length_20982_cov_130.156066||full	20811	39.91	Genome fragment	Low-quality	8.41	HMM-based (lower-bound)	0	Viruses	Nucleocytoviricota	UNCLASSIFIED	UNCLASSIFIED	unclassified Nucleocytoviricota	NCLDV-detector_based	uncertain		144.625	0	0	0	0	0	0	0	0	0	0	0	0	0	0	0	0	0	0	0	0	0	0	0	0	0	0	0	0	epiphytic
K-k141_1565846	20783	47.03	Genome fragment	Not-determined	NA	NA	0	Viruses	Uroviricota	Caudoviricetes	Caudovirales	Myoviridae	VPF-class_based	uncertain		0	0	21.2494	14.4106	0	0	0	0	0	0	0	0	0	0	0	0	0	0	0	0	0	0	0	0	0	0	0	0	0	endophytic
K-k141_920462	20736	47.51	Genome fragment	Not-determined	NA	NA	0	Viruses	NA	NA	NA	NA	NA	uncertain		0	0	11.4525	14.8445	0	0	0	0	0	0	0	0	0	0	0	0	0	0	0	0	0	0	0	0	0	0	0	0	0	endophytic
K-k141_248105	20732	43.06	Low-quality genome	Low-quality	11.12	HMM-based (lower-bound)	0	Viruses	Uroviricota	Caudoviricetes	Caudovirales	Myoviridae	VPF-class_based	virulent	PhaTYP-based	1.82678	55.6573	0	0	0	0	0	0	0	0	0	0	0	0	0	0	0	0	0	0	0	0	0	0	0	0	0	0	0	epiphytic
K-NODE_982_length_20847_cov_333.420594||full	20720	42.82	Low-quality genome	Low-quality	46.68	AAI-based (medium-confidence)	0	Viruses	Uroviricota	Caudoviricetes	Caudovirales	unclassified Caudovirales	VPF-class_based	temperate	lysogenic_marker_proteins-based	380.453	0	0	0	0	0	0	0	0	0	0	0	0	0	0	0	0	0	0	0	0	0	0	0	0	0	0	0	0	epiphytic
K-NODE_169_length_20717_cov_15.611315	20717	46.46	Genome fragment	Not-determined	NA	NA	0	Viruses	Uroviricota	Caudoviricetes	Caudovirales	Myoviridae	VPF-class_based	uncertain		0	0	21.204	14.8456	0	0	0	0	0	0	0	0	0	0	0	0	0	0	0	0	0	0	0	0	0	0	0	0	0	endophytic
K-k141_1991104	20693	46.64	Genome fragment	Not-determined	NA	NA	0	Viruses	NA	NA	NA	NA	NA	uncertain		0	0	29.798	20.9436	0	0	0	0	0	0	0	0	0	0	0	0	0	0	0	0	0	0	0	0	0	0	0	0	0	endophytic
K-k141_1528297	20673	47.94	Genome fragment	Not-determined	NA	NA	0	Viruses	NA	NA	NA	NA	NA	uncertain		0	0	22.4835	16.7007	0	0	0	0	0	0	0	0	0	0	0	0	0	0	0	0	0	0	0	0	0	0	0	0	0	endophytic
K-NODE_221_length_20627_cov_11.015458	20627	48.82	Genome fragment	Not-determined	NA	NA	0	Viruses	NA	NA	NA	NA	NA	uncertain		0	0	20.6274	14.2045	0	0	0	0	0	0	0	0	0	0	0	0	0	0	0	0	0	0	0	0	0	0	0	0	0	endophytic
K-NODE_1006_length_20582_cov_13.734058	20582	34.35	Low-quality genome	Low-quality	40.46	AAI-based (high-confidence)	0	Viruses	Uroviricota	Caudoviricetes	Caudovirales	Myoviridae	vConTACT2_based, VPF-class_based	virulent	PhaTYP-based	15.9898	0	0	0	0	0	0	0	0	0	0	0	0	0	0	0	0	0	0	0	0	0	0	0	0	0	0	0	0	epiphytic
K-k141_1284330	20524	46.49	Genome fragment	Not-determined	NA	NA	0	Viruses	NA	NA	NA	NA	NA	uncertain		0	0	20.7056	12.7051	0	0	0	0	0	0	0	0	0	0	0	0	0	0	0	0	0	0	0	0	0	0	0	0	0	endophytic
K-k141_1555321	20414	47.79	Genome fragment	Not-determined	NA	NA	0	Viruses	NA	NA	NA	NA	NA	uncertain		0	0	20.3834	15.1551	0	0	0	0	0	0	0	0	0	0	0	0	0	0	0	0	0	0	0	0	0	0	0	0	0	endophytic
K-NODE_174_length_20401_cov_23.572447	20401	48.83	Genome fragment	Not-determined	NA	NA	0	Viruses	NA	NA	NA	NA	NA	uncertain		0	0	19.4391	12.616	0	0	0	0	0	0	0	0	0	0	0	0	0	0	0	0	0	0	0	0	0	0	0	0	0	endophytic
K-k141_313173	20399	48.66	Low-quality genome	Low-quality	39.2	AAI-based (medium-confidence)	0	Viruses	Uroviricota	Caudoviricetes	Caudovirales	Siphoviridae	VPF-class_based	virulent	PhaTYP-based	37.5908	0	0	0	0	0	0	0	0	0	0	0	0	0	0	0	0	0	0	0	0	0	0	0	0	0	0	0	0	epiphytic
K-k141_1245731	20344	50.31	Genome fragment	Not-determined	NA	NA	0	Viruses	NA	NA	NA	NA	NA	uncertain		0	0	20.5944	14.7855	0	0	0	0	0	0	0	0	0	0	0	0	0	0	0	0	0	0	0	0	0	0	0	0	0	endophytic
K-k141_1584688	20318	47.07	Genome fragment	Not-determined	NA	NA	0	Viruses	NA	NA	NA	NA	NA	uncertain		0	0	25.9393	17.5043	0	0	0	0	0	0	0	0	0	0	0	0	0	0	0	0	0	0	0	0	0	0	0	0	0	endophytic
K-k141_1467915||full	20285	51.67	Low-quality genome	Low-quality	14.01	AAI-based (medium-confidence)	0	Viruses	Uroviricota	Caudoviricetes	Caudovirales	Siphoviridae	VPF-class_based	virulent	PhaTYP-based	0	138.875	0	6.22874	0	0	0	0	0	0	0	0	0	0	0	0	0	0	0	0	0	0	0	0	0	0	0	0	0	epiphytic
K-k141_2065702	20228	36.03	Low-quality genome	Low-quality	44.08	AAI-based (high-confidence)	0	Viruses	Uroviricota	Caudoviricetes	Caudovirales	unclassified Caudovirales	VPF-class_based	virulent	PhaTYP-based	0	45.4994	0	0	0	0	0	0	0	0	0	0	0	0	0	0	0	0	0	0	0	0	0	0	0	0	0	0	0	epiphytic
K-k141_951334	20225	47.98	Genome fragment	Not-determined	NA	NA	0	Viruses	NA	NA	NA	NA	NA	uncertain		0	0	22.5309	16.7749	0	0	0	0	0	0	0	0	0	0	0	0	0	0	0	0	0	0	0	0	0	0	0	0	0	endophytic
K-k141_480770	20197	48.89	Genome fragment	Not-determined	NA	NA	0	Viruses	Uroviricota	Caudoviricetes	Caudovirales	unclassified Caudovirales	VPF-class_based	uncertain		0	0	167.914	100.828	0	0	0	0	0	0	0	0	0	0	0	0	0	0	0	0	0	0	0	0	0	0	0	0	0	endophytic
K-k141_1819654||full	20121	48	Low-quality genome	Low-quality	3.03	HMM-based (lower-bound)	0	Viruses	Peploviricota	Herviviricetes	Herpesvirales	Herpesviridae	VPF-class_based	uncertain		0	0	24.1874	17.1717	0	0	0	0	0	0	0	0	0	0	0	0	0	0	0	0	0	0	0	0	0	0	0	0	0	endophytic
K-k141_1690857	20064	49.64	Low-quality genome	Low-quality	0.97	HMM-based (lower-bound)	0	Viruses	NA	NA	NA	NA	NA	uncertain		0	0	30.4207	23.2976	0	0	0	0	0	0	0	0	0	0	0	0	0	0	0	0	0	0	0	0	0	0	0	0	0	endophytic
K-NODE_180_length_19983_cov_14.822110	19983	47	Genome fragment	Not-determined	NA	NA	0	Viruses	Uroviricota	Caudoviricetes	Caudovirales	unclassified Caudovirales	VPF-class_based	uncertain		0	0	17.5654	9.56237	0	0	0	0	0	0	0	0	0	0	0	0	0	0	0	0	0	0	0	0	0	0	0	0	0	endophytic
K-k141_1947858	19858	48.33	Genome fragment	Not-determined	NA	NA	0	Viruses	Uroviricota	Caudoviricetes	Caudovirales	Myoviridae	VPF-class_based	uncertain		0	0	21.2164	15.4616	0	0	0	0	0	0	0	0	0	0	0	0	0	0	0	0	0	0	0	0	0	0	0	0	0	endophytic
K-k141_255609	19848	48.05	Genome fragment	Not-determined	NA	NA	0	Viruses	NA	NA	NA	NA	NA	uncertain		0	0	9.73455	14.4215	0	0	0	0	0	0	0	0	0	0	0	0	0	0	0	0	0	0	0	0	0	0	0	0	0	endophytic
K-k141_1583955	19834	46.68	Genome fragment	Not-determined	NA	NA	0	Viruses	Uroviricota	Caudoviricetes	Caudovirales	unclassified Caudovirales	VPF-class_based	uncertain		0	0	21.2683	13.6321	0	0	0	0	0	0	0	0	0	0	0	0	0	0	0	0	0	0	0	0	0	0	0	0	0	endophytic
K-NODE_1469_length_19730_cov_24.134892	19730	42.2	Low-quality genome	Low-quality	44.16	AAI-based (medium-confidence)	0	Viruses	Uroviricota	Caudoviricetes	Caudovirales	Myoviridae	VPF-class_based	temperate	PhaTYP-based	0	136.73	0	10.2384	0	0	0	0	0	0	0	0	0	0	0	0	0	0	0	0	0	0	0	0	0	0	0	0	0	epiphytic
K-k141_945913	19730	48.2	Genome fragment	Not-determined	NA	NA	0	Viruses	NA	NA	NA	NA	NA	uncertain		0	0	21.0505	9.51369	0	0	0	0	0	0	0	0	0	0	0	0	0	0	0	0	0	0	0	0	0	0	0	0	0	endophytic
K-k141_1306543	19696	48.32	Genome fragment	Not-determined	NA	NA	0	Viruses	Uroviricota	Caudoviricetes	Caudovirales	Myoviridae	VPF-class_based	uncertain		0	0	21.0207	8.76454	0	0	0	0	0	0	0	0	0	0	0	0	0	0	0	0	0	0	0	0	0	0	0	0	0	endophytic
K-k141_1998832	19539	49.31	Genome fragment	Not-determined	NA	NA	0	Viruses	Uroviricota	Caudoviricetes	Caudovirales	Myoviridae	VPF-class_based	uncertain		0	0	22.7889	17.324	0	0	0	0	0	0	0	0	0	0	0	0	0	0	0	0	0	0	0	0	0	0	0	0	0	endophytic
K-k141_634506	19530	46.41	Genome fragment	Not-determined	NA	NA	0	Viruses	Uroviricota	Caudoviricetes	Caudovirales	Myoviridae	VPF-class_based	uncertain		0	0	54.2118	41.1068	0	0	0	0	0	0	0	0	0	0	0	0	0	0	0	0	0	0	0	0	0	0	0	0	0	endophytic
K-k141_1471042	19514	48.44	Genome fragment	Not-determined	NA	NA	0	Viruses	NA	NA	NA	NA	NA	uncertain		1.72887	0	34.4673	27.3782	0	0	0	0	0	0	0	0	0	0	0	0	0	0	0	0	0	0	0	0	0	0	0	0	0	epiphytic
K-k141_1740406||full	19491	43.34	Low-quality genome	Low-quality	5.46	AAI-based (medium-confidence)	0	Viruses	Uroviricota	Caudoviricetes	Caudovirales	Myoviridae	VPF-class_based	virulent	PhaTYP-based	2.46795	58.9841	0	0	0	0	0	0	0	0	0	0	0	0	0	0	0	0	0	0	0	0	0	0	0	0	0	0	0	epiphytic
K-k141_1918898	19478	45.45	Genome fragment	Not-determined	NA	NA	0	Viruses	Uroviricota	Caudoviricetes	Caudovirales	unclassified Caudovirales	VPF-class_based	uncertain		0	0	44.8114	36.2914	0	0	0	0	0	0	0	0	0	0	0	0	0	0	0	0	0	0	0	0	0	0	0	0	0	endophytic
K-k141_972024	19457	47.21	Genome fragment	Not-determined	NA	NA	0	Viruses	Uroviricota	Caudoviricetes	Caudovirales	Siphoviridae	VPF-class_based	uncertain		0	0	14.2127	16.288	0	0	0	0	0	0	0	0	0	0	0	0	0	0	0	0	0	0	0	0	0	0	0	0	0	endophytic
K-k141_1462663	19456	46.73	Genome fragment	Not-determined	NA	NA	0	Viruses	NA	NA	NA	NA	NA	uncertain		0	0	20.4369	14.8189	0	0	0	0	0	0	0	0	0	0	0	0	0	0	0	0	0	0	0	0	0	0	0	0	0	endophytic
K-k141_108293	19435	49.01	Genome fragment	Not-determined	NA	NA	0	Viruses	Uroviricota	Caudoviricetes	Caudovirales	Myoviridae	VPF-class_based	uncertain		0	0	22.7232	15.2095	0	0	0	0	0	0	0	0	0	0	0	0	0	0	0	0	0	0	0	0	0	0	0	0	0	endophytic
K-k141_60704	19432	48.59	Genome fragment	Not-determined	NA	NA	0	Viruses	NA	NA	NA	NA	NA	uncertain		0	0	21.1991	16.0815	0	0	0	0	0	0	0	0	0	0	0	0	0	0	0	0	0	0	0	0	0	0	0	0	0	endophytic
K-k141_1981840||full	19413	36.43	Low-quality genome	Low-quality	2.99	HMM-based (lower-bound)	0	Viruses	Uroviricota	Caudoviricetes	Caudovirales	Myoviridae	VPF-class_based	uncertain		17.1881	0	0	0	0	0	0	0	0	0	0	0	0	0	0	0	0	0	0	0	0	0	0	0	0	0	0	0	0	epiphytic
K-k141_1631724	19400	48.05	Genome fragment	Not-determined	NA	NA	0	Viruses	NA	NA	NA	NA	NA	uncertain		0	0	26.7909	20.1819	0	0	0	0	0	0	0	0	0	0	0	0	0	0	0	0	0	0	0	0	0	0	0	0	0	endophytic
K-k141_1891299	19345	47.92	Low-quality genome	Low-quality	2.91	HMM-based (lower-bound)	0	Viruses	Uroviricota	Caudoviricetes	Caudovirales	Myoviridae	VPF-class_based	uncertain		0	0	27.1632	16.0463	0	0	0	0	0	0	0	0	0	0	0	0	0	0	0	0	0	0	0	0	0	0	0	0	0	endophytic
K-NODE_195_length_19303_cov_15.504260	19303	47.99	Genome fragment	Not-determined	NA	NA	0	Viruses	Uroviricota	Caudoviricetes	Caudovirales	Myoviridae	VPF-class_based	uncertain		0	0	21.2059	9.41437	0	0	0	0	0	0	0	0	0	0	0	0	0	0	0	0	0	0	0	0	0	0	0	0	0	endophytic
K-k141_639394	19301	46.23	Genome fragment	Not-determined	NA	NA	0	Viruses	NA	NA	NA	NA	NA	uncertain		0	0	21.2486	14.3991	0	0	0	0	0	0	0	0	0	0	0	0	0	0	0	0	0	0	0	0	0	0	0	0	0	endophytic
K-k141_1683900	19294	49.44	Genome fragment	Not-determined	NA	NA	0	Viruses	Uroviricota	Caudoviricetes	Caudovirales	Siphoviridae	VPF-class_based	uncertain		0	0	24.1174	17.5035	0	0	0	0	0	0	0	0	0	0	0	0	0	0	0	0	0	0	0	0	0	0	0	0	0	endophytic
K-k141_1565666	19270	47.39	Genome fragment	Not-determined	NA	NA	0	Viruses	NA	NA	NA	NA	NA	uncertain		0	0	22.107	16.0278	0	0	0	0	0	0	0	0	0	0	0	0	0	0	0	0	0	0	0	0	0	0	0	0	0	endophytic
K-NODE_267_length_19362_cov_66.620604||full	19245	25.22	Low-quality genome	Low-quality	9.87	AAI-based (medium-confidence)	0	Viruses	Uroviricota	Caudoviricetes	Caudovirales	unclassified Caudovirales	VPF-class_based	uncertain		0	0	0	89.956	0	0	0	0	0	0	0	0	0	0	0	0	0	0	0	0	0	0	0	0	0	0	0	0	0	endophytic
K-NODE_1103_length_19237_cov_27.233969||full	19237	47.07	Medium-quality genome	Medium-quality	53.75	AAI-based (medium-confidence)	0	Viruses	Uroviricota	Caudoviricetes	Caudovirales	Myoviridae	VPF-class_based	virulent	PhaTYP-based	29.4067	0	0	0	0	0	0	0	0	0	0	0	0	0	0	0	0	0	0	0	0	0	0	0	0	0	0	0	0	epiphytic
K-k141_600826	19228	48.75	Low-quality genome	Low-quality	2.89	HMM-based (lower-bound)	0	Viruses	NA	NA	NA	NA	NA	uncertain		0	0	22.548	15.1569	0	0	0	0	0	0	0	0	0	0	0	0	0	0	0	0	0	0	0	0	0	0	0	0	0	endophytic
K-NODE_1537_length_19227_cov_9.806906||full	19225	42.61	Low-quality genome	Low-quality	5.92	AAI-based (medium-confidence)	0	Viruses	Uroviricota	Caudoviricetes	Caudovirales	unclassified Caudovirales	VPF-class_based	virulent	PhaTYP-based	2.38888	53.8642	0	0	0	0	0	0	0	0	0	0	0	0	0	0	0	0	0	0	0	0	0	0	0	0	0	0	0	epiphytic
K-k141_508981	19208	47.88	Genome fragment	Not-determined	NA	NA	0	Viruses	Uroviricota	Caudoviricetes	Caudovirales	Myoviridae	VPF-class_based	uncertain		0	0	21.3379	14.9697	0	0	0	0	0	0	0	0	0	0	0	0	0	0	0	0	0	0	0	0	0	0	0	0	0	endophytic
K-k141_443282	19176	48.41	Genome fragment	Not-determined	NA	NA	0	Viruses	Uroviricota	Caudoviricetes	Caudovirales	Siphoviridae	VPF-class_based	uncertain		0	0	102.183	68.7638	0	0	0	0	0	0	0	0	0	0	0	0	0	0	0	0	0	0	0	0	0	0	0	0	0	endophytic
K-k141_230653	19173	45.42	Genome fragment	Not-determined	NA	NA	0	Viruses	Uroviricota	Caudoviricetes	Caudovirales	Siphoviridae	VPF-class_based	uncertain		25.2818	56.4903	0	0	0	0	0	0	0	0	0	0	0	0	0	0	0	0	0	0	0	0	0	0	0	0	0	0	0	epiphytic
K-NODE_1061_length_19765_cov_6.597971||full	19168	31.24	Low-quality genome	Low-quality	10.37	AAI-based (medium-confidence)	0	Viruses	Uroviricota	Caudoviricetes	Caudovirales	Myoviridae	VPF-class_based	virulent	PhaTYP-based	7.56268	0	0	0	0	0	0	0	0	0	0	0	0	0	0	0	0	0	0	0	0	0	0	0	0	0	0	0	0	epiphytic
K-k141_363631	19145	45.37	Genome fragment	Not-determined	NA	NA	0	Viruses	NA	NA	NA	NA	NA	uncertain		0	0	19.572	14.7066	0	0	0	0	0	0	0	0	0	0	0	0	0	0	0	0	0	0	0	0	0	0	0	0	0	endophytic
K-k141_778323	19131	43.8	Low-quality genome	Low-quality	5.89	AAI-based (medium-confidence)	0	Viruses	Uroviricota	Caudoviricetes	Caudovirales	unclassified Caudovirales	VPF-class_based	temperate	PhaTYP-based	1.86588	48.716	0	0	0	0	0	0	0	0	0	0	0	0	0	0	0	0	0	0	0	0	0	0	0	0	0	0	0	epiphytic
K-k141_576386	19073	50.87	Genome fragment	Not-determined	NA	NA	0	Viruses	NA	NA	NA	NA	NA	uncertain		0	0	21.1749	19.0422	0	0	0	0	0	0	0	0	0	0	0	0	0	0	0	0	0	0	0	0	0	0	0	0	0	endophytic
K-k141_1779744||full	19049	31.54	Low-quality genome	Low-quality	42.97	AAI-based (medium-confidence)	0	Viruses	Uroviricota	Caudoviricetes	Caudovirales	unclassified Caudovirales	VPF-class_based	uncertain		0	18.1946	0	7.69743	0	0	0	0	0	0	0	0	0	0	0	0	0	0	0	0	0	0	0	0	0	0	0	0	0	epiphytic
K-k141_1673837||full	19020	47.18	Low-quality genome	Low-quality	26.68	AAI-based (medium-confidence)	0	Viruses	NA	NA	NA	NA	NA	virulent	PhaTYP-based	7.25532	12.6112	0	0	0	0	0	0	0	0	0	0	0	0	0	0	0	0	0	0	0	0	0	0	0	0	0	0	0	epiphytic
K-k141_704442	19019	46.93	Genome fragment	Not-determined	NA	NA	0	Viruses	NA	NA	NA	NA	NA	uncertain		0	0	19.4141	14.1342	0	0	0	0	0	0	0	0	0	0	0	0	0	0	0	0	0	0	0	0	0	0	0	0	0	endophytic
K-NODE_205_length_19018_cov_15.727997	19018	45.98	Genome fragment	Not-determined	NA	NA	0	Viruses	NA	NA	NA	NA	NA	uncertain		0	0	10.2415	7.83301	0	0	0	0	0	0	0	0	0	0	0	0	0	0	0	0	0	0	0	0	0	0	0	0	0	endophytic
K-NODE_206_length_18991_cov_14.471377	18991	47.82	Genome fragment	Not-determined	NA	NA	0	Viruses	Uroviricota	Caudoviricetes	Caudovirales	Siphoviridae	VPF-class_based	uncertain		0	0	19.9089	14.2783	0	0	0	0	0	0	0	0	0	0	0	0	0	0	0	0	0	0	0	0	0	0	0	0	0	endophytic
K-k141_1457919	18952	47.52	Genome fragment	Not-determined	NA	NA	0	Viruses	Uroviricota	Caudoviricetes	Caudovirales	unclassified Caudovirales	VPF-class_based	uncertain		0	0	10.5245	13.9098	0	0	0	0	0	0	0	0	0	0	0	0	0	0	0	0	0	0	0	0	0	0	0	0	0	endophytic
K-k141_564780	18902	47.72	Genome fragment	Not-determined	NA	NA	0	Viruses	NA	NA	NA	NA	NA	uncertain		0	0	25.4166	17.619	0	0	0	0	0	0	0	0	0	0	0	0	0	0	0	0	0	0	0	0	0	0	0	0	0	endophytic
K-NODE_1132_length_18894_cov_7.721323||full	18892	32.36	Genome fragment	Not-determined	NA	NA	0	Viruses	Uroviricota	Caudoviricetes	Caudovirales	Siphoviridae	VPF-class_based	uncertain		4.53938	16.7797	0	0	0	0	0	0	0	0	0	0	0	0	0	0	0	0	0	0	0	0	0	0	0	0	0	0	0	epiphytic
K-NODE_1108_length_19179_cov_10.135693||full	18856	40.24	Low-quality genome	Low-quality	10.53	HMM-based (lower-bound)	0	Viruses	Uroviricota	Caudoviricetes	Caudovirales	unclassified Caudovirales	VPF-class_based	virulent	PhaTYP-based	11.5663	0	0	0	0	0	0	0	0	0	0	0	0	0	0	0	0	0	0	0	0	0	0	0	0	0	0	0	0	epiphytic
K-k141_972677||full_1	18834	55.61	Medium-quality genome	Medium-quality	51.4	AAI-based (medium-confidence)	0	Viruses	Uroviricota	Caudoviricetes	Caudovirales	Myoviridae	VPF-class_based	virulent	PhaTYP-based	0	291.126	0	3.40952	0	0	0	0	0	0	0	0	0	0	0	0	0	0	0	0	0	0	0	0	0	0	0	0	0	epiphytic
K-k141_2073651	18825	46.73	Genome fragment	Not-determined	NA	NA	0	Viruses	Uroviricota	Caudoviricetes	Caudovirales	unclassified Caudovirales	VPF-class_based	temperate	lysogenic_marker_proteins-based	12.6722	117.202	0	2.18203	0	0	0	0	0	0	0	0	0	0	0	0	0	0	0	0	0	0	0	0	0	0	0	0	0	epiphytic
K-NODE_211_length_18812_cov_15.939916	18812	48.26	Genome fragment	Not-determined	NA	NA	0	Viruses	NA	NA	NA	NA	NA	uncertain		0	0	21.4272	7.49037	0	0	0	0	0	0	0	0	0	0	0	0	0	0	0	0	0	0	0	0	0	0	0	0	0	endophytic
K-k141_1344884||full	18800	58.35	Low-quality genome	Low-quality	27.93	HMM-based (lower-bound)	0	Viruses	Uroviricota	Caudoviricetes	Caudovirales	unclassified Caudovirales	VPF-class_based	uncertain		7.17814	0	0	0	0	0	0	0	0	0	0	0	0	0	0	0	0	0	0	0	0	0	0	0	0	0	0	0	0	epiphytic
K-k141_1149844	18799	46.26	Genome fragment	Not-determined	NA	NA	0	Viruses	Uroviricota	Caudoviricetes	Caudovirales	Myoviridae	VPF-class_based	uncertain		0	0	19.392	15.4336	0	0	0	0	0	0	0	0	0	0	0	0	0	0	0	0	0	0	0	0	0	0	0	0	0	endophytic
K-NODE_1616_length_18668_cov_13.690646	18668	48	Genome fragment	Not-determined	NA	NA	0	Viruses	NA	NA	NA	NA	NA	uncertain		7.70694	75.5656	0	0	0	0	0	0	0	0	0	0	0	0	0	0	0	0	0	0	0	0	0	0	0	0	0	0	0	epiphytic
K-k141_224874	18665	46.81	Genome fragment	Not-determined	NA	NA	0	Viruses	NA	NA	NA	NA	NA	uncertain		0	0	21.4704	14.3605	0	0	0	0	0	0	0	0	0	0	0	0	0	0	0	0	0	0	0	0	0	0	0	0	0	endophytic
K-k141_940987	18587	47.77	Genome fragment	Not-determined	NA	NA	0	Viruses	Uroviricota	Caudoviricetes	Caudovirales	Myoviridae	VPF-class_based	uncertain		0	0	20.888	14.3368	0	0	0	0	0	0	0	0	0	0	0	0	0	0	0	0	0	0	0	0	0	0	0	0	0	endophytic
K-k141_395032||full	18580	32.88	Genome fragment	Low-quality	1.5	HMM-based (lower-bound)	0	Viruses	Nucleocytoviricota	Pokkesviricetes	Asfuvirales	Asfarviridae	NCLDV-detector_based, Viralrecall_based, NCLDVs_phylogenetic_analysis_based	uncertain		26.0184	0	0	0	0	0	0	0	0	0	0	0	0	0	0	0	0	0	0	0	0	0	0	0	0	0	0	0	0	epiphytic
K-k141_1990915	18567	49.5	Genome fragment	Not-determined	NA	NA	0	Viruses	Nucleocytoviricota	Megaviricetes	UNCLASSIFIED	unclassified Nucleocytoviricota	VPF-class_based	uncertain		0	0	21.9203	14.9124	0	0	0	0	0	0	0	0	0	0	0	0	0	0	0	0	0	0	0	0	0	0	0	0	0	endophytic
K-k141_2024204	18559	47.76	Genome fragment	Not-determined	NA	NA	0	Viruses	NA	NA	NA	NA	NA	uncertain		0	0	21.8034	14.7927	0	0	0	0	0	0	0	0	0	0	0	0	0	0	0	0	0	0	0	0	0	0	0	0	0	endophytic
K-k141_1920448	18447	51.46	Genome fragment	Not-determined	NA	NA	0	Viruses	Uroviricota	Caudoviricetes	Caudovirales	unclassified Caudovirales	VPF-class_based	uncertain		0	0	23.7285	16.3482	0	0	0	0	0	0	0	0	0	0	0	0	0	0	0	0	0	0	0	0	0	0	0	0	0	endophytic
K-k141_1577309	18429	48.7	Genome fragment	Not-determined	NA	NA	0	Viruses	NA	NA	NA	NA	NA	uncertain		0	0	11.9394	15.2074	0	0	0	0	0	0	0	0	0	0	0	0	0	0	0	0	0	0	0	0	0	0	0	0	0	endophytic
K-NODE_226_length_18424_cov_14.917197	18424	47.52	Genome fragment	Not-determined	NA	NA	0	Viruses	Uroviricota	Caudoviricetes	Caudovirales	Myoviridae	VPF-class_based	uncertain		0	0	20.4651	14.0121	0	0	0	0	0	0	0	0	0	0	0	0	0	0	0	0	0	0	0	0	0	0	0	0	0	endophytic
K-k141_1599878	18366	46.65	Genome fragment	Not-determined	NA	NA	0	Viruses	NA	NA	NA	NA	NA	uncertain		0	0	58.9378	31.6233	0	0	0	0	0	0	0	0	0	0	0	0	0	0	0	0	0	0	0	0	0	0	0	0	0	endophytic
K-k141_1876147||full	18364	53.26	Low-quality genome	Low-quality	23.71	HMM-based (lower-bound)	0	Viruses	Uroviricota	Caudoviricetes	Caudovirales	Siphoviridae	VPF-class_based	temperate	PhaTYP-based	9.01977	0	0	0	0	0	0	0	0	0	0	0	0	0	0	0	0	0	0	0	0	0	0	0	0	0	0	0	0	epiphytic
K-k141_835738	18360	48.46	Genome fragment	Not-determined	NA	NA	0	Viruses	NA	NA	NA	NA	NA	uncertain		0	0	37.6548	28.0228	0	0	0	0	0	0	0	0	0	0	0	0	0	0	0	0	0	0	0	0	0	0	0	0	0	endophytic
K-NODE_227_length_18348_cov_16.039851	18348	50.03	Genome fragment	Not-determined	NA	NA	0	Viruses	NA	NA	NA	NA	NA	uncertain		0	0	21.671	15.4163	0	0	0	0	0	0	0	0	0	0	0	0	0	0	0	0	0	0	0	0	0	0	0	0	0	endophytic
K-k141_649410	18345	49.27	Genome fragment	Not-determined	NA	NA	0	Viruses	NA	NA	NA	NA	NA	uncertain		0	0	20.5248	14.0583	0	0	0	0	0	0	0	0	0	0	0	0	0	0	0	0	0	0	0	0	0	0	0	0	0	endophytic
K-k141_253698	18326	49.55	Genome fragment	Not-determined	NA	NA	0	Viruses	NA	NA	NA	NA	NA	uncertain		0	0	21.7965	15.2645	0	0	0	0	0	0	0	0	0	0	0	0	0	0	0	0	0	0	0	0	0	0	0	0	0	endophytic
K-k141_1280616	18323	49.59	Genome fragment	Not-determined	NA	NA	0	Viruses	NA	NA	NA	NA	NA	uncertain		0	0	19.0715	13.5644	0	0	0	0	0	0	0	0	0	0	0	0	0	0	0	0	0	0	0	0	0	0	0	0	0	endophytic
K-k141_266085	18322	46.05	Genome fragment	Not-determined	NA	NA	0	Viruses	NA	NA	NA	NA	NA	uncertain		0	0	23.933	0	0	0	0	0	0	0	0	0	0	0	0	0	0	0	0	0	0	0	0	0	0	0	0	0	0	endophytic
K-k141_831675	18321	49.57	Low-quality genome	Low-quality	10.22	HMM-based (lower-bound)	0	Viruses	Uroviricota	Caudoviricetes	Caudovirales	Siphoviridae	VPF-class_based	temperate	lysogenic_marker_proteins-based	0	73.8823	0	3.97327	0	0	0	0	0	0	0	0	0	0	0	0	0	0	0	0	0	0	0	0	0	0	0	0	0	epiphytic
K-k141_330246	18317	47.58	Genome fragment	Not-determined	NA	NA	0	Viruses	NA	NA	NA	NA	NA	uncertain		0	0	23.5984	17.4436	0	0	0	0	0	0	0	0	0	0	0	0	0	0	0	0	0	0	0	0	0	0	0	0	0	endophytic
K-NODE_229_length_18310_cov_14.617858	18310	47.01	Genome fragment	Not-determined	NA	NA	0	Viruses	NA	NA	NA	NA	NA	uncertain		0	0	19.8672	13.9148	0	0	0	0	0	0	0	0	0	0	0	0	0	0	0	0	0	0	0	0	0	0	0	0	0	endophytic
K-k141_1904988||full	18298	35.73	Low-quality genome	Low-quality	42.19	AAI-based (medium-confidence)	0	Viruses	Uroviricota	Caudoviricetes	Caudovirales	unclassified Caudovirales	VPF-class_based	temperate	lysogenic_marker_proteins-based	8.00552	0	0	0	0	0	0	0	0	0	0	0	0	0	0	0	0	0	0	0	0	0	0	0	0	0	0	0	0	epiphytic
K-k141_754036	18257	50.41	Genome fragment	Low-quality	1.94	HMM-based (lower-bound)	0	Viruses	Nucleocytoviricota	UNCLASSIFIED	UNCLASSIFIED	unclassified Nucleocytoviricota	Viralrecall_based	uncertain		0	0	21.9787	15.7067	0	0	0	0	0	0	0	0	0	0	0	0	0	0	0	0	0	0	0	0	0	0	0	0	0	endophytic
K-NODE_232_length_18246_cov_15.692265	18246	48.67	Genome fragment	Not-determined	NA	NA	0	Viruses	NA	NA	NA	NA	NA	uncertain		0	0	20.6076	12.9662	0	0	0	0	0	0	0	0	0	0	0	0	0	0	0	0	0	0	0	0	0	0	0	0	0	endophytic
K-NODE_1202_length_18228_cov_20.916139	18228	43.54	Low-quality genome	Low-quality	41.55	AAI-based (medium-confidence)	0	Viruses	Uroviricota	Caudoviricetes	Caudovirales	Podoviridae	vConTACT2_based, VPF-class_based	virulent	PhaTYP-based	22.5565	0	0	0	0	0	0	0	0	0	0	0	0	0	0	0	0	0	0	0	0	0	0	0	0	0	0	0	0	epiphytic
K-NODE_235_length_18182_cov_15.500193	18182	53.14	Genome fragment	Not-determined	NA	NA	0	Viruses	NA	NA	NA	NA	NA	uncertain		0	0	21.3676	14.1843	0	0	0	0	0	0	0	0	0	0	0	0	0	0	0	0	0	0	0	0	0	0	0	0	0	endophytic
K-k141_531303	18168	47.59	Genome fragment	Not-determined	NA	NA	0	Viruses	NA	NA	NA	NA	NA	uncertain		0	0	16.8407	18.4596	0	0	0	0	0	0	0	0	0	0	0	0	0	0	0	0	0	0	0	0	0	0	0	0	0	endophytic
K-NODE_1203_length_18221_cov_137.270285||full	18159	47.32	Low-quality genome	Low-quality	40.76	AAI-based (high-confidence)	0	Viruses	Uroviricota	Caudoviricetes	Caudovirales	Podoviridae	VPF-class_based	virulent	PhaTYP-based	141.642	0	0	0	0	0	0	0	0	0	0	0	0	0	0	0	0	0	0	0	0	0	0	0	0	0	0	0	0	epiphytic
K-NODE_1216_length_18131_cov_6.740651	18131	51.48	Genome fragment	Not-determined	NA	NA	0	Viruses	NA	NA	NA	NA	NA	uncertain		7.77914	0	0	0	0	0	0	0	0	0	0	0	0	0	0	0	0	0	0	0	0	0	0	0	0	0	0	0	0	epiphytic
K-k141_1693147	18103	48.82	Genome fragment	Not-determined	NA	NA	0	Viruses	Uroviricota	Caudoviricetes	Caudovirales	Myoviridae	VPF-class_based	uncertain		0	0	21.3314	15.5675	0	0	0	0	0	0	0	0	0	0	0	0	0	0	0	0	0	0	0	0	0	0	0	0	0	endophytic
K-NODE_1220_length_18089_cov_6.389043||full	18087	41.85	Low-quality genome	Low-quality	5.57	AAI-based (medium-confidence)	0	Viruses	Uroviricota	Caudoviricetes	Caudovirales	Myoviridae	VPF-class_based	virulent	PhaTYP-based	7.23246	0	0	0	0	0	0	0	0	0	0	0	0	0	0	0	0	0	0	0	0	0	0	0	0	0	0	0	0	epiphytic
K-k141_146794	18078	49.46	Genome fragment	Not-determined	NA	NA	0	Viruses	NA	NA	NA	NA	NA	uncertain		7.28422	54.1254	0	0	0	0	0	0	0	0	0	0	0	0	0	0	0	0	0	0	0	0	0	0	0	0	0	0	0	epiphytic
K-k141_449661	18065	30.09	Genome fragment	Not-determined	NA	NA	0	Viruses	Uroviricota	Caudoviricetes	Caudovirales	unclassified Caudovirales	VPF-class_based	uncertain		18.9165	48.4905	0	0	0	0	0	0	0	0	0	0	0	0	0	0	0	0	0	0	0	0	0	0	0	0	0	0	0	epiphytic
K-k141_1051769	18060	47.85	Genome fragment	Not-determined	NA	NA	0	Viruses	Uroviricota	Caudoviricetes	Caudovirales	Myoviridae	VPF-class_based	uncertain		0	0	44.8118	31.0939	0	0	0	0	0	0	0	0	0	0	0	0	0	0	0	0	0	0	0	0	0	0	0	0	0	endophytic
K-k141_1263739	18051	49.55	Genome fragment	Not-determined	NA	NA	0	Viruses	NA	NA	NA	NA	NA	uncertain		0	0	23.1527	15.3531	0	0	0	0	0	0	0	0	0	0	0	0	0	0	0	0	0	0	0	0	0	0	0	0	0	endophytic
K-k141_1678537	18044	46.52	Genome fragment	Not-determined	NA	NA	0	Viruses	NA	NA	NA	NA	NA	uncertain		0	0	24.7203	10.345	0	0	0	0	0	0	0	0	0	0	0	0	0	0	0	0	0	0	0	0	0	0	0	0	0	endophytic
K-k141_1740520	18004	46.36	Genome fragment	Not-determined	NA	NA	0	Viruses	Uroviricota	Caudoviricetes	Caudovirales	unclassified Caudovirales	VPF-class_based	uncertain		0	0	25.3103	17.9779	0	0	0	0	0	0	0	0	0	0	0	0	0	0	0	0	0	0	0	0	0	0	0	0	0	endophytic
K-NODE_1222_length_18060_cov_95.140461||full	17957	38.69	Low-quality genome	Low-quality	14.54	HMM-based (lower-bound)	0	Viruses	Uroviricota	Caudoviricetes	Caudovirales	Myoviridae	VPF-class_based	virulent	PhaTYP-based	110.278	0	2.76967	0	0	0	0	0	0	0	0	0	0	0	0	0	0	0	0	0	0	0	0	0	0	0	0	0	0	epiphytic
K-k141_1357986	17934	49.24	Genome fragment	Not-determined	NA	NA	0	Viruses	Uroviricota	Caudoviricetes	Caudovirales	unclassified Caudovirales	VPF-class_based	uncertain		0	0	17.0894	12.206	0	0	0	0	0	0	0	0	0	0	0	0	0	0	0	0	0	0	0	0	0	0	0	0	0	endophytic
K-k141_1184849	17934	48.17	Genome fragment	Not-determined	NA	NA	0	Viruses	NA	NA	NA	NA	NA	uncertain		0	0	21.213	11.9451	0	0	0	0	0	0	0	0	0	0	0	0	0	0	0	0	0	0	0	0	0	0	0	0	0	endophytic
K-k141_1474233	17854	42.58	Low-quality genome	Low-quality	5.25	AAI-based (medium-confidence)	0	Viruses	Uroviricota	Caudoviricetes	Caudovirales	Myoviridae	VPF-class_based	virulent	PhaTYP-based	2.06029	52.2004	0	0	0	0	0	0	0	0	0	0	0	0	0	0	0	0	0	0	0	0	0	0	0	0	0	0	0	epiphytic
K-k141_591645||full	17836	37.33	Low-quality genome	Low-quality	41.97	AAI-based (medium-confidence)	0	Viruses	Uroviricota	Caudoviricetes	Caudovirales	Podoviridae	vConTACT2_based, VPF-class_based	virulent	PhaTYP-based	0	68.3081	0	4.81011	0	0	0	0	0	0	0	0	0	0	0	0	0	0	0	0	0	0	0	0	0	0	0	0	0	epiphytic
K-NODE_253_length_17818_cov_14.581884	17818	47.41	Genome fragment	Not-determined	NA	NA	0	Viruses	NA	NA	NA	NA	NA	uncertain		0	0	19.6997	0	0	0	0	0	0	0	0	0	0	0	0	0	0	0	0	0	0	0	0	0	0	0	0	0	0	endophytic
K-k141_1235201	17796	35.69	Low-quality genome	Low-quality	9.46	HMM-based (lower-bound)	0	Viruses	NA	NA	NA	NA	NA	uncertain		0	71.668	0	0	0	0	0	0	0	0	0	0	0	0	0	0	0	0	0	0	0	0	0	0	0	0	0	0	0	epiphytic
K-k141_963645||full	17667	43.13	Low-quality genome	Low-quality	14.53	HMM-based (lower-bound)	0	Viruses	Uroviricota	Caudoviricetes	Caudovirales	Siphoviridae	VPF-class_based	virulent	PhaTYP-based	0	45.2168	0	2.91368	0	0	0	0	0	0	0	0	0	0	0	0	0	0	0	0	0	0	0	0	0	0	0	0	0	epiphytic
K-NODE_263_length_17618_cov_14.374253	17618	48.08	Genome fragment	Not-determined	NA	NA	0	Viruses	Nucleocytoviricota	Megaviricetes	Algavirales	Phycodnaviridae	VPF-class_based	uncertain		0	0	19.879	14.5646	0	0	0	0	0	0	0	0	0	0	0	0	0	0	0	0	0	0	0	0	0	0	0	0	0	endophytic
K-k141_20536	17593	50.22	Genome fragment	Not-determined	NA	NA	0	Viruses	Uroviricota	Caudoviricetes	Caudovirales	unclassified Caudovirales	VPF-class_based	uncertain		0	0	28.2254	18.2797	0	0	0	0	0	0	0	0	0	0	0	0	0	0	0	0	0	0	0	0	0	0	0	0	0	endophytic
K-k141_1409914	17574	52.05	Genome fragment	Not-determined	NA	NA	0	Viruses	NA	NA	NA	NA	NA	uncertain		0	0	23.1589	14.3496	0	0	0	0	0	0	0	0	0	0	0	0	0	0	0	0	0	0	0	0	0	0	0	0	0	endophytic
K-NODE_266_length_17544_cov_16.195609	17544	49.7	Genome fragment	Not-determined	NA	NA	0	Viruses	NA	NA	NA	NA	NA	uncertain		0	0	21.4174	9.02459	0	0	0	0	0	0	0	0	0	0	0	0	0	0	0	0	0	0	0	0	0	0	0	0	0	endophytic
K-NODE_1796_length_17526_cov_17.135195||full	17524	35.88	Low-quality genome	Low-quality	17.85	AAI-based (medium-confidence)	0	Viruses	Uroviricota	Caudoviricetes	Caudovirales	Podoviridae	VPF-class_based	uncertain		0	95.0306	0	2.26985	0	0	0	0	0	0	0	0	0	0	0	0	0	0	0	0	0	0	0	0	0	0	0	0	0	epiphytic
K-k141_1174858	17496	48.32	Genome fragment	Not-determined	NA	NA	0	Viruses	Nucleocytoviricota	Megaviricetes	Algavirales	Phycodnaviridae	VPF-class_based	uncertain		0	0	21.372	14.9188	0	0	0	0	0	0	0	0	0	0	0	0	0	0	0	0	0	0	0	0	0	0	0	0	0	endophytic
K-k141_641696	17485	47.57	Genome fragment	Not-determined	NA	NA	0	Viruses	Uroviricota	Caudoviricetes	Caudovirales	unclassified Caudovirales	VPF-class_based	uncertain		0	0	19.2409	13.1142	0	0	0	0	0	0	0	0	0	0	0	0	0	0	0	0	0	0	0	0	0	0	0	0	0	endophytic
K-k141_2035207	17456	48.25	Genome fragment	Not-determined	NA	NA	0	Viruses	Uroviricota	Caudoviricetes	Caudovirales	unclassified Caudovirales	VPF-class_based	uncertain		0	0	21.4359	14.536	0	0	0	0	0	0	0	0	0	0	0	0	0	0	0	0	0	0	0	0	0	0	0	0	0	endophytic
K-k141_1116626	17449	49.25	Genome fragment	Not-determined	NA	NA	0	Viruses	Uroviricota	Caudoviricetes	Caudovirales	Myoviridae	VPF-class_based	uncertain		0	0	20.2655	15.0633	0	0	0	0	0	0	0	0	0	0	0	0	0	0	0	0	0	0	0	0	0	0	0	0	0	endophytic
K-k141_1943901	17388	47.79	Genome fragment	Not-determined	NA	NA	0	Viruses	NA	NA	NA	NA	NA	uncertain		0	0	21.939	14.6526	0	0	0	0	0	0	0	0	0	0	0	0	0	0	0	0	0	0	0	0	0	0	0	0	0	endophytic
K-k141_674997	17339	49.52	Genome fragment	Not-determined	NA	NA	0	Viruses	NA	NA	NA	NA	NA	uncertain		0	0	27.4675	20.7516	0	0	0	0	0	0	0	0	0	0	0	0	0	0	0	0	0	0	0	0	0	0	0	0	0	endophytic
K-k141_791802	17322	49.52	Genome fragment	Not-determined	NA	NA	0	Viruses	Uroviricota	Caudoviricetes	Caudovirales	unclassified Caudovirales	VPF-class_based	uncertain		0	0	85.8204	56.2823	0	0	0	0	0	0	0	0	0	0	0	0	0	0	0	0	0	0	0	0	0	0	0	0	0	endophytic
K-k141_558434	17317	48.21	Genome fragment	Not-determined	NA	NA	0	Viruses	NA	NA	NA	NA	NA	uncertain		0	0	60.8089	30.6865	0	0	0	0	0	0	0	0	0	0	0	0	0	0	0	0	0	0	0	0	0	0	0	0	0	endophytic
K-k141_1390746||full_1	17314	54.37	Low-quality genome	Low-quality	37.9	AAI-based (medium-confidence)	0	Viruses	Uroviricota	Caudoviricetes	Caudovirales	Siphoviridae	VPF-class_based	temperate	PhaTYP-based	0	262.49	0	2.91302	0	0	0	0	0	0	0	0	0	0	0	0	0	0	0	0	0	0	0	0	0	0	0	0	0	epiphytic
K-k141_246729	17293	47.74	Genome fragment	Not-determined	NA	NA	0	Viruses	NA	NA	NA	NA	NA	uncertain		0	0	11.8655	15.109	0	0	0	0	0	0	0	0	0	0	0	0	0	0	0	0	0	0	0	0	0	0	0	0	0	endophytic
K-k141_591188	17284	42.3	Low-quality genome	Low-quality	40.84	AAI-based (medium-confidence)	0	Viruses	Uroviricota	Caudoviricetes	Caudovirales	unclassified Caudovirales	VPF-class_based	virulent	PhaTYP-based	0	86.5684	0	39.033	0	0	0	0	0	0	0	0	0	0	0	0	0	0	0	0	0	0	0	0	0	0	0	0	0	epiphytic
K-k141_1536798	17284	50.57	Low-quality genome	Low-quality	37.44	AAI-based (medium-confidence)	0	Viruses	Uroviricota	Caudoviricetes	Caudovirales	Myoviridae	vConTACT2_based, VPF-class_based	temperate	PhaTYP-based	162.25	0	0	0	0	0	0	0	0	0	0	0	0	0	0	0	0	0	0	0	0	0	0	0	0	0	0	0	0	epiphytic
K-k141_248761||full	17283	41.55	Low-quality genome	Low-quality	4.81	AAI-based (medium-confidence)	0	Viruses	Uroviricota	Caudoviricetes	Caudovirales	Myoviridae	VPF-class_based	virulent	PhaTYP-based	5.39017	0	0	0	0	0	0	0	0	0	0	0	0	0	0	0	0	0	0	0	0	0	0	0	0	0	0	0	0	epiphytic
K-k141_240390||full	17273	39.11	Genome fragment	Not-determined	NA	NA	0	Viruses	Uroviricota	Caudoviricetes	Caudovirales	unclassified Caudovirales	VPF-class_based	temperate	lysogenic_marker_proteins-based	89.0776	33.7073	0	0	0	0	0	0	0	0	0	0	0	0	0	0	0	0	0	0	0	0	0	0	0	0	0	0	0	epiphytic
K-k141_114219||0_partial	17221	58.09	Low-quality genome	Low-quality	9.97	HMM-based (lower-bound)	0	Viruses	Uroviricota	Caudoviricetes	Caudovirales	Myoviridae	VPF-class_based	virulent	PhaTYP-based	0	44.3629	0	0	0	0	0	0	0	0	0	0	0	0	0	0	0	0	0	0	0	0	0	0	0	0	0	0	0	epiphytic
K-k141_1084311	17193	47.45	Genome fragment	Not-determined	NA	NA	0	Viruses	NA	NA	NA	NA	NA	uncertain		0	0	16.993	14.1081	0	0	0	0	0	0	0	0	0	0	0	0	0	0	0	0	0	0	0	0	0	0	0	0	0	endophytic
K-k141_1765091	17189	49.4	Low-quality genome	Low-quality	2.58	HMM-based (lower-bound)	0	Viruses	NA	NA	NA	NA	NA	uncertain		0	0	21.6628	14.187	0	0	0	0	0	0	0	0	0	0	0	0	0	0	0	0	0	0	0	0	0	0	0	0	0	endophytic
K-NODE_284_length_17183_cov_14.179239	17183	48.22	Genome fragment	Not-determined	NA	NA	0	Viruses	NA	NA	NA	NA	NA	uncertain		0	0	19.7306	14.4189	0	0	0	0	0	0	0	0	0	0	0	0	0	0	0	0	0	0	0	0	0	0	0	0	0	endophytic
K-k141_1934027||full	17179	54.09	Low-quality genome	Low-quality	42.03	AAI-based (medium-confidence)	0	Viruses	Uroviricota	Caudoviricetes	Caudovirales	unclassified Caudovirales	VPF-class_based	uncertain		4.4092	39.0586	0	0	0	0	0	0	0	0	0	0	0	0	0	0	0	0	0	0	0	0	0	0	0	0	0	0	0	epiphytic
K-k141_135598||full	17141	54.49	Low-quality genome	Low-quality	46.07	AAI-based (medium-confidence)	0	Viruses	Uroviricota	Caudoviricetes	Caudovirales	Myoviridae	VPF-class_based	temperate	PhaTYP-based	5.24435	0	0	0	0	0	0	0	0	0	0	0	0	0	0	0	0	0	0	0	0	0	0	0	0	0	0	0	0	epiphytic
K-k141_744005	17130	42.18	Genome fragment	Not-determined	NA	NA	0	Viruses	NA	NA	NA	NA	NA	uncertain		0	0	0	165.944	0	0	0	0	0	0	0	0	0	0	0	0	0	0	0	0	0	0	0	0	0	0	0	0	0	endophytic
K-k141_1117071	17125	47.79	Genome fragment	Not-determined	NA	NA	0	Viruses	Uroviricota	Caudoviricetes	Caudovirales	Myoviridae	VPF-class_based	uncertain		0	0	11.252	14.8169	0	0	0	0	0	0	0	0	0	0	0	0	0	0	0	0	0	0	0	0	0	0	0	0	0	endophytic
K-k141_1761858||full	17120	29.21	Low-quality genome	Low-quality	17	AAI-based (high-confidence)	0	Viruses	Uroviricota	Caudoviricetes	Caudovirales	Podoviridae	vConTACT2_based, VPF-class_based	virulent	PhaTYP-based	2.78432	36.786	0	0	0	0	0	0	0	0	0	0	0	0	0	0	0	0	0	0	0	0	0	0	0	0	0	0	0	epiphytic
K-NODE_1314_length_17080_cov_125.969280	17080	45.43	Low-quality genome	Low-quality	34.59	AAI-based (medium-confidence)	0	Viruses	Uroviricota	Caudoviricetes	Caudovirales	Podoviridae	VPF-class_based	virulent	PhaTYP-based	118.145	0	4.07054	0	0	0	0	0	0	0	0	0	0	0	0	0	0	0	0	0	0	0	0	0	0	0	0	0	0	epiphytic
K-k141_698234	17055	47.4	Genome fragment	Not-determined	NA	NA	0	Viruses	NA	NA	NA	NA	NA	uncertain		0	0	20.352	12.957	0	0	0	0	0	0	0	0	0	0	0	0	0	0	0	0	0	0	0	0	0	0	0	0	0	endophytic
K-k141_731089	17036	47.79	Genome fragment	Not-determined	NA	NA	0	Viruses	Uroviricota	Caudoviricetes	Caudovirales	Myoviridae	VPF-class_based	uncertain		0	0	23.9208	15.8863	0	0	0	0	0	0	0	0	0	0	0	0	0	0	0	0	0	0	0	0	0	0	0	0	0	endophytic
K-k141_1502693	17015	48.57	Genome fragment	Not-determined	NA	NA	0	Viruses	NA	NA	NA	NA	NA	uncertain		0	0	20.3845	14.9738	0	0	0	0	0	0	0	0	0	0	0	0	0	0	0	0	0	0	0	0	0	0	0	0	0	endophytic
K-k141_1369477	16983	48.4	Genome fragment	Not-determined	NA	NA	0	Viruses	NA	NA	NA	NA	NA	uncertain		0	0	21.2969	14.7877	0	0	0	0	0	0	0	0	0	0	0	0	0	0	0	0	0	0	0	0	0	0	0	0	0	endophytic
K-k141_965857	16965	47.42	Genome fragment	Not-determined	NA	NA	0	Viruses	NA	NA	NA	NA	NA	uncertain		0	0	25.6939	20.3815	0	0	0	0	0	0	0	0	0	0	0	0	0	0	0	0	0	0	0	0	0	0	0	0	0	endophytic
K-k141_1606006	16964	48.28	Genome fragment	Not-determined	NA	NA	0	Viruses	NA	NA	NA	NA	NA	uncertain		0	0	20.3998	16.9652	0	0	0	0	0	0	0	0	0	0	0	0	0	0	0	0	0	0	0	0	0	0	0	0	0	endophytic
K-k141_2008770	16937	46.57	Genome fragment	Not-determined	NA	NA	0	Viruses	Uroviricota	Caudoviricetes	Caudovirales	Podoviridae	VPF-class_based	uncertain		0	0	23.3995	13.9683	0	0	0	0	0	0	0	0	0	0	0	0	0	0	0	0	0	0	0	0	0	0	0	0	0	endophytic
K-k141_1925962	16928	47.24	Genome fragment	Not-determined	NA	NA	0	Viruses	NA	NA	NA	NA	NA	uncertain		0	0	26.8268	16.433	0	0	0	0	0	0	0	0	0	0	0	0	0	0	0	0	0	0	0	0	0	0	0	0	0	endophytic
K-NODE_1330_length_16903_cov_7.136574||full	16901	46.73	Low-quality genome	Low-quality	23.71	AAI-based (medium-confidence)	0	Viruses	Uroviricota	Caudoviricetes	Caudovirales	unclassified Caudovirales	VPF-class_based	temperate	PhaTYP-based	5.96275	0	0	0	0	0	0	0	0	0	0	0	0	0	0	0	0	0	0	0	0	0	0	0	0	0	0	0	0	epiphytic
K-k141_229334	16894	48.33	Genome fragment	Not-determined	NA	NA	0	Viruses	Uroviricota	Caudoviricetes	Caudovirales	Myoviridae	VPF-class_based	uncertain		0	0	21.2396	14.127	0	0	0	0	0	0	0	0	0	0	0	0	0	0	0	0	0	0	0	0	0	0	0	0	0	endophytic
K-NODE_1333_length_16889_cov_22.427587	16889	55.74	Low-quality genome	Low-quality	20.24	HMM-based (lower-bound)	0	Viruses	Uroviricota	Caudoviricetes	Caudovirales	Siphoviridae	VPF-class_based	temperate	PhaTYP-based; lysogenic_marker_proteins-based	15.5039	0	0	0	0	0	0	0	0	0	0	0	0	0	0	0	0	0	0	0	0	0	0	0	0	0	0	0	0	epiphytic
K-NODE_371_length_16855_cov_31.559167||full	16854	42.57	Low-quality genome	Low-quality	35.7	AAI-based (high-confidence)	0	Viruses	Uroviricota	Caudoviricetes	Caudovirales	Myoviridae	VPF-class_based	virulent	PhaTYP-based	0	0	0	34.7225	0	0	0	0	0	0	0	0	0	0	0	0	0	0	0	0	0	0	0	0	0	0	0	0	0	endophytic
K-k141_817650	16806	48.58	Genome fragment	Not-determined	NA	NA	0	Viruses	Uroviricota	Caudoviricetes	Caudovirales	Siphoviridae	VPF-class_based	uncertain		1.95565	0	38.828	31.5577	0	0	0	0	0	0	0	0	0	0	0	0	0	0	0	0	0	0	0	0	0	0	0	0	0	epiphytic
K-k141_1570735||full	16745	33.08	Low-quality genome	Low-quality	49.14	AAI-based (medium-confidence)	0	Viruses	Uroviricota	Caudoviricetes	Caudovirales	Siphoviridae	VPF-class_based	virulent	PhaTYP-based	2.36573	121.412	0	3.12068	0	0	0	0	0	0	0	0	0	0	0	0	0	0	0	0	0	0	0	0	0	0	0	0	0	epiphytic
K-k141_1754102||full	16735	32.63	Genome fragment	Low-quality	5.7	AAI-based (medium-confidence)	0	Viruses	Nucleocytoviricota	Pokkesviricetes	Asfuvirales	Asfarviridae	NCLDV-detector_based, Viralrecall_based, NCLDVs_phylogenetic_analysis_based	uncertain		25.7264	0	0	0	0	0	0	0	0	0	0	0	0	0	0	0	0	0	0	0	0	0	0	0	0	0	0	0	0	epiphytic
K-k141_1378530	16730	49.38	Genome fragment	Not-determined	NA	NA	0	Viruses	NA	NA	NA	NA	NA	uncertain		0	0	24.0937	16.9849	0	0	0	0	0	0	0	0	0	0	0	0	0	0	0	0	0	0	0	0	0	0	0	0	0	endophytic
K-NODE_305_length_16714_cov_14.430098	16714	46.51	Genome fragment	Not-determined	NA	NA	0	Viruses	NA	NA	NA	NA	NA	uncertain		0	0	19.6767	13.2214	0	0	0	0	0	0	0	0	0	0	0	0	0	0	0	0	0	0	0	0	0	0	0	0	0	endophytic
K-k141_1542773	16711	47.71	Genome fragment	Not-determined	NA	NA	0	Viruses	NA	NA	NA	NA	NA	uncertain		5.78307	86.5016	0	49.2702	0	0	0	0	0	0	0	0	0	0	0	0	0	0	0	0	0	0	0	0	0	0	0	0	0	epiphytic
K-k141_1334576||full	16710	46.09	Low-quality genome	Low-quality	37.54	AAI-based (medium-confidence)	0	Viruses	Uroviricota	Caudoviricetes	Caudovirales	Siphoviridae	VPF-class_based	virulent	PhaTYP-based	7.67215	58.1138	0	0	0	0	0	0	0	0	0	0	0	0	0	0	0	0	0	0	0	0	0	0	0	0	0	0	0	epiphytic
K-NODE_1955_length_16676_cov_7.425486	16676	46.6	Genome fragment	Not-determined	NA	NA	0	Viruses	NA	NA	NA	NA	NA	virulent	PhaTYP-based	0	41.9475	0	0	0	0	0	0	0	0	0	0	0	0	0	0	0	0	0	0	0	0	0	0	0	0	0	0	0	epiphytic
K-k141_624234	16667	48.76	Low-quality genome	Low-quality	2.51	HMM-based (lower-bound)	0	Viruses	NA	NA	NA	NA	NA	uncertain		0	0	38.855	27.2349	0	0	0	0	0	0	0	0	0	0	0	0	0	0	0	0	0	0	0	0	0	0	0	0	0	endophytic
K-NODE_1354_length_16628_cov_76.511555	16628	36.35	Low-quality genome	Low-quality	7.45	HMM-based (lower-bound)	0	Viruses	Uroviricota	Caudoviricetes	Caudovirales	Siphoviridae	VPF-class_based	uncertain		88.763	0	2.50558	0	0	0	0	0	0	0	0	0	0	0	0	0	0	0	0	0	0	0	0	0	0	0	0	0	0	epiphytic
K-NODE_310_length_16623_cov_16.179744	16623	46.96	Genome fragment	Not-determined	NA	NA	0	Viruses	NA	NA	NA	NA	NA	uncertain		0	0	22.1184	14.7639	0	0	0	0	0	0	0	0	0	0	0	0	0	0	0	0	0	0	0	0	0	0	0	0	0	endophytic
K-k141_2051264	16615	48.1	Low-quality genome	Low-quality	2.5	HMM-based (lower-bound)	0	Viruses	NA	NA	NA	NA	NA	uncertain		0	0	24.0724	19.0271	0	0	0	0	0	0	0	0	0	0	0	0	0	0	0	0	0	0	0	0	0	0	0	0	0	endophytic
K-k141_126424	16604	48.55	Genome fragment	Not-determined	NA	NA	0	Viruses	NA	NA	NA	NA	NA	uncertain		0	0	16.7489	11.7589	0	0	0	0	0	0	0	0	0	0	0	0	0	0	0	0	0	0	0	0	0	0	0	0	0	endophytic
K-NODE_1359_length_16592_cov_7.103828||full	16590	41.72	Low-quality genome	Low-quality	6.23	AAI-based (medium-confidence)	0	Viruses	Uroviricota	Caudoviricetes	Caudovirales	Myoviridae	VPF-class_based	uncertain		8.17372	0	0	0	0	0	0	0	0	0	0	0	0	0	0	0	0	0	0	0	0	0	0	0	0	0	0	0	0	epiphytic
K-NODE_1977_length_16558_cov_22.969642	16558	40.63	Genome fragment	Not-determined	NA	NA	0	Viruses	Nucleocytoviricota	UNCLASSIFIED	UNCLASSIFIED	unclassified Nucleocytoviricota	NCLDV-detector_based	uncertain		0	129.42	0	200.849	0	0	0	0	0	0	0	0	0	0	0	0	0	0	0	0	0	0	0	0	0	0	0	0	0	epiphytic
K-k141_1059991	16548	48.77	Genome fragment	Not-determined	NA	NA	0	Viruses	NA	NA	NA	NA	NA	uncertain		0	0	22.8796	17.0303	0	0	0	0	0	0	0	0	0	0	0	0	0	0	0	0	0	0	0	0	0	0	0	0	0	endophytic
K-k141_985056	16522	50.22	Genome fragment	Not-determined	NA	NA	0	Viruses	NA	NA	NA	NA	NA	uncertain		6.32349	0	0	0	0	0	0	0	0	0	0	0	0	0	0	0	0	0	0	0	0	0	0	0	0	0	0	0	0	epiphytic
K-k141_1875847||full	16496	49.2	Low-quality genome	Low-quality	1.33	HMM-based (lower-bound)	0	Viruses	NA	NA	NA	NA	NA	uncertain		0	0	22.9359	14.6097	0	0	0	0	0	0	0	0	0	0	0	0	0	0	0	0	0	0	0	0	0	0	0	0	0	endophytic
K-k141_1764522	16474	47.94	Genome fragment	Not-determined	NA	NA	0	Viruses	Uroviricota	Caudoviricetes	Caudovirales	Myoviridae	VPF-class_based	uncertain		0	0	28.1984	21.9043	0	0	0	0	0	0	0	0	0	0	0	0	0	0	0	0	0	0	0	0	0	0	0	0	0	endophytic
K-k141_31001	16474	47.13	Genome fragment	Not-determined	NA	NA	0	Viruses	NA	NA	NA	NA	NA	uncertain		0	0	73.1357	53.5772	0	0	0	0	0	0	0	0	0	0	0	0	0	0	0	0	0	0	0	0	0	0	0	0	0	endophytic
K-k141_525992	16454	48.35	Genome fragment	Not-determined	NA	NA	0	Viruses	NA	NA	NA	NA	NA	uncertain		0	0	188.988	118.645	0	0	0	0	0	0	0	0	0	0	0	0	0	0	0	0	0	0	0	0	0	0	0	0	0	endophytic
K-k141_1634167	16451	48.16	Genome fragment	Not-determined	NA	NA	0	Viruses	Peploviricota	Herviviricetes	Herpesvirales	Herpesviridae	VPF-class_based	uncertain		0	0	20.846	12.5636	0	0	0	0	0	0	0	0	0	0	0	0	0	0	0	0	0	0	0	0	0	0	0	0	0	endophytic
K-k141_20103	16443	51.95	Genome fragment	Not-determined	NA	NA	0	Viruses	NA	NA	NA	NA	NA	uncertain		0	0	45.9405	36.5075	0	0	0	0	0	0	0	0	0	0	0	0	0	0	0	0	0	0	0	0	0	0	0	0	0	endophytic
K-k141_1724179	16441	44.92	Genome fragment	Not-determined	NA	NA	0	Viruses	Uroviricota	Caudoviricetes	Caudovirales	unclassified Caudovirales	VPF-class_based	temperate	lysogenic_marker_proteins-based	1.80048	140.238	0	8.27013	0	0	0	0	0	0	0	0	0	0	0	0	0	0	0	0	0	0	0	0	0	0	0	0	0	epiphytic
K-k141_630525	16436	47.76	Genome fragment	Not-determined	NA	NA	0	Viruses	Uroviricota	Caudoviricetes	Caudovirales	Siphoviridae	VPF-class_based	uncertain		0	0	30.2756	21.512	0	0	0	0	0	0	0	0	0	0	0	0	0	0	0	0	0	0	0	0	0	0	0	0	0	endophytic
K-k141_2065172	16432	48.59	Genome fragment	Not-determined	NA	NA	0	Viruses	NA	NA	NA	NA	NA	uncertain		0	0	23.6432	15.6159	0	0	0	0	0	0	0	0	0	0	0	0	0	0	0	0	0	0	0	0	0	0	0	0	0	endophytic
K-k141_969075||full	16407	42.71	Low-quality genome	Low-quality	4.53	AAI-based (medium-confidence)	0	Viruses	Uroviricota	Caudoviricetes	Caudovirales	Myoviridae	VPF-class_based	virulent	PhaTYP-based	2.25527	55.5804	0	0	0	0	0	0	0	0	0	0	0	0	0	0	0	0	0	0	0	0	0	0	0	0	0	0	0	epiphytic
K-k141_1994020	16403	49.23	Genome fragment	Not-determined	NA	NA	0	Viruses	NA	NA	NA	NA	NA	uncertain		0	0	21.8118	15.8178	0	0	0	0	0	0	0	0	0	0	0	0	0	0	0	0	0	0	0	0	0	0	0	0	0	endophytic
K-NODE_1385_length_16359_cov_20.908121||full	16359	31.48	Low-quality genome	Low-quality	4.47	HMM-based (lower-bound)	0	Viruses	Uroviricota	Caudoviricetes	Caudovirales	unclassified Caudovirales	VPF-class_based	uncertain		24.1755	0	0	0	0	0	0	0	0	0	0	0	0	0	0	0	0	0	0	0	0	0	0	0	0	0	0	0	0	epiphytic
K-k141_1465457	16358	40.48	Low-quality genome	Low-quality	36.5	AAI-based (medium-confidence)	0	Viruses	Uroviricota	Caudoviricetes	Caudovirales	unclassified Caudovirales	VPF-class_based	virulent	PhaTYP-based	10.6448	0	0	0	0	0	0	0	0	0	0	0	0	0	0	0	0	0	0	0	0	0	0	0	0	0	0	0	0	epiphytic
K-k141_1622159	16342	48.32	Genome fragment	Not-determined	NA	NA	0	Viruses	Uroviricota	Caudoviricetes	Caudovirales	Siphoviridae	VPF-class_based	uncertain		0	0	33.541	21.3653	0	0	0	0	0	0	0	0	0	0	0	0	0	0	0	0	0	0	0	0	0	0	0	0	0	endophytic
K-k141_1555443	16294	47.84	Genome fragment	Not-determined	NA	NA	0	Viruses	NA	NA	NA	NA	NA	uncertain		0	0	21.0628	15.7641	0	0	0	0	0	0	0	0	0	0	0	0	0	0	0	0	0	0	0	0	0	0	0	0	0	endophytic
K-k141_1404338	16287	45.99	Genome fragment	Not-determined	NA	NA	0	Viruses	NA	NA	NA	NA	NA	uncertain		0	0	10.408	0	0	0	0	0	0	0	0	0	0	0	0	0	0	0	0	0	0	0	0	0	0	0	0	0	0	endophytic
K-k141_675193	16256	49.86	Genome fragment	Not-determined	NA	NA	0	Viruses	NA	NA	NA	NA	NA	uncertain		0	0	45.1875	39.5982	0	0	0	0	0	0	0	0	0	0	0	0	0	0	0	0	0	0	0	0	0	0	0	0	0	endophytic
K-k141_642534	16241	48.69	Genome fragment	Not-determined	NA	NA	0	Viruses	NA	NA	NA	NA	NA	uncertain		0	0	26.7592	16.92	0	0	0	0	0	0	0	0	0	0	0	0	0	0	0	0	0	0	0	0	0	0	0	0	0	endophytic
K-k141_1760764	16237	47.92	Low-quality genome	Low-quality	2.44	HMM-based (lower-bound)	0	Viruses	Uroviricota	Caudoviricetes	Caudovirales	Siphoviridae	VPF-class_based	uncertain		0	0	29.0751	20.1745	0	0	0	0	0	0	0	0	0	0	0	0	0	0	0	0	0	0	0	0	0	0	0	0	0	endophytic
K-k141_1946808	16200	50.2	Genome fragment	Not-determined	NA	NA	0	Viruses	NA	NA	NA	NA	NA	uncertain		0	0	23.9979	15.7111	0	0	0	0	0	0	0	0	0	0	0	0	0	0	0	0	0	0	0	0	0	0	0	0	0	endophytic
K-NODE_330_length_16167_cov_15.935328	16167	45.9	Genome fragment	Not-determined	NA	NA	0	Viruses	NA	NA	NA	NA	NA	uncertain		0	0	22.9194	16.1452	0	0	0	0	0	0	0	0	0	0	0	0	0	0	0	0	0	0	0	0	0	0	0	0	0	endophytic
K-NODE_1418_length_16159_cov_6.503415||full	16157	41.67	Low-quality genome	Low-quality	4.45	AAI-based (medium-confidence)	0	Viruses	Uroviricota	Caudoviricetes	Caudovirales	Myoviridae	VPF-class_based	virulent	PhaTYP-based	7.54406	0	0	0	0	0	0	0	0	0	0	0	0	0	0	0	0	0	0	0	0	0	0	0	0	0	0	0	0	epiphytic
K-k141_1570671	16154	46.7	Genome fragment	Not-determined	NA	NA	0	Viruses	Uroviricota	Caudoviricetes	Caudovirales	Siphoviridae	VPF-class_based	uncertain		0	0	34.4955	24.4787	0	0	0	0	0	0	0	0	0	0	0	0	0	0	0	0	0	0	0	0	0	0	0	0	0	endophytic
K-k141_1946401	16146	48.71	Genome fragment	Not-determined	NA	NA	0	Viruses	NA	NA	NA	NA	NA	uncertain		0	0	25.1265	15.6992	0	0	0	0	0	0	0	0	0	0	0	0	0	0	0	0	0	0	0	0	0	0	0	0	0	endophytic
K-NODE_332_length_16140_cov_16.561766	16140	55.25	Genome fragment	Not-determined	NA	NA	0	Viruses	NA	NA	NA	NA	NA	uncertain		0	0	14.2619	8.7143	0	0	0	0	0	0	0	0	0	0	0	0	0	0	0	0	0	0	0	0	0	0	0	0	0	endophytic
K-NODE_1421_length_16137_cov_21.316938||full	16133	32.22	Genome fragment	Low-quality	3.65	AAI-based (medium-confidence)	0	Viruses	Nucleocytoviricota	UNCLASSIFIED	UNCLASSIFIED	unclassified Nucleocytoviricota	NCLDV-detector_based, Viralrecall_based	uncertain		24.7436	0	0	0	0	0	0	0	0	0	0	0	0	0	0	0	0	0	0	0	0	0	0	0	0	0	0	0	0	epiphytic
K-NODE_1417_length_16165_cov_6.308380||full	16115	42.3	Low-quality genome	Low-quality	4.44	AAI-based (medium-confidence)	0	Viruses	Uroviricota	Caudoviricetes	Caudovirales	Myoviridae	VPF-class_based	virulent	PhaTYP-based	5.21357	0	0	0	0	0	0	0	0	0	0	0	0	0	0	0	0	0	0	0	0	0	0	0	0	0	0	0	0	epiphytic
K-k141_1161170	16086	48.22	Low-quality genome	Low-quality	2.42	HMM-based (lower-bound)	0	Viruses	NA	NA	NA	NA	NA	uncertain		0	0	19.7488	14.2063	0	0	0	0	0	0	0	0	0	0	0	0	0	0	0	0	0	0	0	0	0	0	0	0	0	endophytic
K-k141_1498906	16071	47.61	Genome fragment	Not-determined	NA	NA	0	Viruses	NA	NA	NA	NA	NA	uncertain		0	0	14.0153	9.41497	0	0	0	0	0	0	0	0	0	0	0	0	0	0	0	0	0	0	0	0	0	0	0	0	0	endophytic
K-k141_642133	16066	51.88	Genome fragment	Not-determined	NA	NA	0	Viruses	NA	NA	NA	NA	NA	uncertain		0	0	121.898	101.574	0	0	0	0	0	0	0	0	0	0	0	0	0	0	0	0	0	0	0	0	0	0	0	0	0	endophytic
K-k141_303709	16065	41.62	Low-quality genome	Low-quality	35.47	AAI-based (medium-confidence)	0	Viruses	Uroviricota	Caudoviricetes	Caudovirales	Myoviridae	VPF-class_based	temperate	PhaTYP-based	21.1631	0	0	0	0	0	0	0	0	0	0	0	0	0	0	0	0	0	0	0	0	0	0	0	0	0	0	0	0	epiphytic
K-k141_837345	16024	52	Genome fragment	Not-determined	NA	NA	0	Viruses	Peploviricota	Herviviricetes	Herpesvirales	Herpesviridae	VPF-class_based	uncertain		0	0	20.394	14.8778	0	0	0	0	0	0	0	0	0	0	0	0	0	0	0	0	0	0	0	0	0	0	0	0	0	endophytic
K-k141_323975	15969	54.22	Genome fragment	Not-determined	NA	NA	0	Viruses	Uroviricota	Caudoviricetes	Caudovirales	unclassified Caudovirales	VPF-class_based	temperate	PhaTYP-based; lysogenic_marker_proteins-based	40.0999	34.5409	0	0	0	0	0	0	0	0	0	0	0	0	0	0	0	0	0	0	0	0	0	0	0	0	0	0	0	epiphytic
K-k141_844679	15934	50.35	Genome fragment	Not-determined	NA	NA	0	Viruses	NA	NA	NA	NA	NA	uncertain		0	0	11.1289	9.21855	0	0	0	0	0	0	0	0	0	0	0	0	0	0	0	0	0	0	0	0	0	0	0	0	0	endophytic
K-k141_1149293	15933	47.79	Genome fragment	Not-determined	NA	NA	0	Viruses	Uroviricota	Caudoviricetes	Caudovirales	Myoviridae	VPF-class_based	uncertain		0	0	21.6708	15.9907	0	0	0	0	0	0	0	0	0	0	0	0	0	0	0	0	0	0	0	0	0	0	0	0	0	endophytic
K-k141_444453	15931	46.39	Genome fragment	Not-determined	NA	NA	0	Viruses	NA	NA	NA	NA	NA	uncertain		0	0	21.2649	14.2792	0	0	0	0	0	0	0	0	0	0	0	0	0	0	0	0	0	0	0	0	0	0	0	0	0	endophytic
K-NODE_214_length_20850_cov_230.692811||0_partial	15914	28.67	Low-quality genome	Low-quality	35.58	AAI-based (medium-confidence)	0	Viruses	NA	NA	NA	NA	NA	uncertain		4.00743	251.851	0	224.594	0	0	0	0	0	0	0	0	0	0	0	0	0	0	0	0	0	0	0	0	0	0	0	0	0	epiphytic
K-k141_1539366	15912	47.69	Genome fragment	Not-determined	NA	NA	0	Viruses	NA	NA	NA	NA	NA	uncertain		0	0	23.925	19.884	0	0	0	0	0	0	0	0	0	0	0	0	0	0	0	0	0	0	0	0	0	0	0	0	0	endophytic
K-k141_575052	15905	48.2	Genome fragment	Not-determined	NA	NA	0	Viruses	NA	NA	NA	NA	NA	uncertain		0	0	75.1627	38.5433	0	0	0	0	0	0	0	0	0	0	0	0	0	0	0	0	0	0	0	0	0	0	0	0	0	endophytic
K-k141_524164	15879	47.84	Genome fragment	Not-determined	NA	NA	0	Viruses	NA	NA	NA	NA	NA	uncertain		0	0	28.6483	21.2679	0	0	0	0	0	0	0	0	0	0	0	0	0	0	0	0	0	0	0	0	0	0	0	0	0	endophytic
K-k141_707313	15873	47.4	Low-quality genome	Low-quality	2.39	HMM-based (lower-bound)	0	Viruses	Uroviricota	Caudoviricetes	Caudovirales	Myoviridae	VPF-class_based	uncertain		0	0	40.2409	34.6574	0	0	0	0	0	0	0	0	0	0	0	0	0	0	0	0	0	0	0	0	0	0	0	0	0	endophytic
K-NODE_31_length_85746_cov_20.959016||full_1_1	15867	50.21	Low-quality genome	Low-quality	25.25	AAI-based (medium-confidence)	0	Viruses	Uroviricota	Caudoviricetes	Caudovirales	Siphoviridae	VPF-class_based	temperate	PhaTYP-based	26.9005	105.154	0	4.63693	0	0	0	0	0	0	0	0	0	0	0	0	0	0	0	0	0	0	0	0	0	0	0	0	0	epiphytic
K-k141_347505	15864	46.48	Genome fragment	Not-determined	NA	NA	0	Viruses	NA	NA	NA	NA	NA	uncertain		0	0	9.48733	0	0	0	0	0	0	0	0	0	0	0	0	0	0	0	0	0	0	0	0	0	0	0	0	0	0	endophytic
K-k141_40984	15853	49.72	Genome fragment	Not-determined	NA	NA	0	Viruses	NA	NA	NA	NA	NA	uncertain		0	0	21.8623	14.6118	0	0	0	0	0	0	0	0	0	0	0	0	0	0	0	0	0	0	0	0	0	0	0	0	0	endophytic
K-k141_657282	15830	49.79	Genome fragment	Not-determined	NA	NA	0	Viruses	NA	NA	NA	NA	NA	uncertain		0	0	23.358	17.0473	0	0	0	0	0	0	0	0	0	0	0	0	0	0	0	0	0	0	0	0	0	0	0	0	0	endophytic
K-NODE_3_length_133452_cov_19.881317||0_partial_1	15817	55.12	Low-quality genome	Low-quality	25.42	AAI-based (medium-confidence)	0	Viruses	Uroviricota	Caudoviricetes	Caudovirales	Siphoviridae	VPF-class_based	temperate	PhaTYP-based	117.795	77.2279	27.1637	0	0	0	0	0	0	0	0	0	0	0	0	0	0	0	0	0	0	0	0	0	0	0	0	0	0	epiphytic
K-NODE_1462_length_15809_cov_20.958614	15809	32.5	Genome fragment	Low-quality	5.14	AAI-based (medium-confidence)	0	Viruses	Nucleocytoviricota	UNCLASSIFIED	UNCLASSIFIED	unclassified Nucleocytoviricota	NCLDV-detector_based, Viralrecall_based	uncertain		24.3971	0	0	0	0	0	0	0	0	0	0	0	0	0	0	0	0	0	0	0	0	0	0	0	0	0	0	0	0	epiphytic
K-NODE_2124_length_15808_cov_40.821558	15808	44.5	Genome fragment	Not-determined	NA	NA	0	Viruses	NA	NA	NA	NA	NA	uncertain		77.9461	189.369	0	0	0	0	0	0	0	0	0	0	0	0	0	0	0	0	0	0	0	0	0	0	0	0	0	0	0	epiphytic
K-k141_11058	15804	48.1	Genome fragment	Not-determined	NA	NA	0	Viruses	NA	NA	NA	NA	NA	uncertain		0	0	21.5181	13.9169	0	0	0	0	0	0	0	0	0	0	0	0	0	0	0	0	0	0	0	0	0	0	0	0	0	endophytic
K-k141_258853	15797	45.36	Genome fragment	Not-determined	NA	NA	0	Viruses	Uroviricota	Caudoviricetes	Caudovirales	Siphoviridae	VPF-class_based	uncertain		0	0	23.3903	15.6676	0	0	0	0	0	0	0	0	0	0	0	0	0	0	0	0	0	0	0	0	0	0	0	0	0	endophytic
K-NODE_1465_length_15793_cov_6.929724||full	15791	33.88	Low-quality genome	Low-quality	8.58	AAI-based (medium-confidence)	0	Viruses	Uroviricota	Caudoviricetes	Caudovirales	unclassified Caudovirales	VPF-class_based	virulent	PhaTYP-based	8.0773	0	0	0	0	0	0	0	0	0	0	0	0	0	0	0	0	0	0	0	0	0	0	0	0	0	0	0	0	epiphytic
K-NODE_362_length_15747_cov_15.512490	15747	51.54	Genome fragment	Not-determined	NA	NA	0	Viruses	NA	NA	NA	NA	NA	uncertain		0	0	23.0512	16.972	0	0	0	0	0	0	0	0	0	0	0	0	0	0	0	0	0	0	0	0	0	0	0	0	0	endophytic
K-NODE_363_length_15744_cov_18.676525	15744	49.36	Genome fragment	Not-determined	NA	NA	0	Viruses	NA	NA	NA	NA	NA	uncertain		0	0	30.0847	19.9476	0	0	0	0	0	0	0	0	0	0	0	0	0	0	0	0	0	0	0	0	0	0	0	0	0	endophytic
K-k141_1232331	15693	47.22	Genome fragment	Not-determined	NA	NA	0	Viruses	NA	NA	NA	NA	NA	uncertain		0	0	22.0354	14.297	0	0	0	0	0	0	0	0	0	0	0	0	0	0	0	0	0	0	0	0	0	0	0	0	0	endophytic
K-k141_1403724	15675	49.15	Genome fragment	Not-determined	NA	NA	0	Viruses	NA	NA	NA	NA	NA	uncertain		0	0	20.7816	9.15525	0	0	0	0	0	0	0	0	0	0	0	0	0	0	0	0	0	0	0	0	0	0	0	0	0	endophytic
K-k141_1518472	15668	47.36	Genome fragment	Not-determined	NA	NA	0	Viruses	NA	NA	NA	NA	NA	uncertain		0	0	26.3417	17.8707	0	0	0	0	0	0	0	0	0	0	0	0	0	0	0	0	0	0	0	0	0	0	0	0	0	endophytic
K-k141_788871	15603	46.77	Genome fragment	Not-determined	NA	NA	0	Viruses	NA	NA	NA	NA	NA	uncertain		0	0	21.061	13.7463	0	0	0	0	0	0	0	0	0	0	0	0	0	0	0	0	0	0	0	0	0	0	0	0	0	endophytic
K-k141_1324522	15596	48.67	Low-quality genome	Low-quality	2.34	HMM-based (lower-bound)	0	Viruses	NA	NA	NA	NA	NA	uncertain		0	0	28.0161	21.5372	0	0	0	0	0	0	0	0	0	0	0	0	0	0	0	0	0	0	0	0	0	0	0	0	0	endophytic
K-NODE_379_length_15552_cov_14.240498	15552	47.84	Genome fragment	Not-determined	NA	NA	0	Viruses	NA	NA	NA	NA	NA	uncertain		0	0	19.5897	13.9418	0	0	0	0	0	0	0	0	0	0	0	0	0	0	0	0	0	0	0	0	0	0	0	0	0	endophytic
K-k141_1829385	15533	49.88	Genome fragment	Not-determined	NA	NA	0	Viruses	NA	NA	NA	NA	NA	uncertain		0	0	15.7077	13.2894	0	0	0	0	0	0	0	0	0	0	0	0	0	0	0	0	0	0	0	0	0	0	0	0	0	endophytic
K-k141_691336	15485	51.34	Genome fragment	Not-determined	NA	NA	0	Viruses	Uroviricota	Caudoviricetes	Caudovirales	unclassified Caudovirales	VPF-class_based	uncertain		0	0	21.1375	14.2707	0	0	0	0	0	0	0	0	0	0	0	0	0	0	0	0	0	0	0	0	0	0	0	0	0	endophytic
K-k141_1943664||full	15484	49.94	Low-quality genome	Low-quality	22.15	HMM-based (lower-bound)	0	Viruses	Uroviricota	Caudoviricetes	Caudovirales	Siphoviridae	VPF-class_based	uncertain		180.141	0	0	0	0	0	0	0	0	0	0	0	0	0	0	0	0	0	0	0	0	0	0	0	0	0	0	0	0	epiphytic
K-k141_775403	15476	42.25	Low-quality genome	Low-quality	6.32	AAI-based (medium-confidence)	0	Viruses	Uroviricota	Caudoviricetes	Caudovirales	Myoviridae	VPF-class_based	virulent	PhaTYP-based	7.08843	0	0	0	0	0	0	0	0	0	0	0	0	0	0	0	0	0	0	0	0	0	0	0	0	0	0	0	0	epiphytic
K-k141_216666	15439	48.46	Genome fragment	Not-determined	NA	NA	0	Viruses	NA	NA	NA	NA	NA	uncertain		0	0	69.5044	45.7014	0	0	0	0	0	0	0	0	0	0	0	0	0	0	0	0	0	0	0	0	0	0	0	0	0	endophytic
K-k141_28550	15427	48.23	Genome fragment	Not-determined	NA	NA	0	Viruses	NA	NA	NA	NA	NA	uncertain		0	0	21.9258	15.4872	0	0	0	0	0	0	0	0	0	0	0	0	0	0	0	0	0	0	0	0	0	0	0	0	0	endophytic
K-k141_1796270	15384	36.58	Low-quality genome	Low-quality	32	AAI-based (high-confidence)	0	Viruses	Uroviricota	Caudoviricetes	Caudovirales	Podoviridae	VPF-class_based	virulent	PhaTYP-based	6.77711	0	0	0	0	0	0	0	0	0	0	0	0	0	0	0	0	0	0	0	0	0	0	0	0	0	0	0	0	epiphytic
K-k141_1983786	15378	48.34	Genome fragment	Not-determined	NA	NA	0	Viruses	NA	NA	NA	NA	NA	uncertain		0	0	25.5685	16.2128	0	0	0	0	0	0	0	0	0	0	0	0	0	0	0	0	0	0	0	0	0	0	0	0	0	endophytic
K-NODE_51_length_100148_cov_31.225740||0_partial_1	15377	47.45	Low-quality genome	Low-quality	26.01	AAI-based (medium-confidence)	0	Viruses	Uroviricota	Caudoviricetes	Caudovirales	Siphoviridae	VPF-class_based	temperate	PhaTYP-based	35.7128	52.7065	5.09711	0	0	0	0	0	0	0	0	0	0	0	0	0	0	0	0	0	0	0	0	0	0	0	0	0	0	epiphytic
K-NODE_395_length_15376_cov_13.995235	15376	48	Genome fragment	Not-determined	NA	NA	0	Viruses	NA	NA	NA	NA	NA	uncertain		0	0	19.018	15.9275	0	0	0	0	0	0	0	0	0	0	0	0	0	0	0	0	0	0	0	0	0	0	0	0	0	endophytic
K-k141_1257844||full	15370	34.75	Low-quality genome	Low-quality	21.07	AAI-based (high-confidence)	0	Viruses	Uroviricota	Caudoviricetes	Caudovirales	Podoviridae	VPF-class_based	virulent	PhaTYP-based	36.5929	0	0	0	0	0	0	0	0	0	0	0	0	0	0	0	0	0	0	0	0	0	0	0	0	0	0	0	0	epiphytic
K-NODE_396_length_15369_cov_19.418767	15369	46.89	Genome fragment	Not-determined	NA	NA	0	Viruses	NA	NA	NA	NA	NA	uncertain		0	0	25.6004	16.3914	0	0	0	0	0	0	0	0	0	0	0	0	0	0	0	0	0	0	0	0	0	0	0	0	0	endophytic
K-NODE_399_length_15348_cov_14.816714	15348	48.71	Low-quality genome	Low-quality	2.31	HMM-based (lower-bound)	0	Viruses	NA	NA	NA	NA	NA	uncertain		0	0	12.928	8.58806	0	0	0	0	0	0	0	0	0	0	0	0	0	0	0	0	0	0	0	0	0	0	0	0	0	endophytic
K-k141_1276471	15347	50.78	Genome fragment	Not-determined	NA	NA	0	Viruses	Uroviricota	Caudoviricetes	Caudovirales	unclassified Caudovirales	VPF-class_based	uncertain		0	0	23.9574	18.1936	0	0	0	0	0	0	0	0	0	0	0	0	0	0	0	0	0	0	0	0	0	0	0	0	0	endophytic
K-k141_1301243	15346	47.41	Genome fragment	Not-determined	NA	NA	0	Viruses	Uroviricota	Caudoviricetes	Caudovirales	unclassified Caudovirales	VPF-class_based	uncertain		0	0	35.0901	23.2941	0	0	0	0	0	0	0	0	0	0	0	0	0	0	0	0	0	0	0	0	0	0	0	0	0	endophytic
K-k141_946336	15338	47.7	Genome fragment	Not-determined	NA	NA	0	Viruses	NA	NA	NA	NA	NA	uncertain		0	0	20.8138	14.0855	0	0	0	0	0	0	0	0	0	0	0	0	0	0	0	0	0	0	0	0	0	0	0	0	0	endophytic
K-NODE_479_length_15332_cov_16.546050	15332	49.56	Genome fragment	Not-determined	NA	NA	0	Viruses	NA	NA	NA	NA	NA	uncertain		0	0	32.3368	24.248	0	0	0	0	0	0	0	0	0	0	0	0	0	0	0	0	0	0	0	0	0	0	0	0	0	endophytic
K-k141_1259344	15317	48.01	Genome fragment	Not-determined	NA	NA	0	Viruses	NA	NA	NA	NA	NA	temperate	lysogenic_marker_proteins-based	9.12304	0	0	0	0	0	0	0	0	0	0	0	0	0	0	0	0	0	0	0	0	0	0	0	0	0	0	0	0	epiphytic
K-k141_237625||full	15306	50.33	Low-quality genome	Low-quality	21.98	HMM-based (lower-bound)	0	Viruses	Uroviricota	Caudoviricetes	Caudovirales	unclassified Caudovirales	VPF-class_based	temperate	PhaTYP-based	176.164	0	3.02822	0	0	0	0	0	0	0	0	0	0	0	0	0	0	0	0	0	0	0	0	0	0	0	0	0	0	epiphytic
K-NODE_402_length_15296_cov_15.834197	15296	48.94	Genome fragment	Not-determined	NA	NA	0	Viruses	NA	NA	NA	NA	NA	uncertain		0	0	21.7391	13.6652	0	0	0	0	0	0	0	0	0	0	0	0	0	0	0	0	0	0	0	0	0	0	0	0	0	endophytic
K-NODE_405_length_15269_cov_14.990141	15269	47.72	Low-quality genome	Low-quality	2.3	HMM-based (lower-bound)	0	Viruses	NA	NA	NA	NA	NA	uncertain		0	0	14.6662	9.62004	0	0	0	0	0	0	0	0	0	0	0	0	0	0	0	0	0	0	0	0	0	0	0	0	0	endophytic
K-NODE_1539_length_15241_cov_8.583366||full	15239	34.88	Low-quality genome	Low-quality	13.59	AAI-based (medium-confidence)	0	Viruses	Uroviricota	Caudoviricetes	Caudovirales	unclassified Caudovirales	VPF-class_based	virulent	PhaTYP-based	9.91245	0	0	0	0	0	0	0	0	0	0	0	0	0	0	0	0	0	0	0	0	0	0	0	0	0	0	0	0	epiphytic
K-k141_1624607	15232	51.86	Genome fragment	Not-determined	NA	NA	0	Viruses	NA	NA	NA	NA	NA	uncertain		0	0	15.7788	12.3743	0	0	0	0	0	0	0	0	0	0	0	0	0	0	0	0	0	0	0	0	0	0	0	0	0	endophytic
K-NODE_1543_length_15219_cov_16.054603||full	15218	47.61	Low-quality genome	Low-quality	32.32	AAI-based (medium-confidence)	0	Viruses	Uroviricota	Caudoviricetes	Caudovirales	Podoviridae	VPF-class_based	virulent	PhaTYP-based	17.9214	14.3038	0	0	0	0	0	0	0	0	0	0	0	0	0	0	0	0	0	0	0	0	0	0	0	0	0	0	0	epiphytic
K-k141_941050	15202	46.56	Genome fragment	Not-determined	NA	NA	0	Viruses	NA	NA	NA	NA	NA	uncertain		0	0	20.1606	12.7407	0	0	0	0	0	0	0	0	0	0	0	0	0	0	0	0	0	0	0	0	0	0	0	0	0	endophytic
K-k141_1969617	15191	47.08	Low-quality genome	Low-quality	32.68	AAI-based (medium-confidence)	0	Viruses	NA	NA	NA	NA	NA	uncertain		26.5215	0	0	0	0	0	0	0	0	0	0	0	0	0	0	0	0	0	0	0	0	0	0	0	0	0	0	0	0	epiphytic
K-NODE_1549_length_15190_cov_5.373571	15190	50.53	Low-quality genome	Low-quality	8.51	HMM-based (lower-bound)	0	Viruses	Uroviricota	Caudoviricetes	Caudovirales	unclassified Caudovirales	VPF-class_based	uncertain		5.21581	0	0	0	0	0	0	0	0	0	0	0	0	0	0	0	0	0	0	0	0	0	0	0	0	0	0	0	0	epiphytic
K-NODE_493_length_15176_cov_13.693936	15176	49.22	Genome fragment	Not-determined	NA	NA	0	Viruses	NA	NA	NA	NA	NA	uncertain		0	0	9.79733	8.47982	0	0	0	0	0	0	0	0	0	0	0	0	0	0	0	0	0	0	0	0	0	0	0	0	0	endophytic
K-k141_539397||full	15171	56.54	Low-quality genome	Low-quality	37.64	AAI-based (high-confidence)	0	Viruses	Uroviricota	Caudoviricetes	Caudovirales	Myoviridae	VPF-class_based	temperate	PhaTYP-based	5.82492	0	0	0	0	0	0	0	0	0	0	0	0	0	0	0	0	0	0	0	0	0	0	0	0	0	0	0	0	epiphytic
K-NODE_411_length_15138_cov_15.858781	15138	48.57	Low-quality genome	Low-quality	2.28	HMM-based (lower-bound)	0	Viruses	NA	NA	NA	NA	NA	uncertain		0	0	21.536	14.0655	0	0	0	0	0	0	0	0	0	0	0	0	0	0	0	0	0	0	0	0	0	0	0	0	0	endophytic
K-k141_2061689||full	15137	46.45	Low-quality genome	Low-quality	29.45	AAI-based (medium-confidence)	0	Viruses	NA	NA	NA	NA	NA	temperate	PhaTYP-based	9.93611	0	0	0	0	0	0	0	0	0	0	0	0	0	0	0	0	0	0	0	0	0	0	0	0	0	0	0	0	epiphytic
K-k141_446855	15136	48.78	Low-quality genome	Low-quality	2.28	HMM-based (lower-bound)	0	Viruses	NA	NA	NA	NA	NA	uncertain		0	0	53.8987	43.8681	0	0	0	0	0	0	0	0	0	0	0	0	0	0	0	0	0	0	0	0	0	0	0	0	0	endophytic
K-NODE_1220_length_21685_cov_8.875728||full_1	15132	52.56	Low-quality genome	Low-quality	33.49	AAI-based (medium-confidence)	0	Viruses	Uroviricota	Caudoviricetes	Caudovirales	Siphoviridae	VPF-class_based	virulent	PhaTYP-based	0	49.37	0	0	0	0	0	0	0	0	0	0	0	0	0	0	0	0	0	0	0	0	0	0	0	0	0	0	0	epiphytic
K-k141_2003147||full	15120	34.57	Low-quality genome	Low-quality	20.53	AAI-based (high-confidence)	0	Viruses	Uroviricota	Caudoviricetes	Caudovirales	Podoviridae	VPF-class_based	virulent	PhaTYP-based	37.5146	0	0	0	0	0	0	0	0	0	0	0	0	0	0	0	0	0	0	0	0	0	0	0	0	0	0	0	0	epiphytic
K-k141_572309	15112	50.07	Genome fragment	Not-determined	NA	NA	0	Viruses	NA	NA	NA	NA	NA	uncertain		0	0	20.7287	14.2273	0	0	0	0	0	0	0	0	0	0	0	0	0	0	0	0	0	0	0	0	0	0	0	0	0	endophytic
K-NODE_414_length_15090_cov_14.656202	15090	45.73	Genome fragment	Not-determined	NA	NA	0	Viruses	NA	NA	NA	NA	NA	uncertain		0	0	15.5649	9.38958	0	0	0	0	0	0	0	0	0	0	0	0	0	0	0	0	0	0	0	0	0	0	0	0	0	endophytic
K-k141_1619981	15080	49	Genome fragment	Not-determined	NA	NA	0	Viruses	NA	NA	NA	NA	NA	uncertain		0	0	20.79	14.7402	0	0	0	0	0	0	0	0	0	0	0	0	0	0	0	0	0	0	0	0	0	0	0	0	0	endophytic
K-k141_1310339	15079	46.59	Genome fragment	Not-determined	NA	NA	0	Viruses	NA	NA	NA	NA	NA	uncertain		0	0	67.1574	36.9133	0	0	0	0	0	0	0	0	0	0	0	0	0	0	0	0	0	0	0	0	0	0	0	0	0	endophytic
K-NODE_1513_length_15439_cov_12.959308||full	15064	37.8	Low-quality genome	Low-quality	23.91	AAI-based (high-confidence)	0	Viruses	Uroviricota	Caudoviricetes	Caudovirales	unclassified Caudovirales	VPF-class_based	virulent	PhaTYP-based	7.38344	0	0	0	0	0	0	0	0	0	0	0	0	0	0	0	0	0	0	0	0	0	0	0	0	0	0	0	0	epiphytic
K-k141_1768909	15043	50.29	Genome fragment	Not-determined	NA	NA	0	Viruses	NA	NA	NA	NA	NA	uncertain		0	0	19.9583	14.379	0	0	0	0	0	0	0	0	0	0	0	0	0	0	0	0	0	0	0	0	0	0	0	0	0	endophytic
K-k141_493516	15012	46.74	Genome fragment	Not-determined	NA	NA	0	Viruses	NA	NA	NA	NA	NA	uncertain		0	0	11.5348	15.2053	0	0	0	0	0	0	0	0	0	0	0	0	0	0	0	0	0	0	0	0	0	0	0	0	0	endophytic
K-k141_2029205	15008	48.6	Genome fragment	Not-determined	NA	NA	0	Viruses	NA	NA	NA	NA	NA	uncertain		0	0	10.4275	8.696	0	0	0	0	0	0	0	0	0	0	0	0	0	0	0	0	0	0	0	0	0	0	0	0	0	endophytic
K-k141_1668939	14993	46.8	Genome fragment	Not-determined	NA	NA	0	Viruses	Uroviricota	Caudoviricetes	Caudovirales	Podoviridae	VPF-class_based	uncertain		0	0	20.4069	13.7853	0	0	0	0	0	0	0	0	0	0	0	0	0	0	0	0	0	0	0	0	0	0	0	0	0	endophytic
K-k141_1526576	14990	46.7	Genome fragment	Not-determined	NA	NA	0	Viruses	NA	NA	NA	NA	NA	uncertain		0	0	27.0989	17.8465	0	0	0	0	0	0	0	0	0	0	0	0	0	0	0	0	0	0	0	0	0	0	0	0	0	endophytic
K-k141_181181	14979	47.8	Low-quality genome	Low-quality	1.21	HMM-based (lower-bound)	0	Viruses	Uroviricota	Caudoviricetes	Caudovirales	Siphoviridae	VPF-class_based	uncertain		0	0	30.4391	20.5325	0	0	0	0	0	0	0	0	0	0	0	0	0	0	0	0	0	0	0	0	0	0	0	0	0	endophytic
K-k141_120199||full	14973	36.65	Low-quality genome	Low-quality	23.32	AAI-based (medium-confidence)	0	Viruses	Uroviricota	Caudoviricetes	Caudovirales	Podoviridae	VPF-class_based	virulent	PhaTYP-based	11.7167	15.3847	0	0	0	0	0	0	0	0	0	0	0	0	0	0	0	0	0	0	0	0	0	0	0	0	0	0	0	epiphytic
K-NODE_2342_length_15026_cov_11.854118||full	14956	53.52	Low-quality genome	Low-quality	10.89	HMM-based (lower-bound)	0	Viruses	Uroviricota	Caudoviricetes	Caudovirales	Myoviridae	VPF-class_based	virulent	PhaTYP-based	0	66.5542	0	5.64946	0	0	0	0	0	0	0	0	0	0	0	0	0	0	0	0	0	0	0	0	0	0	0	0	0	epiphytic
K-k141_506991	14941	48.41	Genome fragment	Not-determined	NA	NA	0	Viruses	NA	NA	NA	NA	NA	uncertain		0	0	31.4228	21.1589	0	0	0	0	0	0	0	0	0	0	0	0	0	0	0	0	0	0	0	0	0	0	0	0	0	endophytic
K-k141_1091097	14933	46.95	Genome fragment	Not-determined	NA	NA	0	Viruses	NA	NA	NA	NA	NA	uncertain		0	0	21.3783	16.0518	0	0	0	0	0	0	0	0	0	0	0	0	0	0	0	0	0	0	0	0	0	0	0	0	0	endophytic
K-k141_1052914	14928	46.22	Genome fragment	Not-determined	NA	NA	0	Viruses	NA	NA	NA	NA	NA	uncertain		2.88697	0	75.2327	48.363	0	0	0	0	0	0	0	0	0	0	0	0	0	0	0	0	0	0	0	0	0	0	0	0	0	epiphytic
K-NODE_421_length_14916_cov_17.179934	14916	47.91	Genome fragment	Not-determined	NA	NA	0	Viruses	NA	NA	NA	NA	NA	uncertain		0	0	23.5848	15.5646	0	0	0	0	0	0	0	0	0	0	0	0	0	0	0	0	0	0	0	0	0	0	0	0	0	endophytic
K-k141_1115830||0_partial_1	14913	57.49	Low-quality genome	Low-quality	18.57	HMM-based (lower-bound)	0	Viruses	Uroviricota	Caudoviricetes	Caudovirales	Siphoviridae	VPF-class_based	virulent	PhaTYP-based	0	74.7529	0	0	0	0	0	0	0	0	0	0	0	0	0	0	0	0	0	0	0	0	0	0	0	0	0	0	0	epiphytic
K-k141_1424683	14866	49.4	Genome fragment	Not-determined	NA	NA	0	Viruses	NA	NA	NA	NA	NA	uncertain		0	0	21.5972	11.2099	0	0	0	0	0	0	0	0	0	0	0	0	0	0	0	0	0	0	0	0	0	0	0	0	0	endophytic
K-k141_1675955	14837	48.71	Genome fragment	Not-determined	NA	NA	0	Viruses	NA	NA	NA	NA	NA	uncertain		16.9733	48.8561	0	0	0	0	0	0	0	0	0	0	0	0	0	0	0	0	0	0	0	0	0	0	0	0	0	0	0	epiphytic
K-k141_224354	14834	49.47	Genome fragment	Not-determined	NA	NA	0	Viruses	NA	NA	NA	NA	NA	uncertain		0	0	20.8188	15.6682	0	0	0	0	0	0	0	0	0	0	0	0	0	0	0	0	0	0	0	0	0	0	0	0	0	endophytic
K-NODE_1613_length_14833_cov_6.692922||full	14831	40.53	Low-quality genome	Low-quality	36.64	AAI-based (medium-confidence)	0	Viruses	Uroviricota	Caudoviricetes	Caudovirales	unclassified Caudovirales	VPF-class_based	temperate	PhaTYP-based	7.7636	0	0	0	0	0	0	0	0	0	0	0	0	0	0	0	0	0	0	0	0	0	0	0	0	0	0	0	0	epiphytic
K-k141_463728	14826	42.77	Low-quality genome	Low-quality	27.5	AAI-based (medium-confidence)	0	Viruses	Uroviricota	Caudoviricetes	Caudovirales	Siphoviridae	vConTACT2_based, VPF-class_based	virulent	PhaTYP-based	0	36.4911	0	0	0	0	0	0	0	0	0	0	0	0	0	0	0	0	0	0	0	0	0	0	0	0	0	0	0	epiphytic
K-NODE_432_length_14818_cov_14.668902	14818	47.54	Genome fragment	Not-determined	NA	NA	0	Viruses	Uroviricota	Caudoviricetes	Caudovirales	Myoviridae	VPF-class_based	uncertain		0	0	20.0329	14.106	0	0	0	0	0	0	0	0	0	0	0	0	0	0	0	0	0	0	0	0	0	0	0	0	0	endophytic
K-NODE_1619_length_14803_cov_39.702943||full	14800	56.91	Low-quality genome	Low-quality	14.71	HMM-based (lower-bound)	0	Viruses	Uroviricota	Caudoviricetes	Caudovirales	unclassified Caudovirales	VPF-class_based	temperate	lysogenic_marker_proteins-based	44.8408	0	0	0	0	0	0	0	0	0	0	0	0	0	0	0	0	0	0	0	0	0	0	0	0	0	0	0	0	epiphytic
K-k141_52466	14779	52.34	Low-quality genome	Low-quality	24.27	AAI-based (medium-confidence)	0	Viruses	Uroviricota	Caudoviricetes	Caudovirales	unclassified Caudovirales	VPF-class_based	uncertain		8.20329	0	0	0	0	0	0	0	0	0	0	0	0	0	0	0	0	0	0	0	0	0	0	0	0	0	0	0	0	epiphytic
K-k141_546997	14771	44.8	Genome fragment	Not-determined	NA	NA	0	Viruses	NA	NA	NA	NA	NA	uncertain		0	0	26.725	19.1671	0	0	0	0	0	0	0	0	0	0	0	0	0	0	0	0	0	0	0	0	0	0	0	0	0	endophytic
K-k141_1460724	14759	44.41	Genome fragment	Not-determined	NA	NA	0	Viruses	Uroviricota	Caudoviricetes	Caudovirales	unclassified Caudovirales	VPF-class_based	uncertain		0	26.2754	0	0	0	0	0	0	0	0	0	0	0	0	0	0	0	0	0	0	0	0	0	0	0	0	0	0	0	epiphytic
K-NODE_434_length_14755_cov_15.152653	14755	47.9	Genome fragment	Not-determined	NA	NA	0	Viruses	NA	NA	NA	NA	NA	uncertain		0	0	16.836	11.4881	0	0	0	0	0	0	0	0	0	0	0	0	0	0	0	0	0	0	0	0	0	0	0	0	0	endophytic
K-k141_1365498||full	14689	35.16	Low-quality genome	Low-quality	8.87	HMM-based (lower-bound)	0	Viruses	NA	NA	NA	NA	NA	uncertain		29.6654	0	0	0	0	0	0	0	0	0	0	0	0	0	0	0	0	0	0	0	0	0	0	0	0	0	0	0	0	epiphytic
K-k141_1708917||0_partial	14670	29.28	Genome fragment	Not-determined	NA	NA	0	Viruses	Uroviricota	Caudoviricetes	Caudovirales	unclassified Caudovirales	VPF-class_based	virulent	PhaTYP-based	0	29.9643	0	10.3141	0	0	0	0	0	0	0	0	0	0	0	0	0	0	0	0	0	0	0	0	0	0	0	0	0	epiphytic
K-k141_1074011	14668	49.92	Low-quality genome	Low-quality	0.73	HMM-based (lower-bound)	0	Viruses	NA	NA	NA	NA	NA	uncertain		0	0	36.4635	43.1763	0	0	0	0	0	0	0	0	0	0	0	0	0	0	0	0	0	0	0	0	0	0	0	0	0	endophytic
K-NODE_447_length_14623_cov_14.633443	14623	49.78	Genome fragment	Not-determined	NA	NA	0	Viruses	Uroviricota	Caudoviricetes	Caudovirales	Myoviridae	VPF-class_based	uncertain		0	0	19.748	8.90718	0	0	0	0	0	0	0	0	0	0	0	0	0	0	0	0	0	0	0	0	0	0	0	0	0	endophytic
K-k141_1897398	14623	49.68	Low-quality genome	Low-quality	2.2	HMM-based (lower-bound)	0	Viruses	NA	NA	NA	NA	NA	uncertain		0	0	36.8784	31.824	0	0	0	0	0	0	0	0	0	0	0	0	0	0	0	0	0	0	0	0	0	0	0	0	0	endophytic
K-k141_792797	14611	48.5	Genome fragment	Not-determined	NA	NA	0	Viruses	NA	NA	NA	NA	NA	uncertain		0	0	29.7622	17.4019	0	0	0	0	0	0	0	0	0	0	0	0	0	0	0	0	0	0	0	0	0	0	0	0	0	endophytic
K-k141_527954	14602	49.26	Genome fragment	Not-determined	NA	NA	0	Viruses	Uroviricota	Caudoviricetes	Caudovirales	Siphoviridae	VPF-class_based	uncertain		0	0	18.3677	14.8845	0	0	0	0	0	0	0	0	0	0	0	0	0	0	0	0	0	0	0	0	0	0	0	0	0	endophytic
K-NODE_1663_length_14595_cov_5.798487	14595	40.44	Low-quality genome	Low-quality	2.67	HMM-based (lower-bound)	0	Viruses	Uroviricota	Caudoviricetes	Caudovirales	unclassified Caudovirales	VPF-class_based	uncertain		6.74081	0	0	0	0	0	0	0	0	0	0	0	0	0	0	0	0	0	0	0	0	0	0	0	0	0	0	0	0	epiphytic
K-NODE_2457_length_14580_cov_10.413012	14580	49.81	Low-quality genome	Low-quality	21.22	HMM-based (lower-bound)	0	Viruses	NA	NA	NA	NA	NA	temperate	PhaTYP-based; lysogenic_marker_proteins-based	4.35917	58.1242	0	0	0	0	0	0	0	0	0	0	0	0	0	0	0	0	0	0	0	0	0	0	0	0	0	0	0	epiphytic
K-NODE_1666_length_14578_cov_884.933829	14578	48.03	Low-quality genome	Low-quality	22.99	HMM-based (lower-bound)	0	Viruses	NA	NA	NA	NA	NA	virulent	PhaTYP-based	769.454	0	3.94751	0	0	0	0	0	0	0	0	0	0	0	0	0	0	0	0	0	0	0	0	0	0	0	0	0	0	epiphytic
K-k141_448736||full	14574	34.86	Low-quality genome	Low-quality	22.7	AAI-based (high-confidence)	0	Viruses	Uroviricota	Caudoviricetes	Caudovirales	unclassified Caudovirales	VPF-class_based	virulent	PhaTYP-based	14.8303	19.9386	0	0	0	0	0	0	0	0	0	0	0	0	0	0	0	0	0	0	0	0	0	0	0	0	0	0	0	epiphytic
K-k141_968635	14572	47.28	Genome fragment	Not-determined	NA	NA	0	Viruses	NA	NA	NA	NA	NA	uncertain		0	0	48.5511	31.2753	0	0	0	0	0	0	0	0	0	0	0	0	0	0	0	0	0	0	0	0	0	0	0	0	0	endophytic
K-k141_424788	14562	50.96	Genome fragment	Not-determined	NA	NA	0	Viruses	NA	NA	NA	NA	NA	uncertain		0	0	21.9587	14.7111	0	0	0	0	0	0	0	0	0	0	0	0	0	0	0	0	0	0	0	0	0	0	0	0	0	endophytic
K-NODE_453_length_14558_cov_16.517755	14558	48.71	Genome fragment	Not-determined	NA	NA	0	Viruses	NA	NA	NA	NA	NA	uncertain		0	0	21.1598	12.4829	0	0	0	0	0	0	0	0	0	0	0	0	0	0	0	0	0	0	0	0	0	0	0	0	0	endophytic
K-NODE_457_length_14538_cov_14.899192	14538	51	Genome fragment	Not-determined	NA	NA	0	Viruses	NA	NA	NA	NA	NA	uncertain		0	0	20.3113	14.646	0	0	0	0	0	0	0	0	0	0	0	0	0	0	0	0	0	0	0	0	0	0	0	0	0	endophytic
K-NODE_1673_length_14535_cov_85.438329	14535	38.92	Low-quality genome	Low-quality	5.42	AAI-based (medium-confidence)	0	Viruses	Uroviricota	Caudoviricetes	Caudovirales	Myoviridae	VPF-class_based	virulent	PhaTYP-based	98.2052	0	2.88429	0	0	0	0	0	0	0	0	0	0	0	0	0	0	0	0	0	0	0	0	0	0	0	0	0	0	epiphytic
K-k141_991095||full	14526	33.36	Low-quality genome	Low-quality	41.27	AAI-based (medium-confidence)	0	Viruses	Uroviricota	Caudoviricetes	Caudovirales	Myoviridae	VPF-class_based	temperate	PhaTYP-based	0	191.825	0	89.6308	0	0	0	0	0	0	0	0	0	0	0	0	0	0	0	0	0	0	0	0	0	0	0	0	0	epiphytic
K-NODE_548_length_14485_cov_10.377755	14485	46.58	Genome fragment	Not-determined	NA	NA	0	Viruses	NA	NA	NA	NA	NA	uncertain		0	0	20.9069	14.1252	0	0	0	0	0	0	0	0	0	0	0	0	0	0	0	0	0	0	0	0	0	0	0	0	0	endophytic
K-k141_325244	14478	48.77	Genome fragment	Not-determined	NA	NA	0	Viruses	NA	NA	NA	NA	NA	uncertain		0	0	20.4494	14.2218	0	0	0	0	0	0	0	0	0	0	0	0	0	0	0	0	0	0	0	0	0	0	0	0	0	endophytic
K-k141_1946995	14463	52.16	Genome fragment	Not-determined	NA	NA	0	Viruses	NA	NA	NA	NA	NA	uncertain		0	0	21.8389	14.2186	0	0	0	0	0	0	0	0	0	0	0	0	0	0	0	0	0	0	0	0	0	0	0	0	0	endophytic
K-k141_976905	14437	48.4	Genome fragment	Not-determined	NA	NA	0	Viruses	NA	NA	NA	NA	NA	uncertain		0	0	20.2189	14.8925	0	0	0	0	0	0	0	0	0	0	0	0	0	0	0	0	0	0	0	0	0	0	0	0	0	endophytic
K-k141_294245	14437	46.89	Genome fragment	Not-determined	NA	NA	0	Viruses	NA	NA	NA	NA	NA	uncertain		0	0	96.2607	51.8086	0	0	0	0	0	0	0	0	0	0	0	0	0	0	0	0	0	0	0	0	0	0	0	0	0	endophytic
K-NODE_465_length_14414_cov_16.315064	14414	50.06	Genome fragment	Not-determined	NA	NA	0	Viruses	NA	NA	NA	NA	NA	uncertain		0	0	22.7622	15.5295	0	0	0	0	0	0	0	0	0	0	0	0	0	0	0	0	0	0	0	0	0	0	0	0	0	endophytic
K-k141_1372701||full	14400	39.7	Low-quality genome	Low-quality	4.38	AAI-based (medium-confidence)	0	Viruses	Uroviricota	Caudoviricetes	Caudovirales	Myoviridae	VPF-class_based	virulent	PhaTYP-based	136.718	0	0	0	0	0	0	0	0	0	0	0	0	0	0	0	0	0	0	0	0	0	0	0	0	0	0	0	0	epiphytic
K-NODE_2463_length_14565_cov_11.697795||full	14393	51.08	Low-quality genome	Low-quality	16.7	HMM-based (lower-bound)	0	Viruses	Uroviricota	Caudoviricetes	Caudovirales	Siphoviridae	VPF-class_based	virulent	PhaTYP-based	0	62.4034	0	0	0	0	0	0	0	0	0	0	0	0	0	0	0	0	0	0	0	0	0	0	0	0	0	0	0	epiphytic
K-k141_464159	14384	50.77	Genome fragment	Not-determined	NA	NA	0	Viruses	NA	NA	NA	NA	NA	uncertain		0	0	93.4112	62.6452	0	0	0	0	0	0	0	0	0	0	0	0	0	0	0	0	0	0	0	0	0	0	0	0	0	endophytic
K-k141_1552469	14376	48.01	Genome fragment	Not-determined	NA	NA	0	Viruses	Uroviricota	Caudoviricetes	Caudovirales	Siphoviridae	VPF-class_based	uncertain		0	0	21.9711	12.7132	0	0	0	0	0	0	0	0	0	0	0	0	0	0	0	0	0	0	0	0	0	0	0	0	0	endophytic
K-k141_1731608	14372	49.4	Genome fragment	Not-determined	NA	NA	0	Viruses	NA	NA	NA	NA	NA	uncertain		0	0	24.6587	13.5489	0	0	0	0	0	0	0	0	0	0	0	0	0	0	0	0	0	0	0	0	0	0	0	0	0	endophytic
K-NODE_561_length_14366_cov_10.691147	14366	45.28	Genome fragment	Not-determined	NA	NA	0	Viruses	NA	NA	NA	NA	NA	uncertain		0	0	20.4457	14.4775	0	0	0	0	0	0	0	0	0	0	0	0	0	0	0	0	0	0	0	0	0	0	0	0	0	endophytic
K-k141_188836||full	14341	52.87	Low-quality genome	Low-quality	19.61	HMM-based (lower-bound)	0	Viruses	Uroviricota	Caudoviricetes	Caudovirales	Siphoviridae	VPF-class_based	virulent	PhaTYP-based	9.59215	0	0	0	0	0	0	0	0	0	0	0	0	0	0	0	0	0	0	0	0	0	0	0	0	0	0	0	0	epiphytic
K-k141_1490437||full	14334	40.97	Low-quality genome	Low-quality	32.71	AAI-based (medium-confidence)	0	Viruses	Uroviricota	Caudoviricetes	Caudovirales	Myoviridae	VPF-class_based	virulent	PhaTYP-based	0	17.9135	0	33.5358	0	0	0	0	0	0	0	0	0	0	0	0	0	0	0	0	0	0	0	0	0	0	0	0	0	epiphytic
K-NODE_471_length_14330_cov_17.521681	14330	49.94	Genome fragment	Not-determined	NA	NA	0	Viruses	NA	NA	NA	NA	NA	uncertain		0	0	19.8066	15.04	0	0	0	0	0	0	0	0	0	0	0	0	0	0	0	0	0	0	0	0	0	0	0	0	0	endophytic
K-k141_801542	14321	39.89	Low-quality genome	Low-quality	13.39	HMM-based (lower-bound)	0	Viruses	Uroviricota	Caudoviricetes	Caudovirales	Myoviridae	VPF-class_based	virulent	PhaTYP-based	9.21038	0	0	0	0	0	0	0	0	0	0	0	0	0	0	0	0	0	0	0	0	0	0	0	0	0	0	0	0	epiphytic
K-NODE_1709_length_14304_cov_132.175381	14304	48.3	Genome fragment	Not-determined	NA	NA	0	Viruses	NA	NA	NA	NA	NA	temperate	PhaTYP-based	149.672	0	6.62632	0	0	0	0	0	0	0	0	0	0	0	0	0	0	0	0	0	0	0	0	0	0	0	0	0	0	epiphytic
K-NODE_476_length_14295_cov_16.234059	14295	50.59	Genome fragment	Low-quality	2.15	HMM-based (lower-bound)	0	Viruses	Nucleocytoviricota	UNCLASSIFIED	UNCLASSIFIED	unclassified Nucleocytoviricota	Viralrecall_based	uncertain		0	0	19.5454	13.0399	0	0	0	0	0	0	0	0	0	0	0	0	0	0	0	0	0	0	0	0	0	0	0	0	0	endophytic
K-k141_929834	14292	47.5	Genome fragment	Not-determined	NA	NA	0	Viruses	Uroviricota	Caudoviricetes	Caudovirales	Myoviridae	VPF-class_based	uncertain		0	0	20.2054	15.3164	0	0	0	0	0	0	0	0	0	0	0	0	0	0	0	0	0	0	0	0	0	0	0	0	0	endophytic
K-k141_1791899	14274	51.77	Genome fragment	Not-determined	NA	NA	0	Viruses	NA	NA	NA	NA	NA	uncertain		0	0	24.6455	17.8674	0	0	0	0	0	0	0	0	0	0	0	0	0	0	0	0	0	0	0	0	0	0	0	0	0	endophytic
K-k141_1191810	14255	47.32	Genome fragment	Not-determined	NA	NA	0	Viruses	NA	NA	NA	NA	NA	uncertain		0	0	18.2302	14.3896	0	0	0	0	0	0	0	0	0	0	0	0	0	0	0	0	0	0	0	0	0	0	0	0	0	endophytic
K-k141_1872978	14251	48.07	Genome fragment	Not-determined	NA	NA	0	Viruses	Uroviricota	Caudoviricetes	Caudovirales	Siphoviridae	VPF-class_based	uncertain		0	0	31.7017	32.673	0	0	0	0	0	0	0	0	0	0	0	0	0	0	0	0	0	0	0	0	0	0	0	0	0	endophytic
K-NODE_480_length_14239_cov_25.012197	14239	49.66	Low-quality genome	Low-quality	1.15	HMM-based (lower-bound)	0	Viruses	NA	NA	NA	NA	NA	uncertain		0	0	37.6169	27.9899	0	0	0	0	0	0	0	0	0	0	0	0	0	0	0	0	0	0	0	0	0	0	0	0	0	endophytic
K-NODE_481_length_14238_cov_15.566312	14238	47.25	Genome fragment	Not-determined	NA	NA	0	Viruses	NA	NA	NA	NA	NA	uncertain		0	0	20.1357	14.0416	0	0	0	0	0	0	0	0	0	0	0	0	0	0	0	0	0	0	0	0	0	0	0	0	0	endophytic
K-NODE_483_length_14230_cov_15.757460	14230	48.62	Low-quality genome	Low-quality	2.14	HMM-based (lower-bound)	0	Viruses	NA	NA	NA	NA	NA	uncertain		0	0	21.7573	14.5245	0	0	0	0	0	0	0	0	0	0	0	0	0	0	0	0	0	0	0	0	0	0	0	0	0	endophytic
K-k141_604253	14228	49.8	Genome fragment	Not-determined	NA	NA	0	Viruses	NA	NA	NA	NA	NA	uncertain		0	0	22.2179	14.691	0	0	0	0	0	0	0	0	0	0	0	0	0	0	0	0	0	0	0	0	0	0	0	0	0	endophytic
K-k141_1276402	14219	52.2	Genome fragment	Not-determined	NA	NA	0	Viruses	NA	NA	NA	NA	NA	uncertain		0	0	20.2359	15.1025	0	0	0	0	0	0	0	0	0	0	0	0	0	0	0	0	0	0	0	0	0	0	0	0	0	endophytic
K-NODE_488_length_14208_cov_15.559811	14208	49.41	Genome fragment	Not-determined	NA	NA	0	Viruses	NA	NA	NA	NA	NA	uncertain		0	0	20.728	14.2725	0	0	0	0	0	0	0	0	0	0	0	0	0	0	0	0	0	0	0	0	0	0	0	0	0	endophytic
K-k141_1713971||full	14206	42.39	Low-quality genome	Low-quality	3.96	AAI-based (medium-confidence)	0	Viruses	Uroviricota	Caudoviricetes	Caudovirales	Myoviridae	VPF-class_based	virulent	PhaTYP-based	2.02246	51.6212	0	0	0	0	0	0	0	0	0	0	0	0	0	0	0	0	0	0	0	0	0	0	0	0	0	0	0	epiphytic
K-NODE_42_length_118025_cov_21.701110||full_1_1	14184	42.49	Low-quality genome	Low-quality	29.59	HMM-based (lower-bound)	0	Viruses	Uroviricota	Caudoviricetes	Caudovirales	Podoviridae	VPF-class_based	virulent	PhaTYP-based	24.2151	11.6216	0	0	0	0	0	0	0	0	0	0	0	0	0	0	0	0	0	0	0	0	0	0	0	0	0	0	0	epiphytic
K-k141_1319133	14171	46.5	Genome fragment	Not-determined	NA	NA	0	Viruses	NA	NA	NA	NA	NA	uncertain		0	0	32.4687	20.0337	0	0	0	0	0	0	0	0	0	0	0	0	0	0	0	0	0	0	0	0	0	0	0	0	0	endophytic
K-k141_1151965	14153	48.56	Genome fragment	Not-determined	NA	NA	0	Viruses	NA	NA	NA	NA	NA	uncertain		0	0	36.6496	28.0498	0	0	0	0	0	0	0	0	0	0	0	0	0	0	0	0	0	0	0	0	0	0	0	0	0	endophytic
K-NODE_494_length_14152_cov_38.528765	14152	47.94	Genome fragment	Not-determined	NA	NA	0	Viruses	NA	NA	NA	NA	NA	uncertain		0	0	36.7258	26.1229	0	0	0	0	0	0	0	0	0	0	0	0	0	0	0	0	0	0	0	0	0	0	0	0	0	endophytic
K-NODE_568_length_14318_cov_10.908575||full	14138	43.27	Low-quality genome	Low-quality	41.6	AAI-based (medium-confidence)	0	Viruses	Uroviricota	Caudoviricetes	Caudovirales	Myoviridae	VPF-class_based	temperate	PhaTYP-based	0	0	0	9.13918	0	0	0	0	0	0	0	0	0	0	0	0	0	0	0	0	0	0	0	0	0	0	0	0	0	endophytic
K-k141_834792	14138	47.94	Low-quality genome	Low-quality	2.13	HMM-based (lower-bound)	0	Viruses	NA	NA	NA	NA	NA	uncertain		0	0	61.8106	32.6583	0	0	0	0	0	0	0	0	0	0	0	0	0	0	0	0	0	0	0	0	0	0	0	0	0	endophytic
K-k141_1894530	14135	50.31	Genome fragment	Not-determined	NA	NA	0	Viruses	NA	NA	NA	NA	NA	uncertain		0	0	10.9241	2.75889	0	0	0	0	0	0	0	0	0	0	0	0	0	0	0	0	0	0	0	0	0	0	0	0	0	endophytic
K-k141_382016	14128	48.05	Genome fragment	Not-determined	NA	NA	0	Viruses	NA	NA	NA	NA	NA	uncertain		0	0	22.6885	10.7282	0	0	0	0	0	0	0	0	0	0	0	0	0	0	0	0	0	0	0	0	0	0	0	0	0	endophytic
K-k141_860017	14126	40.9	Low-quality genome	Low-quality	20.06	AAI-based (medium-confidence)	0	Viruses	Uroviricota	Caudoviricetes	Caudovirales	Podoviridae	VPF-class_based	virulent	PhaTYP-based	12.8661	0	0	0	0	0	0	0	0	0	0	0	0	0	0	0	0	0	0	0	0	0	0	0	0	0	0	0	0	epiphytic
K-k141_347155	14123	47.79	Genome fragment	Not-determined	NA	NA	0	Viruses	NA	NA	NA	NA	NA	temperate	lysogenic_marker_proteins-based	196.546	0	9.05281	0	0	0	0	0	0	0	0	0	0	0	0	0	0	0	0	0	0	0	0	0	0	0	0	0	0	epiphytic
K-k141_1735580	14079	49.66	Genome fragment	Not-determined	NA	NA	0	Viruses	NA	NA	NA	NA	NA	uncertain		0	0	22.1941	15.7513	0	0	0	0	0	0	0	0	0	0	0	0	0	0	0	0	0	0	0	0	0	0	0	0	0	endophytic
K-k141_1532646	14078	31.42	Genome fragment	Not-determined	NA	NA	0	Viruses	NA	NA	NA	NA	NA	uncertain		0	28.7474	0	11.3018	0	0	0	0	0	0	0	0	0	0	0	0	0	0	0	0	0	0	0	0	0	0	0	0	0	epiphytic
K-k141_1956153	14063	47.4	Genome fragment	Not-determined	NA	NA	0	Viruses	NA	NA	NA	NA	NA	uncertain		0	0	10.2209	8.39299	0	0	0	0	0	0	0	0	0	0	0	0	0	0	0	0	0	0	0	0	0	0	0	0	0	endophytic
K-NODE_502_length_14056_cov_29.169131	14056	47.55	Genome fragment	Not-determined	NA	NA	0	Viruses	NA	NA	NA	NA	NA	uncertain		0	0	41.8859	22.75	0	0	0	0	0	0	0	0	0	0	0	0	0	0	0	0	0	0	0	0	0	0	0	0	0	endophytic
K-k141_1042364	14031	49.45	Genome fragment	Not-determined	NA	NA	0	Viruses	NA	NA	NA	NA	NA	uncertain		0	0	20.3771	10.7468	0	0	0	0	0	0	0	0	0	0	0	0	0	0	0	0	0	0	0	0	0	0	0	0	0	endophytic
K-k141_1477392	14023	45.65	Genome fragment	Not-determined	NA	NA	0	Viruses	NA	NA	NA	NA	NA	uncertain		0	0	22.8584	15.1468	0	0	0	0	0	0	0	0	0	0	0	0	0	0	0	0	0	0	0	0	0	0	0	0	0	endophytic
K-k141_1040914||full	13999	41.21	Low-quality genome	Low-quality	29.9	AAI-based (medium-confidence)	0	Viruses	Uroviricota	Caudoviricetes	Caudovirales	Siphoviridae	VPF-class_based	virulent	PhaTYP-based	11.6145	0	0	0	0	0	0	0	0	0	0	0	0	0	0	0	0	0	0	0	0	0	0	0	0	0	0	0	0	epiphytic
K-k141_1494330||full	13985	48.56	Low-quality genome	Low-quality	32.5	AAI-based (medium-confidence)	0	Viruses	Uroviricota	Caudoviricetes	Caudovirales	unclassified Caudovirales	VPF-class_based	temperate	PhaTYP-based; lysogenic_marker_proteins-based	12.7934	0	0	0	0	0	0	0	0	0	0	0	0	0	0	0	0	0	0	0	0	0	0	0	0	0	0	0	0	epiphytic
K-NODE_1765_length_13981_cov_6.829097	13981	52.85	Low-quality genome	Low-quality	29.02	AAI-based (medium-confidence)	0	Viruses	Uroviricota	Caudoviricetes	Caudovirales	Siphoviridae	VPF-class_based	virulent	PhaTYP-based	7.73742	0	0	0	0	0	0	0	0	0	0	0	0	0	0	0	0	0	0	0	0	0	0	0	0	0	0	0	0	epiphytic
K-k141_878047	13974	48.22	Low-quality genome	Low-quality	1.12	HMM-based (lower-bound)	0	Viruses	NA	NA	NA	NA	NA	uncertain		0	0	20.572	14.6417	0	0	0	0	0	0	0	0	0	0	0	0	0	0	0	0	0	0	0	0	0	0	0	0	0	endophytic
K-k141_775772	13968	47.4	Genome fragment	Not-determined	NA	NA	0	Viruses	NA	NA	NA	NA	NA	uncertain		0	0	22.9298	16.6023	0	0	0	0	0	0	0	0	0	0	0	0	0	0	0	0	0	0	0	0	0	0	0	0	0	endophytic
K-k141_10779	13965	58.36	Low-quality genome	Low-quality	4.72	HMM-based (lower-bound)	0	Viruses	Uroviricota	Caudoviricetes	Caudovirales	Myoviridae	VPF-class_based	temperate	lysogenic_marker_proteins-based	6.82671	0	0	0	0	0	0	0	0	0	0	0	0	0	0	0	0	0	0	0	0	0	0	0	0	0	0	0	0	epiphytic
K-NODE_1769_length_13964_cov_110.841973||full	13962	46.78	Low-quality genome	Low-quality	27.54	AAI-based (medium-confidence)	0	Viruses	Uroviricota	Caudoviricetes	Caudovirales	Podoviridae	VPF-class_based	virulent	PhaTYP-based	71.8517	0	2.59236	0	0	0	0	0	0	0	0	0	0	0	0	0	0	0	0	0	0	0	0	0	0	0	0	0	0	epiphytic
K-k141_1582094	13962	47.08	Genome fragment	Not-determined	NA	NA	0	Viruses	Nucleocytoviricota	Megaviricetes	Algavirales	Phycodnaviridae	VPF-class_based	uncertain		0	0	36.6101	32.3624	0	0	0	0	0	0	0	0	0	0	0	0	0	0	0	0	0	0	0	0	0	0	0	0	0	endophytic
K-k141_578737||full	13958	47.01	Low-quality genome	Low-quality	28.22	AAI-based (high-confidence)	0	Viruses	Uroviricota	Caudoviricetes	Caudovirales	Podoviridae	VPF-class_based	virulent	PhaTYP-based	57.8066	0	0	0	0	0	0	0	0	0	0	0	0	0	0	0	0	0	0	0	0	0	0	0	0	0	0	0	0	epiphytic
K-NODE_1778_length_13937_cov_7.226336	13937	41.9	Genome fragment	Low-quality	9.55	HMM-based (lower-bound)	0	Viruses	Nucleocytoviricota	UNCLASSIFIED	UNCLASSIFIED	unclassified Nucleocytoviricota	NCLDV-detector_based	uncertain		8.33969	0	0	0	0	0	0	0	0	0	0	0	0	0	0	0	0	0	0	0	0	0	0	0	0	0	0	0	0	epiphytic
K-NODE_1998_length_16457_cov_11.651872||full_1	13931	57.89	Low-quality genome	Low-quality	23.54	AAI-based (medium-confidence)	0	Viruses	Uroviricota	Caudoviricetes	Caudovirales	Siphoviridae	VPF-class_based	temperate	PhaTYP-based	0	64.3212	0	0	0	0	0	0	0	0	0	0	0	0	0	0	0	0	0	0	0	0	0	0	0	0	0	0	0	epiphytic
K-NODE_513_length_14843_cov_8.311874||full	13928	28.76	Genome fragment	Not-determined	NA	NA	0	Viruses	NA	NA	NA	NA	NA	uncertain		0	31.1812	0	11.3676	0	0	0	0	0	0	0	0	0	0	0	0	0	0	0	0	0	0	0	0	0	0	0	0	0	epiphytic
K-k141_111155	13927	43.65	Low-quality genome	Low-quality	26.83	HMM-based (lower-bound)	0	Viruses	Uroviricota	Caudoviricetes	Caudovirales	Siphoviridae	VPF-class_based	temperate	PhaTYP-based	10.7681	0	0	0	0	0	0	0	0	0	0	0	0	0	0	0	0	0	0	0	0	0	0	0	0	0	0	0	0	epiphytic
K-k141_1983079||full	13909	46.56	Genome fragment	Not-determined	NA	NA	0	Viruses	Uroviricota	Caudoviricetes	Caudovirales	unclassified Caudovirales	VPF-class_based	temperate	lysogenic_marker_proteins-based	0	42.9233	0	0	0	0	0	0	0	0	0	0	0	0	0	0	0	0	0	0	0	0	0	0	0	0	0	0	0	epiphytic
K-k141_1416640	13908	51.66	Genome fragment	Not-determined	NA	NA	0	Viruses	Uroviricota	Caudoviricetes	Caudovirales	unclassified Caudovirales	VPF-class_based	temperate	lysogenic_marker_proteins-based	0	47.8648	0	0	0	0	0	0	0	0	0	0	0	0	0	0	0	0	0	0	0	0	0	0	0	0	0	0	0	epiphytic
K-k141_61552||full	13897	67.21	Low-quality genome	Low-quality	20	HMM-based (lower-bound)	0	Viruses	Uroviricota	Caudoviricetes	Caudovirales	Myoviridae	VPF-class_based	uncertain		18.1683	0	0	0	0	0	0	0	0	0	0	0	0	0	0	0	0	0	0	0	0	0	0	0	0	0	0	0	0	epiphytic
K-k141_973713||0_partial_1	13893	58.05	Low-quality genome	Low-quality	25.02	AAI-based (medium-confidence)	0	Viruses	Uroviricota	Caudoviricetes	Caudovirales	Siphoviridae	VPF-class_based	virulent	PhaTYP-based	8.3661	413.147	0	11.0219	0	0	0	0	0	0	0	0	0	0	0	0	0	0	0	0	0	0	0	0	0	0	0	0	0	epiphytic
K-NODE_1788_length_13891_cov_105.222463||full	13888	48.63	Low-quality genome	Low-quality	26.77	HMM-based (lower-bound)	0	Viruses	Uroviricota	Caudoviricetes	Caudovirales	Podoviridae	VPF-class_based	virulent	PhaTYP-based	109.222	15.9779	0	0	0	0	0	0	0	0	0	0	0	0	0	0	0	0	0	0	0	0	0	0	0	0	0	0	0	epiphytic
K-NODE_517_length_13888_cov_15.506615	13888	48.89	Genome fragment	Not-determined	NA	NA	0	Viruses	NA	NA	NA	NA	NA	uncertain		0	0	21.4494	15.893	0	0	0	0	0	0	0	0	0	0	0	0	0	0	0	0	0	0	0	0	0	0	0	0	0	endophytic
K-k141_1708397	13884	47.98	Genome fragment	Not-determined	NA	NA	0	Viruses	Uroviricota	Caudoviricetes	Caudovirales	Siphoviridae	VPF-class_based	uncertain		0	0	158.104	124.41	0	0	0	0	0	0	0	0	0	0	0	0	0	0	0	0	0	0	0	0	0	0	0	0	0	endophytic
K-NODE_523_length_13856_cov_66.459387	13856	48.4	Low-quality genome	Low-quality	1.11	HMM-based (lower-bound)	0	Viruses	NA	NA	NA	NA	NA	uncertain		2.3563	0	74.4382	46.8323	0	0	0	0	0	0	0	0	0	0	0	0	0	0	0	0	0	0	0	0	0	0	0	0	0	epiphytic
K-k141_637934	13854	46.85	Genome fragment	Not-determined	NA	NA	0	Viruses	NA	NA	NA	NA	NA	uncertain		0	0	23.0245	15.3128	0	0	0	0	0	0	0	0	0	0	0	0	0	0	0	0	0	0	0	0	0	0	0	0	0	endophytic
K-k141_1850617||full	13830	30.9	Genome fragment	Not-determined	NA	NA	0	Viruses	NA	NA	NA	NA	NA	virulent	PhaTYP-based	0	59.2898	0	0	0	0	0	0	0	0	0	0	0	0	0	0	0	0	0	0	0	0	0	0	0	0	0	0	0	epiphytic
K-NODE_1678_length_14496_cov_9.853196||full	13820	49.27	Low-quality genome	Low-quality	18.91	AAI-based (high-confidence)	0	Viruses	Uroviricota	Caudoviricetes	Caudovirales	Podoviridae	VPF-class_based	virulent	PhaTYP-based	9.02453	0	0	0	0	0	0	0	0	0	0	0	0	0	0	0	0	0	0	0	0	0	0	0	0	0	0	0	0	epiphytic
K-k141_1267472	13807	50.31	Low-quality genome	Low-quality	16.73	HMM-based (lower-bound)	0	Viruses	Uroviricota	Caudoviricetes	Caudovirales	Siphoviridae	VPF-class_based	virulent	PhaTYP-based	1336.32	0	6.61967	0	0	0	0	0	0	0	0	0	0	0	0	0	0	0	0	0	0	0	0	0	0	0	0	0	0	epiphytic
K-k141_545762	13795	51.85	Genome fragment	Not-determined	NA	NA	0	Viruses	NA	NA	NA	NA	NA	uncertain		0	0	19.9896	13.946	0	0	0	0	0	0	0	0	0	0	0	0	0	0	0	0	0	0	0	0	0	0	0	0	0	endophytic
K-k141_2017688||full	13794	34.94	Low-quality genome	Low-quality	19.39	AAI-based (high-confidence)	0	Viruses	Uroviricota	Caudoviricetes	Caudovirales	Podoviridae	VPF-class_based	virulent	PhaTYP-based	22.3908	0	0	0	0	0	0	0	0	0	0	0	0	0	0	0	0	0	0	0	0	0	0	0	0	0	0	0	0	epiphytic
K-NODE_76_length_82847_cov_51.451952||0_partial_1	13782	59.64	Low-quality genome	Low-quality	23.79	AAI-based (medium-confidence)	0	Viruses	Uroviricota	Caudoviricetes	Caudovirales	Siphoviridae	VPF-class_based	temperate	PhaTYP-based	32.9601	56.8895	0	6.28161	0	0	0	0	0	0	0	0	0	0	0	0	8.95568	0	3.98958	0	0	0	0	0	0	0	0	0	0	epiphytic
K-NODE_1792_length_13868_cov_137.464852||full	13781	38.57	Genome fragment	Not-determined	NA	NA	0	Viruses	Uroviricota	Caudoviricetes	Caudovirales	unclassified Caudovirales	VPF-class_based	uncertain		155.083	0	5.68741	0	0	0	0	0	0	0	0	0	0	0	0	0	0	0	0	0	0	0	0	0	0	0	0	0	0	epiphytic
K-NODE_536_length_13765_cov_17.200802	13765	47.94	Genome fragment	Not-determined	NA	NA	0	Viruses	NA	NA	NA	NA	NA	uncertain		0	0	22.1707	15.6007	0	0	0	0	0	0	0	0	0	0	0	0	0	0	0	0	0	0	0	0	0	0	0	0	0	endophytic
K-NODE_538_length_13763_cov_18.391158	13763	45.93	Genome fragment	Not-determined	NA	NA	0	Viruses	NA	NA	NA	NA	NA	uncertain		0	0	13.3574	11.3905	0	0	0	0	0	0	0	0	0	0	0	0	0	0	0	0	0	0	0	0	0	0	0	0	0	endophytic
K-k141_733488	13750	47.31	Genome fragment	Not-determined	NA	NA	0	Viruses	NA	NA	NA	NA	NA	uncertain		0	0	0	23.1618	0	0	0	0	0	0	0	0	0	0	0	0	0	0	0	0	0	0	0	0	0	0	0	0	0	endophytic
K-k141_533043	13741	48.5	Genome fragment	Not-determined	NA	NA	0	Viruses	NA	NA	NA	NA	NA	uncertain		0	0	22.4179	16.782	0	0	0	0	0	0	0	0	0	0	0	0	0	0	0	0	0	0	0	0	0	0	0	0	0	endophytic
K-k141_563359	13728	48.52	Genome fragment	Not-determined	NA	NA	0	Viruses	NA	NA	NA	NA	NA	uncertain		0	0	33.4595	16.9873	0	0	0	0	0	0	0	0	0	0	0	0	0	0	0	0	0	0	0	0	0	0	0	0	0	endophytic
K-k141_781568	13720	46.35	Genome fragment	Not-determined	NA	NA	0	Viruses	NA	NA	NA	NA	NA	uncertain		0	0	115.658	61.1293	0	0	0	0	0	0	0	0	0	0	0	0	0	0	0	0	0	0	0	0	0	0	0	0	0	endophytic
K-NODE_543_length_13719_cov_14.287617	13719	47.93	Genome fragment	Not-determined	NA	NA	0	Viruses	Uroviricota	Caudoviricetes	Caudovirales	Myoviridae	VPF-class_based	uncertain		0	0	16.9306	13.6253	0	0	0	0	0	0	0	0	0	0	0	0	0	0	0	0	0	0	0	0	0	0	0	0	0	endophytic
K-k141_231528	13718	50	Genome fragment	Not-determined	NA	NA	0	Viruses	NA	NA	NA	NA	NA	uncertain		0	0	23.8602	16.3932	0	0	0	0	0	0	0	0	0	0	0	0	0	0	0	0	0	0	0	0	0	0	0	0	0	endophytic
K-k141_1392529	13715	47.03	Genome fragment	Not-determined	NA	NA	0	Viruses	NA	NA	NA	NA	NA	uncertain		0	0	18.8151	13.8378	0	0	0	0	0	0	0	0	0	0	0	0	0	0	0	0	0	0	0	0	0	0	0	0	0	endophytic
K-NODE_548_length_13712_cov_15.923775	13712	50.61	Genome fragment	Not-determined	NA	NA	0	Viruses	NA	NA	NA	NA	NA	uncertain		0	0	22.2185	15.3007	0	0	0	0	0	0	0	0	0	0	0	0	0	0	0	0	0	0	0	0	0	0	0	0	0	endophytic
K-NODE_215_length_20849_cov_119.668077||0_partial	13671	26.81	Genome fragment	Not-determined	NA	NA	0	Viruses	NA	NA	NA	NA	NA	virulent	PhaTYP-based	0	52.9457	0	118.38	0	0	0	0	0	0	0	0	0	0	0	0	0	0	0	0	0	0	0	0	0	0	0	0	0	epiphytic
K-k141_172437||full	13670	31.74	Low-quality genome	Low-quality	14.51	AAI-based (high-confidence)	0	Viruses	Uroviricota	Caudoviricetes	Caudovirales	Podoviridae	VPF-class_based	virulent	PhaTYP-based	6.11422	0	0	0	0	0	0	0	0	0	0	0	0	0	0	0	0	0	0	0	0	0	0	0	0	0	0	0	0	epiphytic
K-k141_1891323	13668	47.45	Genome fragment	Not-determined	NA	NA	0	Viruses	NA	NA	NA	NA	NA	uncertain		0	0	21.7184	16.0918	0	0	0	0	0	0	0	0	0	0	0	0	0	0	0	0	0	0	0	0	0	0	0	0	0	endophytic
K-NODE_638_length_13667_cov_10.849691	13667	49.85	Genome fragment	Not-determined	NA	NA	0	Viruses	NA	NA	NA	NA	NA	uncertain		0	0	21.4914	14.8565	0	0	0	0	0	0	0	0	0	0	0	0	0	0	0	0	0	0	0	0	0	0	0	0	0	endophytic
K-k141_1211477	13659	49.67	Genome fragment	Not-determined	NA	NA	0	Viruses	NA	NA	NA	NA	NA	uncertain		0	0	30.7118	19.9281	0	0	0	0	0	0	0	0	0	0	0	0	0	0	0	0	0	0	0	0	0	0	0	0	0	endophytic
K-NODE_642_length_13647_cov_10.559815	13647	44.3	Genome fragment	Not-determined	NA	NA	0	Viruses	Uroviricota	Caudoviricetes	Caudovirales	Siphoviridae	VPF-class_based	uncertain		0	0	16.9817	14.3449	0	0	0	0	0	0	0	0	0	0	0	0	0	0	0	0	0	0	0	0	0	0	0	0	0	endophytic
K-NODE_614_length_13879_cov_344.026331||full	13641	36.02	Genome fragment	Not-determined	NA	NA	0	Viruses	NA	NA	NA	NA	NA	uncertain		6.74951	531.241	0	464.631	0	0	0	0	0	0	0	0	0	0	0	0	0	0	0	0	0	0	0	0	0	0	0	0	0	epiphytic
K-k141_361702	13631	47.26	Genome fragment	Not-determined	NA	NA	0	Viruses	NA	NA	NA	NA	NA	uncertain		0	0	38.2824	24.8135	0	0	0	0	0	0	0	0	0	0	0	0	0	0	0	0	0	0	0	0	0	0	0	0	0	endophytic
K-k141_443248	13630	48.06	Genome fragment	Not-determined	NA	NA	0	Viruses	NA	NA	NA	NA	NA	uncertain		0	0	26.6888	21.0959	0	0	0	0	0	0	0	0	0	0	0	0	0	0	0	0	0	0	0	0	0	0	0	0	0	endophytic
K-k141_1876056||full	13624	36.28	Low-quality genome	Low-quality	21.84	HMM-based (lower-bound)	0	Viruses	Uroviricota	Caudoviricetes	Caudovirales	unclassified Caudovirales	VPF-class_based	virulent	PhaTYP-based	1.35798	67.3993	0	0	0	0	0	0	0	0	0	0	0	0	0	0	0	0	0	0	0	0	0	0	0	0	0	0	0	epiphytic
K-k141_1768723	13616	47.61	Genome fragment	Not-determined	NA	NA	0	Viruses	Uroviricota	Caudoviricetes	Caudovirales	Siphoviridae	VPF-class_based	uncertain		0	0	17.728	6.45366	0	0	0	0	0	0	0	0	0	0	0	0	0	0	0	0	0	0	0	0	0	0	0	0	0	endophytic
K-k141_870649	13599	47.99	Genome fragment	Not-determined	NA	NA	0	Viruses	NA	NA	NA	NA	NA	uncertain		0	0	22.9775	15.3896	0	0	0	0	0	0	0	0	0	0	0	0	0	0	0	0	0	0	0	0	0	0	0	0	0	endophytic
K-NODE_2769_length_13579_cov_103.204008	13579	44.26	Low-quality genome	Low-quality	37.09	AAI-based (medium-confidence)	0	Viruses	NA	NA	NA	NA	NA	temperate	PhaTYP-based; lysogenic_marker_proteins-based	5.59417	506.12	0	15.0102	0	0	0	0	0	0	0	0	0	0	0	0	0	0	0	0	0	0	0	0	0	0	0	0	0	epiphytic
K-NODE_564_length_13572_cov_15.169860	13572	46.86	Genome fragment	Not-determined	NA	NA	0	Viruses	Uroviricota	Caudoviricetes	Caudovirales	unclassified Caudovirales	VPF-class_based	uncertain		0	0	20.7976	14.3858	0	0	0	0	0	0	0	0	0	0	0	0	0	0	0	0	0	0	0	0	0	0	0	0	0	endophytic
K-k141_1784027	13563	49.47	Genome fragment	Not-determined	NA	NA	0	Viruses	Uroviricota	Caudoviricetes	Caudovirales	unclassified Caudovirales	VPF-class_based	uncertain		0	0	25.0928	16.0055	0	0	0	0	0	0	0	0	0	0	0	0	0	0	0	0	0	0	0	0	0	0	0	0	0	endophytic
K-k141_1653654	13558	46.14	Genome fragment	Not-determined	NA	NA	0	Viruses	NA	NA	NA	NA	NA	uncertain		0	0	20.1661	13.9021	0	0	0	0	0	0	0	0	0	0	0	0	0	0	0	0	0	0	0	0	0	0	0	0	0	endophytic
K-k141_634029	13546	47.63	Genome fragment	Not-determined	NA	NA	0	Viruses	NA	NA	NA	NA	NA	uncertain		0	0	33.0441	0	0	0	0	0	0	0	0	0	0	0	0	0	0	0	0	0	0	0	0	0	0	0	0	0	0	endophytic
K-NODE_5_length_113180_cov_14.692385||0_partial_1	13519	51.08	Low-quality genome	Low-quality	21.52	AAI-based (medium-confidence)	0	Viruses	Uroviricota	Caudoviricetes	Caudovirales	Siphoviridae	VPF-class_based	temperate	PhaTYP-based	0	76.9114	0	0	0	0	0	0	0	0	0	0	0	0	0	0	0	0	0	0	0	0	0	0	0	0	0	0	0	epiphytic
K-NODE_571_length_13513_cov_20.146084	13513	49.03	Genome fragment	Not-determined	NA	NA	0	Viruses	NA	NA	NA	NA	NA	uncertain		0	0	25.0315	18.7967	0	0	0	0	0	0	0	0	0	0	0	0	0	0	0	0	0	0	0	0	0	0	0	0	0	endophytic
K-NODE_2793_length_13505_cov_22.298885	13505	39.05	Low-quality genome	Low-quality	15.3	HMM-based (lower-bound)	0	Viruses	Uroviricota	Caudoviricetes	Caudovirales	unclassified Caudovirales	VPF-class_based	virulent	PhaTYP-based	0	127.693	0	9.7023	0	0	0	0	0	0	0	0	0	0	0	0	0	0	0	0	0	0	0	0	0	0	0	0	0	epiphytic
K-NODE_575_length_13486_cov_15.404065	13486	47.32	Low-quality genome	Low-quality	2.03	HMM-based (lower-bound)	0	Viruses	NA	NA	NA	NA	NA	uncertain		0	0	21.3164	13.9185	0	0	0	0	0	0	0	0	0	0	0	0	0	0	0	0	0	0	0	0	0	0	0	0	0	endophytic
K-k141_1454370	13481	50.03	Genome fragment	Not-determined	NA	NA	0	Viruses	NA	NA	NA	NA	NA	uncertain		0	0	22.2515	14.2515	0	0	0	0	0	0	0	0	0	0	0	0	0	0	0	0	0	0	0	0	0	0	0	0	0	endophytic
K-NODE_26_length_42028_cov_8.450599||0_partial	13478	33.52	Low-quality genome	Low-quality	9.55	HMM-based (lower-bound)	0	Viruses	Uroviricota	Caudoviricetes	Caudovirales	Myoviridae	VPF-class_based	uncertain		0	28.3807	0	12.9237	0	0	0	0	0	0	0	0	0	0	0	0	0	0	0	0	0	0	0	0	0	0	0	0	0	epiphytic
K-NODE_660_length_13477_cov_10.289152	13477	47.66	Genome fragment	Not-determined	NA	NA	0	Viruses	Peploviricota	Herviviricetes	Herpesvirales	UNCLASSIFIED	VPF-class_based	uncertain		0	0	21.0602	13.8699	0	0	0	0	0	0	0	0	0	0	0	0	0	0	0	0	0	0	0	0	0	0	0	0	0	endophytic
K-k141_1821119	13466	49.51	Low-quality genome	Low-quality	2.02	HMM-based (lower-bound)	0	Viruses	Uroviricota	Caudoviricetes	Caudovirales	Myoviridae	VPF-class_based	uncertain		0	0	37.2625	31.5852	0	0	0	0	0	0	0	0	0	0	0	0	0	0	0	0	0	0	0	0	0	0	0	0	0	endophytic
K-k141_264327	13458	47.89	Genome fragment	Not-determined	NA	NA	0	Viruses	Uroviricota	Caudoviricetes	Caudovirales	Siphoviridae	VPF-class_based	uncertain		0	0	24.9983	15.744	0	0	0	0	0	0	0	0	0	0	0	0	0	0	0	0	0	0	0	0	0	0	0	0	0	endophytic
K-NODE_1867_length_13453_cov_58.884386||full	13451	52	Genome fragment	Not-determined	NA	NA	0	Viruses	NA	NA	NA	NA	NA	uncertain		62.8658	0	2.14881	0	0	0	0	0	0	0	0	0	0	0	0	0	0	0	0	0	0	0	0	0	0	0	0	0	0	epiphytic
K-k141_451828	13447	49.93	Genome fragment	Not-determined	NA	NA	0	Viruses	NA	NA	NA	NA	NA	uncertain		0	0	20.8748	15.9889	0	0	0	0	0	0	0	0	0	0	0	0	0	0	0	0	0	0	0	0	0	0	0	0	0	endophytic
K-k141_116403	13447	46.23	Genome fragment	Not-determined	NA	NA	0	Viruses	NA	NA	NA	NA	NA	uncertain		0	0	22.0367	15.2156	0	0	0	0	0	0	0	0	0	0	0	0	0	0	0	0	0	0	0	0	0	0	0	0	0	endophytic
K-k141_945718	13445	48.09	Genome fragment	Not-determined	NA	NA	0	Viruses	NA	NA	NA	NA	NA	uncertain		0	0	20.8585	12.7621	0	0	0	0	0	0	0	0	0	0	0	0	0	0	0	0	0	0	0	0	0	0	0	0	0	endophytic
K-k141_277642||full	13444	31.02	Low-quality genome	Low-quality	29.64	HMM-based (lower-bound)	0	Viruses	Uroviricota	Caudoviricetes	Caudovirales	unclassified Caudovirales	VPF-class_based	uncertain		3.80467	38.7488	0	14.9869	0	0	0	0	0	0	0	0	0	0	0	0	0	0	0	0	0	0	0	0	0	0	0	0	0	epiphytic
K-NODE_584_length_13443_cov_15.039812	13443	47.84	Genome fragment	Not-determined	NA	NA	0	Viruses	Nucleocytoviricota	Pokkesviricetes	Chitovirales	Poxviridae	VPF-class_based	uncertain		0	0	20.7454	14.5819	0	0	0	0	0	0	0	0	0	0	0	0	0	0	0	0	0	0	0	0	0	0	0	0	0	endophytic
K-NODE_585_length_13438_cov_14.718897	13438	49.87	Genome fragment	Not-determined	NA	NA	0	Viruses	NA	NA	NA	NA	NA	uncertain		0	0	20.1137	13.5426	0	0	0	0	0	0	0	0	0	0	0	0	0	0	0	0	0	0	0	0	0	0	0	0	0	endophytic
K-k141_158255	13432	52.01	Genome fragment	Not-determined	NA	NA	0	Viruses	NA	NA	NA	NA	NA	temperate	lysogenic_marker_proteins-based	0	0	27.4118	17.5939	0	0	0	0	0	0	0	0	0	0	0	0	0	0	0	0	0	0	0	0	0	0	0	0	0	endophytic
K-NODE_586_length_13426_cov_15.096552	13426	47.62	Genome fragment	Not-determined	NA	NA	0	Viruses	NA	NA	NA	NA	NA	uncertain		0	0	20.4808	8.48138	0	0	0	0	0	0	0	0	0	0	0	0	0	0	0	0	0	0	0	0	0	0	0	0	0	endophytic
K-NODE_587_length_13425_cov_16.251533	13425	48.86	Genome fragment	Not-determined	NA	NA	0	Viruses	NA	NA	NA	NA	NA	uncertain		0	0	21.8982	8.83058	0	0	0	0	0	0	0	0	0	0	0	0	0	0	0	0	0	0	0	0	0	0	0	0	0	endophytic
K-NODE_2821_length_13423_cov_8.749177||full	13422	36.95	Low-quality genome	Low-quality	30.96	HMM-based (lower-bound)	0	Viruses	Uroviricota	Caudoviricetes	Caudovirales	Myoviridae	VPF-class_based	virulent	PhaTYP-based	0	48.9681	0	3.0604	0	0	0	0	0	0	0	0	0	0	0	0	0	0	0	0	0	0	0	0	0	0	0	0	0	epiphytic
K-k141_425186	13413	47.59	Genome fragment	Not-determined	NA	NA	0	Viruses	NA	NA	NA	NA	NA	uncertain		0	0	62.7055	40.8005	0	0	0	0	0	0	0	0	0	0	0	0	0	0	0	0	0	0	0	0	0	0	0	0	0	endophytic
K-k141_1120286	13411	39.04	Low-quality genome	Low-quality	13.93	HMM-based (lower-bound)	0	Viruses	Uroviricota	Caudoviricetes	Caudovirales	unclassified Caudovirales	VPF-class_based	temperate	lysogenic_marker_proteins-based	11.9128	0	0	0	0	0	0	0	0	0	0	0	0	0	0	0	0	0	0	0	0	0	0	0	0	0	0	0	0	epiphytic
K-k141_1829424	13410	48.21	Genome fragment	Not-determined	NA	NA	0	Viruses	NA	NA	NA	NA	NA	uncertain		0	0	11.0487	2.77234	0	0	0	0	0	0	0	0	0	0	0	0	0	0	0	0	0	0	0	0	0	0	0	0	0	endophytic
K-k141_638632	13405	46.27	Genome fragment	Not-determined	NA	NA	0	Viruses	NA	NA	NA	NA	NA	uncertain		0	0	20.9208	14.3905	0	0	0	0	0	0	0	0	0	0	0	0	0	0	0	0	0	0	0	0	0	0	0	0	0	endophytic
K-k141_1386789	13403	48.05	Low-quality genome	Low-quality	16.12	HMM-based (lower-bound)	0	Viruses	Uroviricota	Caudoviricetes	Caudovirales	Siphoviridae	VPF-class_based	virulent	PhaTYP-based	76.5211	0	3.18618	0	0	0	0	0	0	0	0	0	0	0	0	0	0	0	0	0	0	0	0	0	0	0	0	0	0	epiphytic
K-NODE_597_length_13397_cov_14.658747	13397	48.68	Genome fragment	Not-determined	NA	NA	0	Viruses	NA	NA	NA	NA	NA	uncertain		0	0	19.8059	13.914	0	0	0	0	0	0	0	0	0	0	0	0	0	0	0	0	0	0	0	0	0	0	0	0	0	endophytic
K-k141_497950	13381	46.01	Genome fragment	Not-determined	NA	NA	0	Viruses	NA	NA	NA	NA	NA	uncertain		0	0	22.3789	17.4861	0	0	0	0	0	0	0	0	0	0	0	0	0	0	0	0	0	0	0	0	0	0	0	0	0	endophytic
K-k141_1977781	13381	48	Genome fragment	Not-determined	NA	NA	0	Viruses	NA	NA	NA	NA	NA	uncertain		0	0	15.4511	14.1637	0	0	0	0	0	0	0	0	0	0	0	0	0	0	0	0	0	0	0	0	0	0	0	0	0	endophytic
K-k141_1962817||full	13372	48.13	Low-quality genome	Low-quality	18.2	AAI-based (high-confidence)	0	Viruses	Uroviricota	Caudoviricetes	Caudovirales	Podoviridae	VPF-class_based	virulent	PhaTYP-based	7.19456	0	0	0	0	0	0	0	0	0	0	0	0	0	0	0	0	0	0	0	0	0	0	0	0	0	0	0	0	epiphytic
K-NODE_1887_length_13365_cov_6.689031	13365	36.98	Genome fragment	Not-determined	NA	NA	0	Viruses	NA	NA	NA	NA	NA	virulent	PhaTYP-based	7.96376	0	0	0	0	0	0	0	0	0	0	0	0	0	0	0	0	0	0	0	0	0	0	0	0	0	0	0	0	epiphytic
K-k141_1076151	13358	48.6	Genome fragment	Not-determined	NA	NA	0	Viruses	NA	NA	NA	NA	NA	uncertain		0	0	26.9788	15.7451	0	0	0	0	0	0	0	0	0	0	0	0	0	0	0	0	0	0	0	0	0	0	0	0	0	endophytic
K-NODE_2561_length_14223_cov_14.477626||full	13357	30.7	Genome fragment	Not-determined	NA	NA	0	Viruses	Uroviricota	Caudoviricetes	Caudovirales	Myoviridae	VPF-class_based	temperate	lysogenic_marker_proteins-based	0	28.796	0	9.26482	0	0	0	0	0	0	0	0	0	0	0	0	0	0	0	0	0	0	0	0	0	0	0	0	0	epiphytic
K-k141_1606875||full	13343	43.55	Low-quality genome	Low-quality	40.63	AAI-based (medium-confidence)	0	Viruses	Uroviricota	Caudoviricetes	Caudovirales	Myoviridae	VPF-class_based	temperate	PhaTYP-based	0	0	0	8.72898	0	0	0	0	0	0	0	0	0	0	0	0	0	0	0	0	0	0	0	0	0	0	0	0	0	endophytic
K-k141_484238	13317	48.15	Genome fragment	Not-determined	NA	NA	0	Viruses	NA	NA	NA	NA	NA	uncertain		33.6533	70.6987	0	0	0	0	0	0	0	0	0	0	0	0	0	0	0	0	0	0	0	0	0	0	0	0	0	0	0	epiphytic
K-NODE_607_length_13317_cov_15.753431	13317	50.05	Genome fragment	Not-determined	NA	NA	0	Viruses	NA	NA	NA	NA	NA	uncertain		0	0	21.5087	13.8414	0	0	0	0	0	0	0	0	0	0	0	0	0	0	0	0	0	0	0	0	0	0	0	0	0	endophytic
K-k141_1803717	13317	49.07	Genome fragment	Not-determined	NA	NA	0	Viruses	NA	NA	NA	NA	NA	uncertain		0	0	22.4473	15.7936	0	0	0	0	0	0	0	0	0	0	0	0	0	0	0	0	0	0	0	0	0	0	0	0	0	endophytic
K-k141_1611774	13313	46.61	Genome fragment	Not-determined	NA	NA	0	Viruses	NA	NA	NA	NA	NA	uncertain		0	0	19.5006	13.494	0	0	0	0	0	0	0	0	0	0	0	0	0	0	0	0	0	0	0	0	0	0	0	0	0	endophytic
K-k141_836510	13295	48.25	Genome fragment	Not-determined	NA	NA	0	Viruses	NA	NA	NA	NA	NA	uncertain		0	0	33.4525	15.6633	0	0	0	0	0	0	0	0	0	0	0	0	0	0	0	0	0	0	0	0	0	0	0	0	0	endophytic
K-k141_420570	13295	48.81	Genome fragment	Not-determined	NA	NA	0	Viruses	NA	NA	NA	NA	NA	uncertain		0	0	22.4649	16.2108	0	0	0	0	0	0	0	0	0	0	0	0	0	0	0	0	0	0	0	0	0	0	0	0	0	endophytic
K-k141_47632	13294	47.05	Genome fragment	Not-determined	NA	NA	0	Viruses	Uroviricota	Caudoviricetes	Caudovirales	unclassified Caudovirales	VPF-class_based	uncertain		0	0	63.6977	35.2597	0	0	0	0	0	0	0	0	0	0	0	0	0	0	0	0	0	0	0	0	0	0	0	0	0	endophytic
K-k141_890730	13260	47.44	Genome fragment	Not-determined	NA	NA	0	Viruses	NA	NA	NA	NA	NA	uncertain		7.82984	24.066	0	0	0	0	0	0	0	0	0	0	0	0	0	0	0	0	0	0	0	0	0	0	0	0	0	0	0	epiphytic
K-NODE_1909_length_13261_cov_5.824398||full	13258	41.97	Low-quality genome	Low-quality	30.11	AAI-based (medium-confidence)	0	Viruses	Uroviricota	Caudoviricetes	Caudovirales	Myoviridae	VPF-class_based	temperate	PhaTYP-based	6.64898	0	0	0	0	0	0	0	0	0	0	0	0	0	0	0	0	0	0	0	0	0	0	0	0	0	0	0	0	epiphytic
K-k141_1487205	13256	49.69	Genome fragment	Not-determined	NA	NA	0	Viruses	NA	NA	NA	NA	NA	uncertain		53.7253	0	29.4258	22.7305	0	0	0	0	0	0	0	0	0	0	0	0	0	0	0	0	0	0	0	0	0	0	0	0	0	epiphytic
K-NODE_2884_length_13251_cov_17.754623	13251	47.53	Genome fragment	Not-determined	NA	NA	0	Viruses	NA	NA	NA	NA	NA	uncertain		22.947	98.4824	0	0	0	0	0	0	0	0	0	0	0	0	0	0	0	0	0	0	0	0	0	0	0	0	0	0	0	epiphytic
K-k141_1742113	13250	48.97	Genome fragment	Not-determined	NA	NA	0	Viruses	Uroviricota	Caudoviricetes	Caudovirales	unclassified Caudovirales	VPF-class_based	uncertain		0	0	21.8533	16.3444	0	0	0	0	0	0	0	0	0	0	0	0	0	0	0	0	0	0	0	0	0	0	0	0	0	endophytic
K-k141_534286	13242	45.59	Genome fragment	Not-determined	NA	NA	0	Viruses	NA	NA	NA	NA	NA	uncertain		0	0	12.8604	9.18822	0	0	0	0	0	0	0	0	0	0	0	0	0	0	0	0	0	0	0	0	0	0	0	0	0	endophytic
K-k141_1128501	13237	47.82	Genome fragment	Not-determined	NA	NA	0	Viruses	NA	NA	NA	NA	NA	uncertain		0	0	18.9634	11.1557	0	0	0	0	0	0	0	0	0	0	0	0	0	0	0	0	0	0	0	0	0	0	0	0	0	endophytic
K-k141_1569891	13214	49.34	Genome fragment	Not-determined	NA	NA	0	Viruses	NA	NA	NA	NA	NA	uncertain		0	0	20.9079	14.205	0	0	0	0	0	0	0	0	0	0	0	0	0	0	0	0	0	0	0	0	0	0	0	0	0	endophytic
K-k141_2063703	13212	46.02	Genome fragment	Not-determined	NA	NA	0	Viruses	NA	NA	NA	NA	NA	uncertain		0	0	10.9384	7.14294	0	0	0	0	0	0	0	0	0	0	0	0	0	0	0	0	0	0	0	0	0	0	0	0	0	endophytic
K-NODE_2900_length_13205_cov_116.019696	13205	29.73	Genome fragment	Not-determined	NA	NA	0	Viruses	NA	NA	NA	NA	NA	uncertain		4.81307	600.795	0	6.89078	0	0	0	0	0	0	0	0	0	0	0	0	0	0	0	0	0	0	0	0	0	0	0	0	0	epiphytic
K-k141_1621950	13201	42.81	Low-quality genome	Low-quality	8.63	HMM-based (lower-bound)	0	Viruses	Uroviricota	Caudoviricetes	Caudovirales	unclassified Caudovirales	VPF-class_based	uncertain		11.113	0	0	0	0	0	0	0	0	0	0	0	0	0	0	0	0	0	0	0	0	0	0	0	0	0	0	0	0	epiphytic
K-k141_430451||full	13185	43.2	Low-quality genome	Low-quality	17.91	HMM-based (lower-bound)	0	Viruses	Uroviricota	Caudoviricetes	Caudovirales	unclassified Caudovirales	VPF-class_based	temperate	PhaTYP-based	0	46.4824	0	3.41118	0	0	0	0	0	0	0	0	0	0	0	0	0	0	0	0	0	0	0	0	0	0	0	0	0	epiphytic
K-NODE_619_length_13165_cov_16.193898	13165	49.72	Genome fragment	Not-determined	NA	NA	0	Viruses	Uroviricota	Caudoviricetes	Caudovirales	Siphoviridae	VPF-class_based	uncertain		0	0	22.212	15.6797	0	0	0	0	0	0	0	0	0	0	0	0	0	0	0	0	0	0	0	0	0	0	0	0	0	endophytic
K-NODE_689_length_13238_cov_10.487294||full	13162	49.06	Low-quality genome	Low-quality	1.98	HMM-based (lower-bound)	0	Viruses	NA	NA	NA	NA	NA	uncertain		0	0	21.3664	14.7747	0	0	0	0	0	0	0	0	0	0	0	0	0	0	0	0	0	0	0	0	0	0	0	0	0	endophytic
K-NODE_621_length_13157_cov_16.083804	13157	50.37	Genome fragment	Not-determined	NA	NA	0	Viruses	Uroviricota	Caudoviricetes	Caudovirales	unclassified Caudovirales	VPF-class_based	uncertain		0	0	21.8693	14.7013	0	0	0	0	0	0	0	0	0	0	0	0	0	0	0	0	0	0	0	0	0	0	0	0	0	endophytic
K-k141_638306||full	13147	40.5	Low-quality genome	Low-quality	39.94	AAI-based (medium-confidence)	0	Viruses	Uroviricota	Caudoviricetes	Caudovirales	Myoviridae	VPF-class_based	virulent	PhaTYP-based	0	0	0	12.992	0	0	0	0	0	0	0	0	0	0	0	0	0	0	0	0	0	0	0	0	0	0	0	0	0	endophytic
K-k141_1890997	13144	49.12	Genome fragment	Not-determined	NA	NA	0	Viruses	NA	NA	NA	NA	NA	uncertain		0	0	170.036	145.576	0	0	0	0	0	0	0	0	0	0	0	0	0	0	0	0	0	0	0	0	0	0	0	0	0	endophytic
K-NODE_627_length_13120_cov_14.682357	13120	48.12	Genome fragment	Not-determined	NA	NA	0	Viruses	NA	NA	NA	NA	NA	uncertain		0	0	20.2638	15.7335	0	0	0	0	0	0	0	0	0	0	0	0	0	0	0	0	0	0	0	0	0	0	0	0	0	endophytic
K-k141_1625707	13114	39.4	Low-quality genome	Low-quality	6.58	HMM-based (lower-bound)	0	Viruses	Uroviricota	Caudoviricetes	Caudovirales	unclassified Caudovirales	VPF-class_based	temperate	lysogenic_marker_proteins-based	0	131.822	0	8.9607	0	0	0	0	0	0	0	0	0	0	0	0	0	0	0	0	0	0	0	0	0	0	0	0	0	epiphytic
K-k141_393869	13108	49.43	Genome fragment	Not-determined	NA	NA	0	Viruses	NA	NA	NA	NA	NA	uncertain		0	0	21.3352	15.6686	0	0	0	0	0	0	0	0	0	0	0	0	0	0	0	0	0	0	0	0	0	0	0	0	0	endophytic
K-k141_1110783	13096	49.48	Genome fragment	Not-determined	NA	NA	0	Viruses	NA	NA	NA	NA	NA	uncertain		0	0	21.6729	14.7499	0	0	0	0	0	0	0	0	0	0	0	0	0	0	0	0	0	0	0	0	0	0	0	0	0	endophytic
K-k141_1598598	13093	49.9	Genome fragment	Not-determined	NA	NA	0	Viruses	Uroviricota	Caudoviricetes	Caudovirales	Siphoviridae	VPF-class_based	uncertain		0	0	19.689	14.0384	0	0	0	0	0	0	0	0	0	0	0	0	0	0	0	0	0	0	0	0	0	0	0	0	0	endophytic
K-k141_1926781	13073	46.55	Genome fragment	Not-determined	NA	NA	0	Viruses	NA	NA	NA	NA	NA	uncertain		0	0	20.3167	15.094	0	0	0	0	0	0	0	0	0	0	0	0	0	0	0	0	0	0	0	0	0	0	0	0	0	endophytic
K-k141_56228||full	13073	32.29	Genome fragment	Not-determined	NA	NA	0	Viruses	Uroviricota	Caudoviricetes	Caudovirales	unclassified Caudovirales	VPF-class_based	uncertain		0	68.4618	0	0	0	0	0	0	0	0	0	0	0	0	0	0	0	0	0	0	0	0	0	0	0	0	0	0	0	epiphytic
K-k141_1460947||full	13063	38.66	Low-quality genome	Low-quality	25	AAI-based (medium-confidence)	0	Viruses	Uroviricota	Caudoviricetes	Caudovirales	Siphoviridae	VPF-class_based	temperate	PhaTYP-based	258.499	0	0	0	0	0	0	0	0	0	0	0	0	0	0	0	0	0	0	0	0	0	0	0	0	0	0	0	0	epiphytic
K-NODE_715_length_13061_cov_10.808089	13061	47.85	Low-quality genome	Low-quality	1.96	HMM-based (lower-bound)	0	Viruses	Uroviricota	Caudoviricetes	Caudovirales	Myoviridae	VPF-class_based	uncertain		0	0	22.0898	15.0681	0	0	0	0	0	0	0	0	0	0	0	0	0	0	0	0	0	0	0	0	0	0	0	0	0	endophytic
K-k141_1680397||full	13058	49.13	Low-quality genome	Low-quality	27.82	AAI-based (medium-confidence)	0	Viruses	Uroviricota	Caudoviricetes	Caudovirales	Siphoviridae	VPF-class_based	temperate	PhaTYP-based	114.064	0	4.08795	0	0	0	0	0	0	0	0	0	0	0	0	0	0	0	0	0	0	0	0	0	0	0	0	0	0	epiphytic
K-k141_685344	13057	45.98	Genome fragment	Not-determined	NA	NA	0	Viruses	NA	NA	NA	NA	NA	uncertain		0	0	20.3616	12.5241	0	0	0	0	0	0	0	0	0	0	0	0	0	0	0	0	0	0	0	0	0	0	0	0	0	endophytic
K-NODE_636_length_13053_cov_15.945145	13053	47.52	Genome fragment	Not-determined	NA	NA	0	Viruses	NA	NA	NA	NA	NA	uncertain		0	0	21.6645	14.0018	0	0	0	0	0	0	0	0	0	0	0	0	0	0	0	0	0	0	0	0	0	0	0	0	0	endophytic
K-NODE_1945_length_13050_cov_4.777530||full	13047	41.6	Genome fragment	Not-determined	NA	NA	0	Viruses	Uroviricota	Caudoviricetes	Caudovirales	Myoviridae	VPF-class_based	uncertain		5.67213	0	0	0	0	0	0	0	0	0	0	0	0	0	0	0	0	0	0	0	0	0	0	0	0	0	0	0	0	epiphytic
K-k141_858907||full	13039	42.18	Low-quality genome	Low-quality	29.12	AAI-based (high-confidence)	0	Viruses	Uroviricota	Caudoviricetes	Caudovirales	Myoviridae	VPF-class_based	virulent	PhaTYP-based	0	45.4631	0	18.4233	0	0	0	0	0	0	0	0	0	0	0	0	0	0	0	0	0	0	0	0	0	0	0	0	0	epiphytic
K-k141_900472	13039	49.84	Genome fragment	Not-determined	NA	NA	0	Viruses	NA	NA	NA	NA	NA	uncertain		0	0	20.9089	14.2561	0	0	0	0	0	0	0	0	0	0	0	0	0	0	0	0	0	0	0	0	0	0	0	0	0	endophytic
K-NODE_681_length_13280_cov_35.565898||full	13036	41.75	Low-quality genome	Low-quality	28.89	HMM-based (lower-bound)	0	Viruses	Uroviricota	Caudoviricetes	Caudovirales	unclassified Caudovirales	VPF-class_based	temperate	PhaTYP-based; lysogenic_marker_proteins-based	0	20.913	0	49.0204	0	0	0	0	0	0	0	0	0	0	0	0	0	0	0	0	0	0	0	0	0	0	0	0	0	epiphytic
K-k141_2072961||full	13009	35.43	Low-quality genome	Low-quality	19.7	AAI-based (high-confidence)	0	Viruses	Uroviricota	Caudoviricetes	Caudovirales	unclassified Caudovirales	VPF-class_based	uncertain		8.95134	0	0	0	0	0	0	0	0	0	0	0	0	0	0	0	0	0	0	0	0	0	0	0	0	0	0	0	0	epiphytic
K-k141_38659	13006	49.21	Genome fragment	Not-determined	NA	NA	0	Viruses	Uroviricota	Caudoviricetes	Caudovirales	Siphoviridae	VPF-class_based	uncertain		0	0	17.8787	14.6721	0	0	0	0	0	0	0	0	0	0	0	0	0	0	0	0	0	0	0	0	0	0	0	0	0	endophytic
K-NODE_712_length_13073_cov_6.502535||full	13001	30.24	Genome fragment	Not-determined	NA	NA	0	Viruses	Uroviricota	Caudoviricetes	Caudovirales	unclassified Caudovirales	VPF-class_based	uncertain		0	15.0361	0	5.85908	0	0	0	0	0	0	0	0	0	0	0	0	0	0	0	0	0	0	0	0	0	0	0	0	0	epiphytic
K-NODE_646_length_12971_cov_17.586404	12971	46.68	Genome fragment	Not-determined	NA	NA	0	Viruses	NA	NA	NA	NA	NA	uncertain		0	0	20.1954	14.1905	0	0	0	0	0	0	0	0	0	0	0	0	0	0	0	0	0	0	0	0	0	0	0	0	0	endophytic
K-k141_1884214	12963	48.95	Low-quality genome	Low-quality	1.95	HMM-based (lower-bound)	0	Viruses	NA	NA	NA	NA	NA	uncertain		0	0	21.1319	16.0645	0	0	0	0	0	0	0	0	0	0	0	0	0	0	0	0	0	0	0	0	0	0	0	0	0	endophytic
K-k141_807568	12955	51.11	Genome fragment	Not-determined	NA	NA	0	Viruses	NA	NA	NA	NA	NA	uncertain		0	0	43.0336	32.6103	0	0	0	0	0	0	0	0	0	0	0	0	0	0	0	0	0	0	0	0	0	0	0	0	0	endophytic
K-k141_1537758	12944	46.08	Genome fragment	Not-determined	NA	NA	0	Viruses	NA	NA	NA	NA	NA	uncertain		0	0	19.3524	15.2846	0	0	0	0	0	0	0	0	0	0	0	0	0	0	0	0	0	0	0	0	0	0	0	0	0	endophytic
K-k141_135498	12936	49.47	Low-quality genome	Low-quality	1.04	HMM-based (lower-bound)	0	Viruses	NA	NA	NA	NA	NA	uncertain		0	0	30.0732	22.509	0	0	0	0	0	0	0	0	0	0	0	0	0	0	0	0	0	0	0	0	0	0	0	0	0	endophytic
K-NODE_650_length_12924_cov_15.022768	12924	47.76	Genome fragment	Not-determined	NA	NA	0	Viruses	NA	NA	NA	NA	NA	uncertain		0	0	20.4099	13.7392	0	0	0	0	0	0	0	0	0	0	0	0	0	0	0	0	0	0	0	0	0	0	0	0	0	endophytic
K-NODE_651_length_12924_cov_12.991919	12924	48.2	Genome fragment	Not-determined	NA	NA	0	Viruses	NA	NA	NA	NA	NA	uncertain		0	0	17.8511	9.21313	0	0	0	0	0	0	0	0	0	0	0	0	0	0	0	0	0	0	0	0	0	0	0	0	0	endophytic
K-k141_1359786	12917	47.71	Genome fragment	Not-determined	NA	NA	0	Viruses	Uroviricota	Caudoviricetes	Caudovirales	Myoviridae	VPF-class_based	uncertain		0	0	24.614	17.7721	0	0	0	0	0	0	0	0	0	0	0	0	0	0	0	0	0	0	0	0	0	0	0	0	0	endophytic
K-k141_939817	12916	46.06	Genome fragment	Not-determined	NA	NA	0	Viruses	NA	NA	NA	NA	NA	uncertain		0	0	21.9749	17.3507	0	0	0	0	0	0	0	0	0	0	0	0	0	0	0	0	0	0	0	0	0	0	0	0	0	endophytic
K-k141_426688	12902	47.94	Low-quality genome	Low-quality	1.94	HMM-based (lower-bound)	0	Viruses	NA	NA	NA	NA	NA	uncertain		0	0	19.6778	14.2664	0	0	0	0	0	0	0	0	0	0	0	0	0	0	0	0	0	0	0	0	0	0	0	0	0	endophytic
K-NODE_654_length_12894_cov_15.834411	12894	49.43	Genome fragment	Not-determined	NA	NA	0	Viruses	NA	NA	NA	NA	NA	uncertain		0	0	21.4268	0	0	0	0	0	0	0	0	0	0	0	0	0	0	0	0	0	0	0	0	0	0	0	0	0	0	endophytic
K-k141_1878454	12883	49.37	Genome fragment	Not-determined	NA	NA	0	Viruses	NA	NA	NA	NA	NA	uncertain		0	0	24.3556	17.2338	0	0	0	0	0	0	0	0	0	0	0	0	0	0	0	0	0	0	0	0	0	0	0	0	0	endophytic
K-k141_1646069	12882	47.94	Genome fragment	Not-determined	NA	NA	0	Viruses	NA	NA	NA	NA	NA	uncertain		0	0	16.9593	13.7639	0	0	0	0	0	0	0	0	0	0	0	0	0	0	0	0	0	0	0	0	0	0	0	0	0	endophytic
K-NODE_1987_length_12862_cov_53.007184	12862	49.07	Low-quality genome	Low-quality	24.16	HMM-based (lower-bound)	0	Viruses	Uroviricota	Caudoviricetes	Caudovirales	unclassified Caudovirales	VPF-class_based	temperate	PhaTYP-based; lysogenic_marker_proteins-based	60.6509	0	2.26745	0	0	0	0	0	0	0	0	0	0	0	0	0	0	0	0	0	0	0	0	0	0	0	0	0	0	epiphytic
K-k141_417509	12858	50.65	Low-quality genome	Low-quality	0.62	HMM-based (lower-bound)	0	Viruses	NA	NA	NA	NA	NA	uncertain		0	0	62.8604	34.6963	0	0	0	0	0	0	0	0	0	0	0	0	0	0	0	0	0	0	0	0	0	0	0	0	0	endophytic
K-k141_1097612||full	12845	52.43	Low-quality genome	Low-quality	21.7	HMM-based (lower-bound)	0	Viruses	Uroviricota	Caudoviricetes	Caudovirales	unclassified Caudovirales	VPF-class_based	uncertain		48.5477	0	0	0	0	0	0	0	0	0	0	0	0	0	0	0	0	0	0	0	0	0	0	0	0	0	0	0	0	epiphytic
K-k141_992918	12836	46.96	Genome fragment	Not-determined	NA	NA	0	Viruses	NA	NA	NA	NA	NA	uncertain		0	0	19.8601	9.2763	0	0	0	0	0	0	0	0	0	0	0	0	0	0	0	0	0	0	0	0	0	0	0	0	0	endophytic
K-k141_495261	12824	46.95	Genome fragment	Not-determined	NA	NA	0	Viruses	NA	NA	NA	NA	NA	uncertain		0	0	10.3556	14.0086	0	0	0	0	0	0	0	0	0	0	0	0	0	0	0	0	0	0	0	0	0	0	0	0	0	endophytic
K-NODE_660_length_12820_cov_15.553702	12820	47.72	Genome fragment	Not-determined	NA	NA	0	Viruses	NA	NA	NA	NA	NA	uncertain		0	0	20.9411	14.0129	0	0	0	0	0	0	0	0	0	0	0	0	0	0	0	0	0	0	0	0	0	0	0	0	0	endophytic
K-k141_1323982	12804	48.89	Genome fragment	Not-determined	NA	NA	0	Viruses	Uroviricota	Caudoviricetes	Caudovirales	Myoviridae	VPF-class_based	uncertain		0	0	20.0318	15.8578	0	0	0	0	0	0	0	0	0	0	0	0	0	0	0	0	0	0	0	0	0	0	0	0	0	endophytic
K-k141_1223784||full	12799	42.64	Genome fragment	Not-determined	NA	NA	0	Viruses	Uroviricota	Caudoviricetes	Caudovirales	Myoviridae	VPF-class_based	uncertain		0	68.0286	0	0	0	0	0	0	0	0	0	0	0	0	0	0	0	0	0	0	0	0	0	0	0	0	0	0	0	epiphytic
K-k141_1129	12793	49.16	Genome fragment	Not-determined	NA	NA	0	Viruses	NA	NA	NA	NA	NA	uncertain		0	0	14.9197	11.8477	0	0	0	0	0	0	0	0	0	0	0	0	0	0	0	0	0	0	0	0	0	0	0	0	0	endophytic
K-k141_537595	12780	50.16	Genome fragment	Not-determined	NA	NA	0	Viruses	NA	NA	NA	NA	NA	uncertain		0	0	19.4378	15.2367	0	0	0	0	0	0	0	0	0	0	0	0	0	0	0	0	0	0	0	0	0	0	0	0	0	endophytic
K-k141_1957040	12772	41.11	Genome fragment	Not-determined	NA	NA	0	Viruses	NA	NA	NA	NA	NA	uncertain		0	61.2228	0	0	0	0	0	0	0	0	0	0	0	0	0	0	0	0	0	0	0	0	0	0	0	0	0	0	0	epiphytic
K-NODE_752_length_12761_cov_11.731780	12761	47.37	Genome fragment	Not-determined	NA	NA	0	Viruses	NA	NA	NA	NA	NA	uncertain		0	0	20.5482	16.115	0	0	0	0	0	0	0	0	0	0	0	0	0	0	0	0	0	0	0	0	0	0	0	0	0	endophytic
K-NODE_669_length_12749_cov_30.319994	12749	47.93	Genome fragment	Not-determined	NA	NA	0	Viruses	Uroviricota	Caudoviricetes	Caudovirales	Siphoviridae	VPF-class_based	uncertain		2.04872	0	41.7682	27.2235	0	0	0	0	0	0	0	0	0	0	0	0	0	0	0	0	0	0	0	0	0	0	0	0	0	epiphytic
K-k141_1905933	12747	50.66	Genome fragment	Not-determined	NA	NA	0	Viruses	NA	NA	NA	NA	NA	uncertain		0	0	91.2917	73.0357	0	0	0	0	0	0	0	0	0	0	0	0	0	0	0	0	0	0	0	0	0	0	0	0	0	endophytic
K-k141_1241816	12735	50.04	Genome fragment	Not-determined	NA	NA	0	Viruses	NA	NA	NA	NA	NA	uncertain		0	0	31.9178	16.7195	0	0	0	0	0	0	0	0	0	0	0	0	0	0	0	0	0	0	0	0	0	0	0	0	0	endophytic
K-NODE_2014_length_12720_cov_6.874773	12720	32.59	Low-quality genome	Low-quality	8.95	AAI-based (medium-confidence)	0	Viruses	Uroviricota	Caudoviricetes	Caudovirales	Myoviridae	VPF-class_based	virulent	PhaTYP-based	7.87134	0	0	0	0	0	0	0	0	0	0	0	0	0	0	0	0	0	0	0	0	0	0	0	0	0	0	0	0	epiphytic
K-NODE_3062_length_12761_cov_12.531875||full	12713	34.08	Low-quality genome	Low-quality	27.91	AAI-based (high-confidence)	0	Viruses	Uroviricota	Caudoviricetes	Caudovirales	unclassified Caudovirales	VPF-class_based	virulent	PhaTYP-based	0	38.1509	0	0	0	0	0	0	0	0	0	0	0	0	0	0	0	0	0	0	0	0	0	0	0	0	0	0	0	epiphytic
K-k141_1458057	12704	50.57	Genome fragment	Not-determined	NA	NA	0	Viruses	NA	NA	NA	NA	NA	uncertain		0	0	18.9391	14.059	0	0	0	0	0	0	0	0	0	0	0	0	0	0	0	0	0	0	0	0	0	0	0	0	0	endophytic
K-k141_798564||full	12696	40.76	Low-quality genome	Low-quality	27.04	AAI-based (medium-confidence)	0	Viruses	Uroviricota	Caudoviricetes	Caudovirales	Myoviridae	VPF-class_based	virulent	PhaTYP-based	0	37.5362	0	9.09191	0	0	0	0	0	0	0	0	0	0	0	0	0	0	0	0	0	0	0	0	0	0	0	0	0	epiphytic
K-NODE_673_length_12693_cov_14.360896	12693	48.09	Low-quality genome	Low-quality	1.91	HMM-based (lower-bound)	0	Viruses	NA	NA	NA	NA	NA	uncertain		0	0	12.555	9.83141	0	0	0	0	0	0	0	0	0	0	0	0	0	0	0	0	0	0	0	0	0	0	0	0	0	endophytic
K-k141_2022953	12680	59.05	Low-quality genome	Low-quality	29.98	AAI-based (medium-confidence)	0	Viruses	Uroviricota	Caudoviricetes	Caudovirales	Podoviridae	VPF-class_based	virulent	PhaTYP-based	28.0314	0	0	0	0	0	0	0	0	0	0	0	0	0	0	0	0	0	0	0	0	0	0	0	0	0	0	0	0	epiphytic
K-k141_177009	12653	45.06	Genome fragment	Not-determined	NA	NA	0	Viruses	Uroviricota	Caudoviricetes	Caudovirales	Myoviridae	VPF-class_based	uncertain		0	0	20.4972	14.7116	0	0	0	0	0	0	0	0	0	0	0	0	0	0	0	0	0	0	0	0	0	0	0	0	0	endophytic
K-k141_469727||full	12648	31.76	Genome fragment	Not-determined	NA	NA	0	Viruses	Uroviricota	Caudoviricetes	Caudovirales	Siphoviridae	VPF-class_based	uncertain		0	71.2636	0	2.13772	0	0	0	0	0	0	0	0	0	0	0	0	0	0	0	0	0	0	0	0	0	0	0	0	0	epiphytic
K-k141_542366	12644	47.74	Genome fragment	Not-determined	NA	NA	0	Viruses	NA	NA	NA	NA	NA	uncertain		0	0	21.1502	14.6809	0	0	0	0	0	0	0	0	0	0	0	0	0	0	0	0	0	0	0	0	0	0	0	0	0	endophytic
K-k141_553572	12641	46.37	Genome fragment	Not-determined	NA	NA	0	Viruses	Uroviricota	Caudoviricetes	Caudovirales	Myoviridae	VPF-class_based	uncertain		0	0	17.0354	13.7383	0	0	0	0	0	0	0	0	0	0	0	0	0	0	0	0	0	0	0	0	0	0	0	0	0	endophytic
K-k141_1321946	12621	50.93	Genome fragment	Not-determined	NA	NA	0	Viruses	NA	NA	NA	NA	NA	uncertain		0	0	20.9824	14.3987	0	0	0	0	0	0	0	0	0	0	0	0	0	0	0	0	0	0	0	0	0	0	0	0	0	endophytic
K-NODE_2030_length_12681_cov_6.901077||full	12617	53.06	Low-quality genome	Low-quality	33.93	AAI-based (medium-confidence)	0	Viruses	NA	NA	NA	NA	NA	temperate	PhaTYP-based	8.02186	0	0	0	0	0	0	0	0	0	0	0	0	0	0	0	0	0	0	0	0	0	0	0	0	0	0	0	0	epiphytic
K-k141_1366845	12612	47.9	Genome fragment	Not-determined	NA	NA	0	Viruses	NA	NA	NA	NA	NA	uncertain		0	0	307.652	204.467	0	0	0	0	0	0	0	0	0	0	0	0	0	0	0	0	0	0	0	0	0	0	0	0	0	endophytic
K-k141_1891339	12611	47.89	Low-quality genome	Low-quality	1.9	HMM-based (lower-bound)	0	Viruses	NA	NA	NA	NA	NA	uncertain		0	0	12.3062	9.77165	0	0	0	0	0	0	0	0	0	0	0	0	0	0	0	0	0	0	0	0	0	0	0	0	0	endophytic
K-k141_537197	12606	47.25	Genome fragment	Not-determined	NA	NA	0	Viruses	NA	NA	NA	NA	NA	uncertain		0	0	19.4582	14.4158	0	0	0	0	0	0	0	0	0	0	0	0	0	0	0	0	0	0	0	0	0	0	0	0	0	endophytic
K-k141_393689	12605	47.51	Genome fragment	Not-determined	NA	NA	0	Viruses	NA	NA	NA	NA	NA	uncertain		0	0	24.7481	18.4801	0	0	0	0	0	0	0	0	0	0	0	0	0	0	0	0	0	0	0	0	0	0	0	0	0	endophytic
K-k141_361342	12586	49.83	Genome fragment	Not-determined	NA	NA	0	Viruses	NA	NA	NA	NA	NA	uncertain		0	0	34.7163	27.4108	0	0	0	0	0	0	0	0	0	0	0	0	0	0	0	0	0	0	0	0	0	0	0	0	0	endophytic
K-k141_757160	12579	46.66	Genome fragment	Not-determined	NA	NA	0	Viruses	NA	NA	NA	NA	NA	uncertain		0	0	28.2977	20.089	0	0	0	0	0	0	0	0	0	0	0	0	0	0	0	0	0	0	0	0	0	0	0	0	0	endophytic
K-k141_1052382	12577	47.68	Genome fragment	Not-determined	NA	NA	0	Viruses	NA	NA	NA	NA	NA	uncertain		0	0	20.4761	13.5188	0	0	0	0	0	0	0	0	0	0	0	0	0	0	0	0	0	0	0	0	0	0	0	0	0	endophytic
K-NODE_692_length_12570_cov_25.762445	12570	48.77	Genome fragment	Not-determined	NA	NA	0	Viruses	NA	NA	NA	NA	NA	uncertain		0	0	32.0053	18.8625	0	0	0	0	0	0	0	0	0	0	0	0	0	0	0	0	0	0	0	0	0	0	0	0	0	endophytic
K-k141_1430762	12549	59.53	Low-quality genome	Low-quality	20.52	HMM-based (lower-bound)	0	Viruses	Uroviricota	Caudoviricetes	Caudovirales	Myoviridae	VPF-class_based	uncertain		7.12871	0	0	0	0	0	0	0	0	0	0	0	0	0	0	0	0	0	0	0	0	0	0	0	0	0	0	0	0	epiphytic
K-k141_536482	12543	47.73	Genome fragment	Not-determined	NA	NA	0	Viruses	NA	NA	NA	NA	NA	uncertain		0	0	136.808	97.8731	0	0	0	0	0	0	0	0	0	0	0	0	0	0	0	0	0	0	0	0	0	0	0	0	0	endophytic
K-NODE_792_length_12541_cov_10.642560	12541	47.35	Genome fragment	Not-determined	NA	NA	0	Viruses	NA	NA	NA	NA	NA	uncertain		0	0	14.3059	11.2566	0	0	0	0	0	0	0	0	0	0	0	0	0	0	0	0	0	0	0	0	0	0	0	0	0	endophytic
K-k141_754073	12528	47.96	Genome fragment	Not-determined	NA	NA	0	Viruses	NA	NA	NA	NA	NA	uncertain		0	0	19.7872	13.0322	0	0	0	0	0	0	0	0	0	0	0	0	0	0	0	0	0	0	0	0	0	0	0	0	0	endophytic
K-k141_892301	12528	50.54	Genome fragment	Not-determined	NA	NA	0	Viruses	NA	NA	NA	NA	NA	uncertain		0	0	23.57	17.5146	0	0	0	0	0	0	0	0	0	0	0	0	0	0	0	0	0	0	0	0	0	0	0	0	0	endophytic
K-k141_1325811||full	12499	41.36	Low-quality genome	Low-quality	31.8	AAI-based (medium-confidence)	0	Viruses	Uroviricota	Caudoviricetes	Caudovirales	Siphoviridae	vConTACT2_based, VPF-class_based	temperate	lysogenic_marker_proteins-based	0	17.0772	0	30.1392	0	0	0	0	0	0	0	0	0	0	0	0	0	0	0	0	0	0	0	0	0	0	0	0	0	epiphytic
K-k141_40452	12499	47.26	Genome fragment	Not-determined	NA	NA	0	Viruses	NA	NA	NA	NA	NA	uncertain		0	0	19.0831	16.0576	0	0	0	0	0	0	0	0	0	0	0	0	0	0	0	0	0	0	0	0	0	0	0	0	0	endophytic
K-NODE_707_length_12498_cov_15.335450	12498	47.46	Genome fragment	Not-determined	NA	NA	0	Viruses	NA	NA	NA	NA	NA	uncertain		0	0	21.0639	16.2045	0	0	0	0	0	0	0	0	0	0	0	0	0	0	0	0	0	0	0	0	0	0	0	0	0	endophytic
K-NODE_708_length_12497_cov_15.351953	12497	47.19	Genome fragment	Not-determined	NA	NA	0	Viruses	Uroviricota	Caudoviricetes	Caudovirales	Podoviridae	VPF-class_based	uncertain		0	0	20.7531	15.4777	0	0	0	0	0	0	0	0	0	0	0	0	0	0	0	0	0	0	0	0	0	0	0	0	0	endophytic
K-NODE_709_length_12494_cov_16.404775	12494	49.7	Genome fragment	Not-determined	NA	NA	0	Viruses	NA	NA	NA	NA	NA	uncertain		0	0	21.8626	14.7739	0	0	0	0	0	0	0	0	0	0	0	0	0	0	0	0	0	0	0	0	0	0	0	0	0	endophytic
K-k141_852766	12492	40.06	Low-quality genome	Low-quality	17.74	AAI-based (high-confidence)	0	Viruses	Uroviricota	Caudoviricetes	Caudovirales	Myoviridae	VPF-class_based	virulent	PhaTYP-based	14.8103	0	0	0	0	0	0	0	0	0	0	0	0	0	0	0	0	0	0	0	0	0	0	0	0	0	0	0	0	epiphytic
K-k141_1249619	12491	47.35	Genome fragment	Not-determined	NA	NA	0	Viruses	NA	NA	NA	NA	NA	uncertain		0	0	20.8881	18.17	0	0	0	0	0	0	0	0	0	0	0	0	0	0	0	0	0	0	0	0	0	0	0	0	0	endophytic
K-k141_787110	12488	49.5	Low-quality genome	Low-quality	7.3	HMM-based (lower-bound)	0	Viruses	Uroviricota	Caudoviricetes	Caudovirales	Myoviridae	VPF-class_based	uncertain		495.469	0	4.04518	0	0	0	0	0	0	0	0	0	0	0	0	0	0	0	0	0	0	0	0	0	0	0	0	0	0	epiphytic
K-NODE_1542_length_15226_cov_109.894536||full_1	12481	56.79	Low-quality genome	Low-quality	24.13	AAI-based (medium-confidence)	0	Viruses	Uroviricota	Caudoviricetes	Caudovirales	Siphoviridae	VPF-class_based	temperate	PhaTYP-based	106.467	130.38	4.00572	4.72841	0	0	0	0	0	0	0	0	0	0	0	0	0	0	0	0	0	0	0	0	0	0	0	0	0	epiphytic
K-k141_730682||full	12475	37.04	Low-quality genome	Low-quality	10.35	AAI-based (medium-confidence)	0	Viruses	NA	NA	NA	NA	NA	virulent	PhaTYP-based	0	47.942	0	6.37705	0	0	0	0	0	0	0	0	0	0	0	0	0	0	0	0	0	0	0	0	0	0	0	0	0	epiphytic
K-k141_1884691	12470	49.71	Genome fragment	Not-determined	NA	NA	0	Viruses	NA	NA	NA	NA	NA	uncertain		0	0	25.1831	0	0	0	0	0	0	0	0	0	0	0	0	0	0	0	0	0	0	0	0	0	0	0	0	0	0	endophytic
K-k141_333875||full_1	12466	59.57	Low-quality genome	Low-quality	19.86	AAI-based (medium-confidence)	0	Viruses	Uroviricota	Caudoviricetes	Caudovirales	Siphoviridae	VPF-class_based	temperate	PhaTYP-based	3.03809	24.9207	0	0	0	0	0	0	0	0	0	0	0	0	0	0	0	0	0	0	0	0	0	0	0	0	0	0	0	epiphytic
K-NODE_716_length_12463_cov_16.141280	12463	48.89	Genome fragment	Not-determined	NA	NA	0	Viruses	NA	NA	NA	NA	NA	uncertain		0	0	21.6245	0	0	0	0	0	0	0	0	0	0	0	0	0	0	0	0	0	0	0	0	0	0	0	0	0	0	endophytic
K-sec_assembly_k141_1194725||full	12437	31.41	Genome fragment	Not-determined	NA	NA	0	Viruses	Uroviricota	Caudoviricetes	Caudovirales	unclassified Caudovirales	VPF-class_based	temperate	lysogenic_marker_proteins-based	0	107.902	0	87.7328	0	0	0	0	0	0	0	0	0	0	0	0	0	0	0	0	0	0	0	0	0	0	0	0	0	epiphytic
K-NODE_2094_length_12430_cov_14.969293	12430	49.72	Genome fragment	Not-determined	NA	NA	0	Viruses	NA	NA	NA	NA	NA	uncertain		17.038	32.9838	0	0	0	0	0	0	0	0	0	0	0	0	0	0	0	0	0	0	0	0	0	0	0	0	0	0	0	epiphytic
K-k141_1690420	12429	49.52	Genome fragment	Not-determined	NA	NA	0	Viruses	NA	NA	NA	NA	NA	uncertain		0	0	19.9238	14.3283	0	0	0	0	0	0	0	0	0	0	0	0	0	0	0	0	0	0	0	0	0	0	0	0	0	endophytic
K-k141_730882	12423	46.64	Genome fragment	Not-determined	NA	NA	0	Viruses	NA	NA	NA	NA	NA	uncertain		0	0	16.475	6.59209	0	0	0	0	0	0	0	0	0	0	0	0	0	0	0	0	0	0	0	0	0	0	0	0	0	endophytic
K-NODE_725_length_12420_cov_16.162394	12420	49.38	Low-quality genome	Low-quality	0.6	HMM-based (lower-bound)	0	Viruses	NA	NA	NA	NA	NA	uncertain		0	0	22.9573	15.3434	0	0	0	0	0	0	0	0	0	0	0	0	0	0	0	0	0	0	0	0	0	0	0	0	0	endophytic
K-k141_22457||full	12419	29.56	Low-quality genome	Low-quality	26.72	AAI-based (medium-confidence)	0	Viruses	Uroviricota	Caudoviricetes	Caudovirales	unclassified Caudovirales	VPF-class_based	uncertain		6.92291	95.8059	0	0	0	0	0	0	0	0	0	0	0	0	0	0	0	0	0	0	0	0	0	0	0	0	0	0	0	epiphytic
K-k141_1615532	12419	47.47	Genome fragment	Not-determined	NA	NA	0	Viruses	UNCLASSIFIED	Naldaviricetes	Lefavirales	UNCLASSIFIED	VPF-class_based	uncertain		0	0	21.5544	3.0145	0	0	0	0	0	0	0	0	0	0	0	0	0	0	0	0	0	0	0	0	0	0	0	0	0	endophytic
K-NODE_727_length_12405_cov_8.210850	12405	47.78	Genome fragment	Not-determined	NA	NA	0	Viruses	NA	NA	NA	NA	NA	uncertain		0	0	11.0202	13.5177	0	0	0	0	0	0	0	0	0	0	0	0	0	0	0	0	0	0	0	0	0	0	0	0	0	endophytic
K-k141_435323	12394	45.94	Genome fragment	Not-determined	NA	NA	0	Viruses	NA	NA	NA	NA	NA	uncertain		0	0	18.7405	14.0541	0	0	0	0	0	0	0	0	0	0	0	0	0	0	0	0	0	0	0	0	0	0	0	0	0	endophytic
K-NODE_820_length_12394_cov_10.337953||full	12392	42.37	Low-quality genome	Low-quality	29.3	HMM-based (lower-bound)	0	Viruses	Uroviricota	Caudoviricetes	Caudovirales	Myoviridae	VPF-class_based	temperate	PhaTYP-based; lysogenic_marker_proteins-based	0	9.29449	0	14.1193	0	0	0	0	0	0	0	0	0	0	0	0	0	0	0	0	0	0	0	0	0	0	0	0	0	epiphytic
K-k141_1159619	12392	49.78	Genome fragment	Not-determined	NA	NA	0	Viruses	NA	NA	NA	NA	NA	temperate	lysogenic_marker_proteins-based	0	0	34.2511	36.7563	0	0	0	0	0	0	0	0	0	0	0	0	0	0	0	0	0	0	0	0	0	0	0	0	0	endophytic
K-k141_1887033	12372	47.1	Genome fragment	Not-determined	NA	NA	0	Viruses	NA	NA	NA	NA	NA	uncertain		0	0	79.1154	35.807	0	0	0	0	0	0	0	0	0	0	0	0	0	0	0	0	0	0	0	0	0	0	0	0	0	endophytic
K-NODE_733_length_12368_cov_13.223666	12368	52.65	Genome fragment	Not-determined	NA	NA	0	Viruses	Uroviricota	Caudoviricetes	Caudovirales	unclassified Caudovirales	VPF-class_based	uncertain		0	0	13.5797	11.2879	0	0	0	0	0	0	0	0	0	0	0	0	0	0	0	0	0	0	0	0	0	0	0	0	0	endophytic
K-k141_364220	12360	48.77	Genome fragment	Not-determined	NA	NA	0	Viruses	NA	NA	NA	NA	NA	uncertain		0	0	31.8328	28.9848	0	0	0	0	0	0	0	0	0	0	0	0	0	0	0	0	0	0	0	0	0	0	0	0	0	endophytic
K-NODE_827_length_12356_cov_13.279652	12356	47.44	Genome fragment	Not-determined	NA	NA	0	Viruses	NA	NA	NA	NA	NA	uncertain		0	0	12.4127	18.2844	0	0	0	0	0	0	0	0	0	0	0	0	0	0	0	0	0	0	0	0	0	0	0	0	0	endophytic
K-k141_1803398	12346	46.37	Low-quality genome	Low-quality	1.86	HMM-based (lower-bound)	0	Viruses	NA	NA	NA	NA	NA	uncertain		0	0	35.7497	24.427	0	0	0	0	0	0	0	0	0	0	0	0	0	0	0	0	0	0	0	0	0	0	0	0	0	endophytic
K-k141_2039260	12343	48.78	Genome fragment	Not-determined	NA	NA	0	Viruses	NA	NA	NA	NA	NA	uncertain		0	0	22.1512	15.6919	0	0	0	0	0	0	0	0	0	0	0	0	0	0	0	0	0	0	0	0	0	0	0	0	0	endophytic
K-k141_671040	12342	50.61	Genome fragment	Not-determined	NA	NA	0	Viruses	Uroviricota	Caudoviricetes	Caudovirales	Myoviridae	VPF-class_based	uncertain		0	0	42.4916	35.7466	0	0	0	0	0	0	0	0	0	0	0	0	0	0	0	0	0	0	0	0	0	0	0	0	0	endophytic
K-k141_1577748	12332	48.72	Genome fragment	Not-determined	NA	NA	0	Viruses	NA	NA	NA	NA	NA	uncertain		0	0	22.2554	11.8479	0	0	0	0	0	0	0	0	0	0	0	0	0	0	0	0	0	0	0	0	0	0	0	0	0	endophytic
K-k141_1609392	12312	46.71	Genome fragment	Not-determined	NA	NA	0	Viruses	NA	NA	NA	NA	NA	uncertain		0	0	25.9927	16.3437	0	0	0	0	0	0	0	0	0	0	0	0	0	0	0	0	0	0	0	0	0	0	0	0	0	endophytic
K-k141_178428	12303	53.22	Genome fragment	Not-determined	NA	NA	0	Viruses	Uroviricota	Caudoviricetes	Caudovirales	Siphoviridae	VPF-class_based	temperate	lysogenic_marker_proteins-based	0	186.719	0	2.74708	0	0	0	0	0	0	0	0	0	0	0	0	0	0	0	0	0	0	0	0	0	0	0	0	0	epiphytic
K-k141_1303012	12297	48.69	Genome fragment	Not-determined	NA	NA	0	Viruses	NA	NA	NA	NA	NA	uncertain		0	0	84.8706	56.1312	0	0	0	0	0	0	0	0	0	0	0	0	0	0	0	0	0	0	0	0	0	0	0	0	0	endophytic
K-k141_1401242	12276	48.65	Genome fragment	Not-determined	NA	NA	0	Viruses	NA	NA	NA	NA	NA	uncertain		0	0	26.6417	20.1825	0	0	0	0	0	0	0	0	0	0	0	0	0	0	0	0	0	0	0	0	0	0	0	0	0	endophytic
K-k141_1410385	12270	45.78	Genome fragment	Not-determined	NA	NA	0	Viruses	NA	NA	NA	NA	NA	uncertain		0	0	20.2881	15.7428	0	0	0	0	0	0	0	0	0	0	0	0	0	0	0	0	0	0	0	0	0	0	0	0	0	endophytic
K-k141_2057596	12268	50.78	Genome fragment	Not-determined	NA	NA	0	Viruses	UNCLASSIFIED	Naldaviricetes	Lefavirales	UNCLASSIFIED	VPF-class_based	uncertain		0	0	16.577	16.1481	0	0	0	0	0	0	0	0	0	0	0	0	0	0	0	0	0	0	0	0	0	0	0	0	0	endophytic
K-k141_993828||full	12267	53.17	Low-quality genome	Low-quality	8.56	HMM-based (lower-bound)	0	Viruses	Uroviricota	Caudoviricetes	Caudovirales	Myoviridae	VPF-class_based	virulent	PhaTYP-based	12.0833	0	0	0	0	0	0	0	0	0	0	0	0	0	0	0	0	0	0	0	0	0	0	0	0	0	0	0	0	epiphytic
K-NODE_2041_length_12639_cov_6.884854||full	12260	51.39	Low-quality genome	Low-quality	19.43	HMM-based (lower-bound)	0	Viruses	Uroviricota	Caudoviricetes	Caudovirales	Siphoviridae	VPF-class_based	virulent	PhaTYP-based	7.98914	8.61886	0	0	0	0	0	0	0	0	0	0	0	0	0	0	0	0	0	0	0	0	0	0	0	0	0	0	0	epiphytic
K-k141_1437082||full_1	12242	44.08	Low-quality genome	Low-quality	24.08	AAI-based (medium-confidence)	0	Viruses	Uroviricota	Caudoviricetes	Caudovirales	Siphoviridae	VPF-class_based	virulent	PhaTYP-based	6.72075	8.71785	0	0	0	0	0	0	0	0	0	0	0	0	0	0	0	0	0	0	0	0	0	0	0	0	0	0	0	epiphytic
K-NODE_2140_length_12232_cov_5.788700||full	12231	54.06	Low-quality genome	Low-quality	20.56	HMM-based (lower-bound)	0	Viruses	Uroviricota	Caudoviricetes	Caudovirales	Siphoviridae	VPF-class_based	temperate	PhaTYP-based	6.74459	0	0	0	0	0	0	0	0	0	0	0	0	0	0	0	0	0	0	0	0	0	0	0	0	0	0	0	0	epiphytic
K-k141_1280481	12231	50.21	Genome fragment	Not-determined	NA	NA	0	Viruses	NA	NA	NA	NA	NA	uncertain		0	0	26.5268	19.8529	0	0	0	0	0	0	0	0	0	0	0	0	0	0	0	0	0	0	0	0	0	0	0	0	0	endophytic
K-NODE_848_length_12209_cov_10.960918	12209	49.19	Genome fragment	Not-determined	NA	NA	0	Viruses	NA	NA	NA	NA	NA	uncertain		0	0	20.4322	14.991	0	0	0	0	0	0	0	0	0	0	0	0	0	0	0	0	0	0	0	0	0	0	0	0	0	endophytic
K-k141_332751	12188	49.92	Genome fragment	Not-determined	NA	NA	0	Viruses	NA	NA	NA	NA	NA	uncertain		0	0	21.5356	15.5715	0	0	0	0	0	0	0	0	0	0	0	0	0	0	0	0	0	0	0	0	0	0	0	0	0	endophytic
K-k141_502247	12175	48.11	Genome fragment	Not-determined	NA	NA	0	Viruses	Uroviricota	Caudoviricetes	Caudovirales	Myoviridae	VPF-class_based	uncertain		0	0	21.1308	15.9938	0	0	0	0	0	0	0	0	0	0	0	0	0	0	0	0	0	0	0	0	0	0	0	0	0	endophytic
K-NODE_762_length_12173_cov_91.604143	12173	48.86	Genome fragment	Not-determined	NA	NA	0	Viruses	NA	NA	NA	NA	NA	uncertain		4.72046	0	112.367	53.115	0	0	0	0	0	0	0	0	0	0	0	0	0	0	0	0	0	0	0	0	0	0	0	0	0	epiphytic
K-k141_1201173||full	12154	24.97	Low-quality genome	Low-quality	6.23	AAI-based (high-confidence)	0	Viruses	Uroviricota	Caudoviricetes	Caudovirales	unclassified Caudovirales	VPF-class_based	uncertain		0	0	0	56.4066	0	0	0	0	0	0	0	0	0	0	0	0	0	0	0	0	0	0	0	0	0	0	0	0	0	endophytic
K-k141_548699	12146	49.74	Low-quality genome	Low-quality	0.59	HMM-based (lower-bound)	0	Viruses	NA	NA	NA	NA	NA	uncertain		0	0	47.6793	32.6847	0	0	0	0	0	0	0	0	0	0	0	0	0	0	0	0	0	0	0	0	0	0	0	0	0	endophytic
K-k141_949378	12142	51.5	Genome fragment	Not-determined	NA	NA	0	Viruses	NA	NA	NA	NA	NA	uncertain		0	0	91.5728	65.7764	0	0	0	0	0	0	0	0	0	0	0	0	0	0	0	0	0	0	0	0	0	0	0	0	0	endophytic
K-k141_636271	12123	47.96	Low-quality genome	Low-quality	0.98	HMM-based (lower-bound)	0	Viruses	Uroviricota	Caudoviricetes	Caudovirales	Podoviridae	VPF-class_based	uncertain		0	0	19.1595	14.1752	0	0	0	0	0	0	0	0	0	0	0	0	0	0	0	0	0	0	0	0	0	0	0	0	0	endophytic
K-k141_293680||full	12113	38.39	Low-quality genome	Low-quality	4.58	HMM-based (lower-bound)	0	Viruses	Uroviricota	Caudoviricetes	Caudovirales	unclassified Caudovirales	VPF-class_based	uncertain		158.883	10.9043	0	0	0	0	0	0	0	0	0	0	0	0	0	0	0	0	0	0	0	0	0	0	0	0	0	0	0	epiphytic
K-NODE_870_length_12092_cov_13.231868	12092	48.04	Genome fragment	Not-determined	NA	NA	0	Viruses	Uroviricota	Caudoviricetes	Caudovirales	Myoviridae	VPF-class_based	uncertain		0	0	25.4105	17.0496	0	0	0	0	0	0	0	0	0	0	0	0	0	0	0	0	0	0	0	0	0	0	0	0	0	endophytic
K-k141_1911588	12082	47.04	Genome fragment	Not-determined	NA	NA	0	Viruses	NA	NA	NA	NA	NA	uncertain		0	0	9.78466	12.4374	0	0	0	0	0	0	0	0	0	0	0	0	0	0	0	0	0	0	0	0	0	0	0	0	0	endophytic
K-k141_1139174||full	12079	42.75	Low-quality genome	Low-quality	3.94	HMM-based (lower-bound)	0	Viruses	Uroviricota	Caudoviricetes	Caudovirales	Myoviridae	VPF-class_based	uncertain		0	47.2393	0	0	0	0	0	0	0	0	0	0	0	0	0	0	0	0	0	0	0	0	0	0	0	0	0	0	0	epiphytic
K-NODE_875_length_12079_cov_11.559797	12079	50.35	Genome fragment	Not-determined	NA	NA	0	Viruses	NA	NA	NA	NA	NA	uncertain		0	0	14.2279	14.7004	0	0	0	0	0	0	0	0	0	0	0	0	0	0	0	0	0	0	0	0	0	0	0	0	0	endophytic
K-k141_1144894	12067	47.36	Genome fragment	Not-determined	NA	NA	0	Viruses	NA	NA	NA	NA	NA	uncertain		0	0	20.5647	14.7581	0	0	0	0	0	0	0	0	0	0	0	0	0	0	0	0	0	0	0	0	0	0	0	0	0	endophytic
K-k141_851387	12058	46.89	Genome fragment	Not-determined	NA	NA	0	Viruses	Uroviricota	Caudoviricetes	Caudovirales	unclassified Caudovirales	VPF-class_based	uncertain		0	0	20.9904	12.5915	0	0	0	0	0	0	0	0	0	0	0	0	0	0	0	0	0	0	0	0	0	0	0	0	0	endophytic
K-NODE_2192_length_12053_cov_12.092265	12053	49.44	Low-quality genome	Low-quality	6.35	HMM-based (lower-bound)	0	Viruses	Uroviricota	Caudoviricetes	Caudovirales	unclassified Caudovirales	VPF-class_based	uncertain		13.58	10.2573	0	0	0	0	0	0	0	0	0	0	0	0	0	0	0	0	0	0	0	0	0	0	0	0	0	0	0	epiphytic
K-NODE_781_length_12040_cov_14.913642	12040	48.08	Genome fragment	Not-determined	NA	NA	0	Viruses	NA	NA	NA	NA	NA	uncertain		0	0	20.2431	12.8694	0	0	0	0	0	0	0	0	0	0	0	0	0	0	0	0	0	0	0	0	0	0	0	0	0	endophytic
K-k141_330448	12039	49.25	Genome fragment	Not-determined	NA	NA	0	Viruses	NA	NA	NA	NA	NA	uncertain		0	0	19.942	15.03	0	0	0	0	0	0	0	0	0	0	0	0	0	0	0	0	0	0	0	0	0	0	0	0	0	endophytic
K-NODE_2197_length_12034_cov_10.831205||full	12031	43.6	Low-quality genome	Low-quality	22.08	AAI-based (medium-confidence)	0	Viruses	Uroviricota	Caudoviricetes	Caudovirales	Siphoviridae	VPF-class_based	temperate	PhaTYP-based	6.2235	0	0	0	0	0	0	0	0	0	0	0	0	0	0	0	0	0	0	0	0	0	0	0	0	0	0	0	0	epiphytic
K-NODE_3371_length_12028_cov_31.782344	12028	45.1	Genome fragment	Not-determined	NA	NA	0	Viruses	NA	NA	NA	NA	NA	virulent	PhaTYP-based	51.7186	175.878	0	3.26379	0	0	0	0	0	0	0	0	0	0	0	0	0	0	0	0	0	0	0	0	0	0	0	0	0	epiphytic
K-k141_143177	12020	46.84	Genome fragment	Not-determined	NA	NA	0	Viruses	NA	NA	NA	NA	NA	uncertain		0	0	31.0651	20.5691	0	0	0	0	0	0	0	0	0	0	0	0	0	0	0	0	0	0	0	0	0	0	0	0	0	endophytic
K-k141_1717887	12011	46.58	Genome fragment	Not-determined	NA	NA	0	Viruses	NA	NA	NA	NA	NA	uncertain		0	0	20.9424	15.9524	0	0	0	0	0	0	0	0	0	0	0	0	0	0	0	0	0	0	0	0	0	0	0	0	0	endophytic
K-k141_112484	12008	31.5	Genome fragment	Not-determined	NA	NA	0	Viruses	NA	NA	NA	NA	NA	uncertain		0	369.677	0	9.09322	0	0	0	0	0	0	0	0	0	0	0	0	0	0	0	0	0	0	0	0	0	0	0	0	0	epiphytic
K-k141_742399	12006	48.49	Genome fragment	Not-determined	NA	NA	0	Viruses	NA	NA	NA	NA	NA	uncertain		0	0	63.2438	40.9479	0	0	0	0	0	0	0	0	0	0	0	0	0	0	0	0	0	0	0	0	0	0	0	0	0	endophytic
K-k141_1095296	12002	45.72	Genome fragment	Not-determined	NA	NA	0	Viruses	NA	NA	NA	NA	NA	uncertain		0	0	24.104	18.1739	0	0	0	0	0	0	0	0	0	0	0	0	0	0	0	0	0	0	0	0	0	0	0	0	0	endophytic
K-k141_733553	12000	49.28	Genome fragment	Not-determined	NA	NA	0	Viruses	NA	NA	NA	NA	NA	uncertain		0	0	315.878	229.865	0	0	0	0	0	0	0	0	0	0	0	0	0	0	0	0	0	0	0	0	0	0	0	0	0	endophytic
K-k141_146187	11998	46.21	Genome fragment	Not-determined	NA	NA	0	Viruses	Nucleocytoviricota	Megaviricetes	Algavirales	Phycodnaviridae	VPF-class_based	uncertain		0	0	0	14.2579	0	0	0	0	0	0	0	0	0	0	0	0	0	0	0	0	0	0	0	0	0	0	0	0	0	endophytic
K-NODE_784_length_11996_cov_14.391676	11996	48.31	Genome fragment	Low-quality	1.8	HMM-based (lower-bound)	0	Viruses	Nucleocytoviricota	Megaviricetes	Imitervirales	Mimiviridae	VPF-class_based	uncertain		0	0	19.2755	15.0838	0	0	0	0	0	0	0	0	0	0	0	0	0	0	0	0	0	0	0	0	0	0	0	0	0	endophytic
K-k141_1054212	11991	48.98	Genome fragment	Not-determined	NA	NA	0	Viruses	NA	NA	NA	NA	NA	uncertain		0	0	29.0121	22.44	0	0	0	0	0	0	0	0	0	0	0	0	0	0	0	0	0	0	0	0	0	0	0	0	0	endophytic
K-NODE_786_length_11990_cov_21.192459	11990	44.93	Genome fragment	Not-determined	NA	NA	0	Viruses	NA	NA	NA	NA	NA	uncertain		0	0	25.8221	15.7852	0	0	0	0	0	0	0	0	0	0	0	0	0	0	0	0	0	0	0	0	0	0	0	0	0	endophytic
K-NODE_903_length_11974_cov_10.159158	11974	50.28	Genome fragment	Not-determined	NA	NA	0	Viruses	NA	NA	NA	NA	NA	uncertain		0	0	17.8539	13.114	0	0	0	0	0	0	0	0	0	0	0	0	0	0	0	0	0	0	0	0	0	0	0	0	0	endophytic
K-NODE_792_length_11965_cov_15.263392	11965	44.55	Genome fragment	Not-determined	NA	NA	0	Viruses	NA	NA	NA	NA	NA	uncertain		0	0	17.4973	10.7772	0	0	0	0	0	0	0	0	0	0	0	0	0	0	0	0	0	0	0	0	0	0	0	0	0	endophytic
K-NODE_2160_length_12168_cov_15.664080||full	11947	43.07	Low-quality genome	Low-quality	18.96	HMM-based (lower-bound)	0	Viruses	Preplasmiviricota	Tectiliviricetes	UNCLASSIFIED	Autolykiviridae	vConTACT2_based	virulent	PhaTYP-based	18.5649	0	0	0	0	0	0	0	0	0	0	0	0	0	0	0	0	0	0	0	0	0	0	0	0	0	0	0	0	epiphytic
K-k141_1408556	11947	50.31	Genome fragment	Not-determined	NA	NA	0	Viruses	NA	NA	NA	NA	NA	uncertain		0	0	18.7661	15.0151	0	0	0	0	0	0	0	0	0	0	0	0	0	0	0	0	0	0	0	0	0	0	0	0	0	endophytic
K-k141_1067337	11942	47.08	Genome fragment	Not-determined	NA	NA	0	Viruses	NA	NA	NA	NA	NA	uncertain		0	0	124.2	124.504	0	0	0	0	0	0	0	0	0	0	0	0	0	0	0	0	0	0	0	0	0	0	0	0	0	endophytic
K-k141_1817300	11937	53.39	Low-quality genome	Low-quality	10.66	HMM-based (lower-bound)	0	Viruses	Uroviricota	Caudoviricetes	Caudovirales	unclassified Caudovirales	VPF-class_based	virulent	PhaTYP-based	12.7638	20.1827	0	0	0	0	0	0	0	0	0	0	0	0	0	0	0	0	0	0	0	0	0	0	0	0	0	0	0	epiphytic
K-k141_735920	11936	46.29	Genome fragment	Not-determined	NA	NA	0	Viruses	NA	NA	NA	NA	NA	uncertain		0	0	16.8854	10.9123	0	0	0	0	0	0	0	0	0	0	0	0	0	0	0	0	0	0	0	0	0	0	0	0	0	endophytic
K-k141_1994480	11932	48.73	Genome fragment	Not-determined	NA	NA	0	Viruses	NA	NA	NA	NA	NA	uncertain		0	0	24.791	5.86108	0	0	0	0	0	0	0	0	0	0	0	0	0	0	0	0	0	0	0	0	0	0	0	0	0	endophytic
K-NODE_2120_length_12301_cov_7.457047||full	11923	45.23	Low-quality genome	Low-quality	14.63	AAI-based (high-confidence)	0	Viruses	Uroviricota	Caudoviricetes	Caudovirales	unclassified Caudovirales	VPF-class_based	virulent	PhaTYP-based	7.0466	0	0	0	0	0	0	0	0	0	0	0	0	0	0	0	0	0	0	0	0	0	0	0	0	0	0	0	0	epiphytic
K-k141_573702	11923	35.05	Genome fragment	Not-determined	NA	NA	0	Viruses	Uroviricota	Caudoviricetes	Caudovirales	Myoviridae	VPF-class_based	uncertain		0	62.569	0	5.12414	0	0	0	0	0	0	0	0	0	0	0	0	0	0	0	0	0	0	0	0	0	0	0	0	0	epiphytic
K-k141_540388	11920	48.29	Genome fragment	Not-determined	NA	NA	0	Viruses	NA	NA	NA	NA	NA	uncertain		0	0	22.2164	15.7035	0	0	0	0	0	0	0	0	0	0	0	0	0	0	0	0	0	0	0	0	0	0	0	0	0	endophytic
K-k141_2033830	11920	46.3	Genome fragment	Not-determined	NA	NA	0	Viruses	Uroviricota	Caudoviricetes	Caudovirales	Siphoviridae	VPF-class_based	uncertain		0	0	19.9882	12.0393	0	0	0	0	0	0	0	0	0	0	0	0	0	0	0	0	0	0	0	0	0	0	0	0	0	endophytic
K-k141_1697456	11904	47.91	Genome fragment	Not-determined	NA	NA	0	Viruses	Uroviricota	Caudoviricetes	Caudovirales	Myoviridae	VPF-class_based	uncertain		0	0	20.3432	15.0912	0	0	0	0	0	0	0	0	0	0	0	0	0	0	0	0	0	0	0	0	0	0	0	0	0	endophytic
K-k141_173109||full	11896	30.56	Low-quality genome	Low-quality	36.6	AAI-based (medium-confidence)	0	Viruses	Uroviricota	Caudoviricetes	Caudovirales	Siphoviridae	VPF-class_based	virulent	PhaTYP-based	4.83038	79.588	0	0	0	0	0	0	0	0	0	0	0	0	0	0	0	0	0	0	0	0	0	0	0	0	0	0	0	epiphytic
K-NODE_805_length_11884_cov_21.186575	11884	48.58	Genome fragment	Not-determined	NA	NA	0	Viruses	NA	NA	NA	NA	NA	uncertain		0	0	26.0086	18.6387	0	0	0	0	0	0	0	0	0	0	0	0	0	0	0	0	0	0	0	0	0	0	0	0	0	endophytic
K-NODE_2258_length_11887_cov_288.212052||full	11873	50.45	Low-quality genome	Low-quality	10.55	HMM-based (lower-bound)	0	Viruses	Uroviricota	Caudoviricetes	Caudovirales	Myoviridae	VPF-class_based	temperate	PhaTYP-based	162.828	0	0	0	0	0	0	0	0	0	0	0	0	0	0	0	0	0	0	0	0	0	0	0	0	0	0	0	0	epiphytic
K-NODE_806_length_11873_cov_16.890675	11873	47.9	Genome fragment	Not-determined	NA	NA	0	Viruses	NA	NA	NA	NA	NA	uncertain		0	0	22.5456	16.0722	0	0	0	0	0	0	0	0	0	0	0	0	0	0	0	0	0	0	0	0	0	0	0	0	0	endophytic
K-k141_2018073	11873	48.22	Genome fragment	Not-determined	NA	NA	0	Viruses	NA	NA	NA	NA	NA	uncertain		0	0	30.2216	23.3419	0	0	0	0	0	0	0	0	0	0	0	0	0	0	0	0	0	0	0	0	0	0	0	0	0	endophytic
K-k141_129249	11866	45.4	Genome fragment	Not-determined	NA	NA	0	Viruses	NA	NA	NA	NA	NA	uncertain		0	0	18.6089	14.3289	0	0	0	0	0	0	0	0	0	0	0	0	0	0	0	0	0	0	0	0	0	0	0	0	0	endophytic
K-NODE_809_length_11862_cov_15.104599	11862	46.73	Genome fragment	Not-determined	NA	NA	0	Viruses	Cressdnaviricota	Repensiviricetes	Geplafuvirales	Geminiviridae	VPF-class_based	uncertain		0	0	20.7884	13.3694	0	0	0	0	0	0	0	0	0	0	0	0	0	0	0	0	0	0	0	0	0	0	0	0	0	endophytic
K-k141_1935769	11861	46.64	Genome fragment	Not-determined	NA	NA	0	Viruses	NA	NA	NA	NA	NA	uncertain		0	0	20.1535	13.3047	0	0	0	0	0	0	0	0	0	0	0	0	0	0	0	0	0	0	0	0	0	0	0	0	0	endophytic
K-NODE_815_length_11851_cov_14.800102	11851	47.25	Genome fragment	Not-determined	NA	NA	0	Viruses	Nucleocytoviricota	Megaviricetes	Algavirales	Phycodnaviridae	VPF-class_based	uncertain		0	0	20.1046	8.64331	0	0	0	0	0	0	0	0	0	0	0	0	0	0	0	0	0	0	0	0	0	0	0	0	0	endophytic
K-NODE_3456_length_11845_cov_7.371077||full	11844	48.89	Low-quality genome	Low-quality	5.1	HMM-based (lower-bound)	0	Viruses	Uroviricota	Caudoviricetes	Caudovirales	Siphoviridae	VPF-class_based	uncertain		0	40.0579	0	0	0	0	0	0	0	0	0	0	0	0	0	0	0	0	0	0	0	0	0	0	0	0	0	0	0	epiphytic
K-k141_731428	11818	48	Genome fragment	Not-determined	NA	NA	0	Viruses	NA	NA	NA	NA	NA	uncertain		0	0	18.7946	13.0892	0	0	0	0	0	0	0	0	0	0	0	0	0	0	0	0	0	0	0	0	0	0	0	0	0	endophytic
K-k141_13152	11818	48.82	Low-quality genome	Low-quality	1.78	HMM-based (lower-bound)	0	Viruses	NA	NA	NA	NA	NA	uncertain		0	0	33.6893	21.6026	0	0	0	0	0	0	0	0	0	0	0	0	0	0	0	0	0	0	0	0	0	0	0	0	0	endophytic
K-k141_281694	11817	48.43	Genome fragment	Not-determined	NA	NA	0	Viruses	NA	NA	NA	NA	NA	uncertain		0	0	23.5779	18.3044	0	0	0	0	0	0	0	0	0	0	0	0	0	0	0	0	0	0	0	0	0	0	0	0	0	endophytic
K-k141_1560350	11799	50.27	Genome fragment	Not-determined	NA	NA	0	Viruses	NA	NA	NA	NA	NA	uncertain		0	0	33.2581	15.6882	0	0	0	0	0	0	0	0	0	0	0	0	0	0	0	0	0	0	0	0	0	0	0	0	0	endophytic
K-NODE_820_length_11794_cov_17.837380	11794	49.08	Genome fragment	Not-determined	NA	NA	0	Viruses	NA	NA	NA	NA	NA	uncertain		0	0	24.4408	14.5927	0	0	0	0	0	0	0	0	0	0	0	0	0	0	0	0	0	0	0	0	0	0	0	0	0	endophytic
K-k141_1933240	11793	47.32	Low-quality genome	Low-quality	1.77	HMM-based (lower-bound)	0	Viruses	NA	NA	NA	NA	NA	uncertain		0	0	25.1053	16.2473	0	0	0	0	0	0	0	0	0	0	0	0	0	0	0	0	0	0	0	0	0	0	0	0	0	endophytic
K-NODE_821_length_11792_cov_14.743716	11792	47.21	Genome fragment	Not-determined	NA	NA	0	Viruses	NA	NA	NA	NA	NA	uncertain		0	0	20.0285	15.9841	0	0	0	0	0	0	0	0	0	0	0	0	0	0	0	0	0	0	0	0	0	0	0	0	0	endophytic
K-k141_708045	11789	47.92	Genome fragment	Not-determined	NA	NA	0	Viruses	NA	NA	NA	NA	NA	uncertain		0	0	21.0717	14.9738	0	0	0	0	0	0	0	0	0	0	0	0	0	0	0	0	0	0	0	0	0	0	0	0	0	endophytic
K-k141_1382546	11785	49.91	Genome fragment	Not-determined	NA	NA	0	Viruses	NA	NA	NA	NA	NA	uncertain		0	0	45.6709	32.5167	0	0	0	0	0	0	0	0	0	0	0	0	0	0	0	0	0	0	0	0	0	0	0	0	0	endophytic
K-NODE_828_length_11774_cov_15.645192	11774	44.41	Genome fragment	Not-determined	NA	NA	0	Viruses	Uroviricota	Caudoviricetes	Caudovirales	Siphoviridae	VPF-class_based	uncertain		0	0	15.835	9.49474	0	0	0	0	0	0	0	0	0	0	0	0	0	0	0	0	0	0	0	0	0	0	0	0	0	endophytic
K-k141_430131	11774	46.27	Genome fragment	Not-determined	NA	NA	0	Viruses	NA	NA	NA	NA	NA	uncertain		0	0	29.2151	19.2324	0	0	0	0	0	0	0	0	0	0	0	0	0	0	0	0	0	0	0	0	0	0	0	0	0	endophytic
K-k141_1664106	11770	50.2	Genome fragment	Not-determined	NA	NA	0	Viruses	NA	NA	NA	NA	NA	uncertain		0	0	16.5262	10.9116	0	0	0	0	0	0	0	0	0	0	0	0	0	0	0	0	0	0	0	0	0	0	0	0	0	endophytic
K-k141_976588	11764	47.97	Genome fragment	Not-determined	NA	NA	0	Viruses	NA	NA	NA	NA	NA	uncertain		0	0	21.4043	15.6686	0	0	0	0	0	0	0	0	0	0	0	0	0	0	0	0	0	0	0	0	0	0	0	0	0	endophytic
K-k141_1817864	11764	49.79	Genome fragment	Not-determined	NA	NA	0	Viruses	NA	NA	NA	NA	NA	uncertain		0	0	36.4559	25.8786	0	0	0	0	0	0	0	0	0	0	0	0	0	0	0	0	0	0	0	0	0	0	0	0	0	endophytic
K-k141_1371984	11762	47.25	Genome fragment	Not-determined	NA	NA	0	Viruses	NA	NA	NA	NA	NA	uncertain		0	0	33.2963	22.9212	0	0	0	0	0	0	0	0	0	0	0	0	0	0	0	0	0	0	0	0	0	0	0	0	0	endophytic
K-NODE_941_length_11759_cov_11.513841	11759	47.73	Genome fragment	Not-determined	NA	NA	0	Viruses	NA	NA	NA	NA	NA	uncertain		0	0	18.8668	15.5205	0	0	0	0	0	0	0	0	0	0	0	0	0	0	0	0	0	0	0	0	0	0	0	0	0	endophytic
K-k141_1855281	11750	38.49	Low-quality genome	Low-quality	17.74	HMM-based (lower-bound)	0	Viruses	Uroviricota	Caudoviricetes	Caudovirales	unclassified Caudovirales	VPF-class_based	temperate	lysogenic_marker_proteins-based	7.90985	0	0	0	0	0	0	0	0	0	0	0	0	0	0	0	0	0	0	0	0	0	0	0	0	0	0	0	0	epiphytic
K-k141_427354	11745	47.18	Genome fragment	Not-determined	NA	NA	0	Viruses	Nucleocytoviricota	UNCLASSIFIED	UNCLASSIFIED	unclassified Nucleocytoviricota	NCLDV-detector_based	uncertain		25.1666	83.85	0	0	0	0	0	0	0	0	0	0	0	0	0	0	0	0	0	0	0	0	0	0	0	0	0	0	0	epiphytic
K-NODE_837_length_11732_cov_15.846279	11732	45.67	Genome fragment	Not-determined	NA	NA	0	Viruses	NA	NA	NA	NA	NA	uncertain		0	0	20.4861	9.66169	0	0	0	0	0	0	0	0	0	0	0	0	0	0	0	0	0	0	0	0	0	0	0	0	0	endophytic
K-k141_1578887	11732	48.6	Genome fragment	Not-determined	NA	NA	0	Viruses	NA	NA	NA	NA	NA	uncertain		0	0	21.0631	14.0715	0	0	0	0	0	0	0	0	0	0	0	0	0	0	0	0	0	0	0	0	0	0	0	0	0	endophytic
K-k141_2019771	11730	50.19	Genome fragment	Not-determined	NA	NA	0	Viruses	NA	NA	NA	NA	NA	uncertain		0	0	25.3067	19.0607	0	0	0	0	0	0	0	0	0	0	0	0	0	0	0	0	0	0	0	0	0	0	0	0	0	endophytic
K-k141_1310156	11722	48.38	Genome fragment	Not-determined	NA	NA	0	Viruses	NA	NA	NA	NA	NA	uncertain		0	0	50.2481	31.5382	0	0	0	0	0	0	0	0	0	0	0	0	0	0	0	0	0	0	0	0	0	0	0	0	0	endophytic
K-NODE_2210_length_12011_cov_20.584560||full	11722	31.5	Genome fragment	Low-quality	2.96	AAI-based (medium-confidence)	0	Viruses	Nucleocytoviricota	UNCLASSIFIED	UNCLASSIFIED	unclassified Nucleocytoviricota	NCLDV-detector_based, Viralrecall_based	uncertain		23.7305	0	0	0	0	0	0	0	0	0	0	0	0	0	0	0	0	0	0	0	0	0	0	0	0	0	0	0	0	epiphytic
K-k141_909233	11716	51.54	Genome fragment	Not-determined	NA	NA	0	Viruses	Uroviricota	Caudoviricetes	Caudovirales	Myoviridae	VPF-class_based	uncertain		0	0	13.0019	11.3391	0	0	0	0	0	0	0	0	0	0	0	0	0	0	0	0	0	0	0	0	0	0	0	0	0	endophytic
K-NODE_948_length_11715_cov_13.982247	11715	47.32	Genome fragment	Not-determined	NA	NA	0	Viruses	NA	NA	NA	NA	NA	uncertain		0	0	16.3815	13.8478	0	0	0	0	0	0	0	0	0	0	0	0	0	0	0	0	0	0	0	0	0	0	0	0	0	endophytic
K-k141_949676	11710	49.15	Genome fragment	Not-determined	NA	NA	0	Viruses	NA	NA	NA	NA	NA	uncertain		0	0	19.5017	13.4097	0	0	0	0	0	0	0	0	0	0	0	0	0	0	0	0	0	0	0	0	0	0	0	0	0	endophytic
K-k141_1388916	11706	51.24	Genome fragment	Not-determined	NA	NA	0	Viruses	Uroviricota	Caudoviricetes	Caudovirales	Myoviridae	VPF-class_based	uncertain		0	0	14.3254	11.0601	0	0	0	0	0	0	0	0	0	0	0	0	0	0	0	0	0	0	0	0	0	0	0	0	0	endophytic
K-NODE_845_length_11705_cov_15.138197	11705	51.86	Genome fragment	Not-determined	NA	NA	0	Viruses	NA	NA	NA	NA	NA	uncertain		0	0	21.0672	15.4144	0	0	0	0	0	0	0	0	0	0	0	0	0	0	0	0	0	0	0	0	0	0	0	0	0	endophytic
K-k141_1556356||full	11703	55.26	Genome fragment	Not-determined	NA	NA	0	Viruses	Nucleocytoviricota	UNCLASSIFIED	UNCLASSIFIED	unclassified Nucleocytoviricota	Viralrecall_based	uncertain		0	39.3668	0	0	0	0	0	0	0	0	0	0	0	0	0	0	0	0	0	0	0	0	0	0	0	0	0	0	0	epiphytic
K-k141_1834369	11687	49.93	Genome fragment	Not-determined	NA	NA	0	Viruses	NA	NA	NA	NA	NA	uncertain		0	0	26.6252	18.1743	0	0	0	0	0	0	0	0	0	0	0	0	0	0	0	0	0	0	0	0	0	0	0	0	0	endophytic
K-k141_1252072	11685	46.56	Genome fragment	Not-determined	NA	NA	0	Viruses	NA	NA	NA	NA	NA	uncertain		0	0	19.9445	15.5298	0	0	0	0	0	0	0	0	0	0	0	0	0	0	0	0	0	0	0	0	0	0	0	0	0	endophytic
K-k141_1280664	11684	46.7	Genome fragment	Not-determined	NA	NA	0	Viruses	NA	NA	NA	NA	NA	uncertain		0	0	18.6759	11.1699	0	0	0	0	0	0	0	0	0	0	0	0	0	0	0	0	0	0	0	0	0	0	0	0	0	endophytic
K-k141_1812317	11655	48.62	Genome fragment	Not-determined	NA	NA	0	Viruses	NA	NA	NA	NA	NA	uncertain		0	0	32.82	27.0798	0	0	0	0	0	0	0	0	0	0	0	0	0	0	0	0	0	0	0	0	0	0	0	0	0	endophytic
K-k141_544701	11652	48.69	Low-quality genome	Low-quality	1.75	HMM-based (lower-bound)	0	Viruses	Uroviricota	Caudoviricetes	Caudovirales	Siphoviridae	VPF-class_based	uncertain		0	0	25.6325	17.6934	0	0	0	0	0	0	0	0	0	0	0	0	0	0	0	0	0	0	0	0	0	0	0	0	0	endophytic
K-NODE_862_length_11647_cov_14.155366	11647	49.85	Genome fragment	Not-determined	NA	NA	0	Viruses	NA	NA	NA	NA	NA	uncertain		0	0	19.16	14.7322	0	0	0	0	0	0	0	0	0	0	0	0	0	0	0	0	0	0	0	0	0	0	0	0	0	endophytic
K-NODE_863_length_11646_cov_14.919593	11646	45.91	Genome fragment	Not-determined	NA	NA	0	Viruses	NA	NA	NA	NA	NA	uncertain		0	0	10.4416	6.78634	0	0	0	0	0	0	0	0	0	0	0	0	0	0	0	0	0	0	0	0	0	0	0	0	0	endophytic
K-k141_1436154	11637	48.33	Genome fragment	Not-determined	NA	NA	0	Viruses	NA	NA	NA	NA	NA	uncertain		0	0	87.1556	61.0796	0	0	0	0	0	0	0	0	0	0	0	0	0	0	0	0	0	0	0	0	0	0	0	0	0	endophytic
K-NODE_867_length_11630_cov_32.124233	11630	47.82	Genome fragment	Not-determined	NA	NA	0	Viruses	Uroviricota	Caudoviricetes	Caudovirales	unclassified Caudovirales	VPF-class_based	uncertain		1.92768	0	43.6376	25.5061	0	0	0	0	0	0	0	0	0	0	0	0	0	0	0	0	0	0	0	0	0	0	0	0	0	epiphytic
K-k141_247130	11627	50.57	Genome fragment	Not-determined	NA	NA	0	Viruses	NA	NA	NA	NA	NA	uncertain		0	0	20.6935	16.3899	0	0	0	0	0	0	0	0	0	0	0	0	0	0	0	0	0	0	0	0	0	0	0	0	0	endophytic
K-k141_925341	11621	46.42	Genome fragment	Not-determined	NA	NA	0	Viruses	Uroviricota	Caudoviricetes	Caudovirales	Myoviridae	VPF-class_based	uncertain		0	0	21.8469	13.2216	0	0	0	0	0	0	0	0	0	0	0	0	0	0	0	0	0	0	0	0	0	0	0	0	0	endophytic
K-NODE_873_length_11618_cov_18.897345	11618	48.9	Genome fragment	Not-determined	NA	NA	0	Viruses	Uroviricota	Caudoviricetes	Caudovirales	unclassified Caudovirales	VPF-class_based	uncertain		0	0	24.8783	16.962	0	0	0	0	0	0	0	0	0	0	0	0	0	0	0	0	0	0	0	0	0	0	0	0	0	endophytic
K-k141_549442	11603	47.76	Genome fragment	Not-determined	NA	NA	0	Viruses	NA	NA	NA	NA	NA	uncertain		0	0	33.5057	26.9099	0	0	0	0	0	0	0	0	0	0	0	0	0	0	0	0	0	0	0	0	0	0	0	0	0	endophytic
K-k141_1502103	11602	47.94	Low-quality genome	Low-quality	1.74	HMM-based (lower-bound)	0	Viruses	NA	NA	NA	NA	NA	uncertain		0	0	46.9524	33.1417	0	0	0	0	0	0	0	0	0	0	0	0	0	0	0	0	0	0	0	0	0	0	0	0	0	endophytic
K-NODE_882_length_11573_cov_15.243358	11573	49.71	Genome fragment	Not-determined	NA	NA	0	Viruses	Uroviricota	Caudoviricetes	Caudovirales	Myoviridae	VPF-class_based	uncertain		0	0	16.8975	11.5467	0	0	0	0	0	0	0	0	0	0	0	0	0	0	0	0	0	0	0	0	0	0	0	0	0	endophytic
K-NODE_3583_length_11567_cov_15.162092||full	11567	56.08	Genome fragment	Not-determined	NA	NA	0	Viruses	Uroviricota	Caudoviricetes	Caudovirales	Myoviridae	VPF-class_based	virulent	PhaTYP-based	3.81991	79.7506	0	0	0	0	0	0	0	0	0	0	0	0	0	0	0	0	0	0	0	0	0	0	0	0	0	0	0	epiphytic
K-NODE_884_length_11567_cov_14.234364	11567	50.75	Low-quality genome	Low-quality	0.56	HMM-based (lower-bound)	0	Viruses	Uroviricota	Caudoviricetes	Caudovirales	unclassified Caudovirales	VPF-class_based	uncertain		0	0	19.7653	13.3058	0	0	0	0	0	0	0	0	0	0	0	0	0	0	0	0	0	0	0	0	0	0	0	0	0	endophytic
K-k141_1283597	11562	51.11	Genome fragment	Not-determined	NA	NA	0	Viruses	NA	NA	NA	NA	NA	uncertain		0	0	20.9449	14.7056	0	0	0	0	0	0	0	0	0	0	0	0	0	0	0	0	0	0	0	0	0	0	0	0	0	endophytic
K-NODE_3588_length_11556_cov_36.173898	11556	32.87	Genome fragment	Not-determined	NA	NA	0	Viruses	Uroviricota	Caudoviricetes	Caudovirales	Myoviridae	VPF-class_based	uncertain		2.01537	146.76	0	9.56137	0	0	0	0	0	0	0	0	0	0	0	0	0	0	0	0	0	0	0	0	0	0	0	0	0	epiphytic
K-k141_849466||full	11541	48.67	Low-quality genome	Low-quality	11.78	HMM-based (lower-bound)	0	Viruses	Uroviricota	Caudoviricetes	Caudovirales	unclassified Caudovirales	VPF-class_based	temperate	PhaTYP-based	287.384	0	0	0	0	0	0	0	0	0	0	0	0	0	0	0	0	0	0	0	0	0	0	0	0	0	0	0	0	epiphytic
K-NODE_891_length_11541_cov_15.954727	11541	45.29	Genome fragment	Not-determined	NA	NA	0	Viruses	NA	NA	NA	NA	NA	uncertain		0	0	21.502	7.65904	0	0	0	0	0	0	0	0	0	0	0	0	0	0	0	0	0	0	0	0	0	0	0	0	0	endophytic
K-k141_1771645	11541	47.58	Genome fragment	Not-determined	NA	NA	0	Viruses	NA	NA	NA	NA	NA	uncertain		0	0	20.4415	14.0791	0	0	0	0	0	0	0	0	0	0	0	0	0	0	0	0	0	0	0	0	0	0	0	0	0	endophytic
K-k141_1696620||full	11541	50.65	Genome fragment	Not-determined	NA	NA	0	Viruses	NA	NA	NA	NA	NA	temperate	PhaTYP-based	0	49.9907	0	0	0	0	0	0	0	0	0	0	0	0	0	0	0	0	0	0	0	0	0	0	0	0	0	0	0	epiphytic
K-k141_676772||full	11528	51.06	Low-quality genome	Low-quality	10.57	HMM-based (lower-bound)	0	Viruses	NA	NA	NA	NA	NA	uncertain		426.71	0	0	0	0	0	0	0	0	0	0	0	0	0	0	0	0	0	0	0	0	0	0	0	0	0	0	0	0	epiphytic
K-NODE_2017_length_12714_cov_7.099060||full	11517	39.06	Genome fragment	Not-determined	NA	NA	0	Viruses	Uroviricota	Caudoviricetes	Caudovirales	unclassified Caudovirales	VPF-class_based	temperate	lysogenic_marker_proteins-based	7.95648	343.508	0	10.0452	0	0	0	0	0	0	0	0	0	0	0	0	0	0	0	0	0	0	0	0	0	0	0	0	0	epiphytic
K-NODE_978_length_11516_cov_11.216299	11516	53.26	Genome fragment	Not-determined	NA	NA	0	Viruses	NA	NA	NA	NA	NA	temperate	PhaTYP-based	0	0	20.6668	15.4642	0	0	0	0	0	0	0	0	0	0	0	0	0	0	0	0	0	0	0	0	0	0	0	0	0	endophytic
K-k141_1995810	11514	48.88	Genome fragment	Not-determined	NA	NA	0	Viruses	NA	NA	NA	NA	NA	uncertain		0	0	121.037	80.2924	0	0	0	0	0	0	0	0	0	0	0	0	0	0	0	0	0	0	0	0	0	0	0	0	0	endophytic
K-NODE_899_length_11504_cov_15.592279	11504	53.31	Low-quality genome	Low-quality	38.01	HMM-based (lower-bound)	0	Viruses	NA	NA	NA	NA	NA	uncertain		0	0	21.7748	15.9775	0	0	0	0	0	0	0	0	0	0	0	0	0	0	0	0	0	0	0	0	0	0	0	0	0	endophytic
K-k141_241384	11503	47.26	Genome fragment	Not-determined	NA	NA	0	Viruses	NA	NA	NA	NA	NA	uncertain		0	0	38.3017	27.076	0	0	0	0	0	0	0	0	0	0	0	0	0	0	0	0	0	0	0	0	0	0	0	0	0	endophytic
K-k141_2028412	11498	51.82	Genome fragment	Not-determined	NA	NA	0	Viruses	NA	NA	NA	NA	NA	uncertain		0	0	19.5668	14.584	0	0	0	0	0	0	0	0	0	0	0	0	0	0	0	0	0	0	0	0	0	0	0	0	0	endophytic
K-NODE_984_length_11490_cov_11.224399	11490	48.83	Genome fragment	Not-determined	NA	NA	0	Viruses	NA	NA	NA	NA	NA	uncertain		0	0	12.8043	13.8248	0	0	0	0	0	0	0	0	0	0	0	0	0	0	0	0	0	0	0	0	0	0	0	0	0	endophytic
K-k141_1824788	11485	48.66	Genome fragment	Not-determined	NA	NA	0	Viruses	NA	NA	NA	NA	NA	uncertain		0	0	72.8011	76.2395	0	0	0	0	0	0	0	0	0	0	0	0	0	0	0	0	0	0	0	0	0	0	0	0	0	endophytic
K-k141_1358678	11484	47.28	Genome fragment	Not-determined	NA	NA	0	Viruses	NA	NA	NA	NA	NA	uncertain		0	0	20.9285	15.0772	0	0	0	0	0	0	0	0	0	0	0	0	0	0	0	0	0	0	0	0	0	0	0	0	0	endophytic
K-NODE_3632_length_11482_cov_13.169773||full	11480	35.04	Genome fragment	Not-determined	NA	NA	0	Viruses	NA	NA	NA	NA	NA	uncertain		0	73.1755	0	2.42315	0	0	0	0	0	0	0	0	0	0	0	0	0	0	0	0	0	0	0	0	0	0	0	0	0	epiphytic
K-k141_454512	11472	48.73	Genome fragment	Not-determined	NA	NA	0	Viruses	NA	NA	NA	NA	NA	uncertain		0	0	21.3589	15.025	0	0	0	0	0	0	0	0	0	0	0	0	0	0	0	0	0	0	0	0	0	0	0	0	0	endophytic
K-NODE_911_length_11471_cov_17.556149	11471	49.05	Low-quality genome	Low-quality	1.72	HMM-based (lower-bound)	0	Viruses	NA	NA	NA	NA	NA	uncertain		0	0	12.6439	7.86443	0	0	0	0	0	0	0	0	0	0	0	0	0	0	0	0	0	0	0	0	0	0	0	0	0	endophytic
K-k141_80073	11465	45.54	Genome fragment	Not-determined	NA	NA	0	Viruses	NA	NA	NA	NA	NA	uncertain		38.2542	57.6953	0	0	0	0	0	0	0	0	0	0	0	0	0	0	0	0	0	0	0	0	0	0	0	0	0	0	0	epiphytic
K-k141_1611875	11458	47.48	Genome fragment	Not-determined	NA	NA	0	Viruses	Uroviricota	Caudoviricetes	Caudovirales	Siphoviridae	VPF-class_based	uncertain		0	39.2863	0	0	0	0	0	0	0	0	0	0	0	0	0	0	0	0	0	0	0	0	0	0	0	0	0	0	0	epiphytic
K-NODE_922_length_11451_cov_14.996753	11451	49.06	Low-quality genome	Low-quality	1.72	HMM-based (lower-bound)	0	Viruses	NA	NA	NA	NA	NA	uncertain		0	0	20.2838	13.8719	0	0	0	0	0	0	0	0	0	0	0	0	0	0	0	0	0	0	0	0	0	0	0	0	0	endophytic
K-k141_1933390	11451	49.11	Genome fragment	Not-determined	NA	NA	0	Viruses	Uroviricota	Caudoviricetes	Caudovirales	Podoviridae	VPF-class_based	uncertain		0	0	18.6466	11.6243	0	0	0	0	0	0	0	0	0	0	0	0	0	0	0	0	0	0	0	0	0	0	0	0	0	endophytic
K-k141_756671	11446	48.38	Genome fragment	Not-determined	NA	NA	0	Viruses	NA	NA	NA	NA	NA	uncertain		172.04	444.327	0	3.90673	0	0	0	0	0	0	0	0	0	0	0	0	0	0	0	0	0	0	0	0	0	0	0	0	0	epiphytic
K-NODE_2396_length_11443_cov_88.751844	11443	49.04	Genome fragment	Not-determined	NA	NA	0	Viruses	NA	NA	NA	NA	NA	uncertain		97.9212	368.815	3.68641	5.38452	0	0	0	0	0	0	0	0	0	0	0	0	0	0	0	0	0	0	0	0	0	0	0	0	0	epiphytic
K-NODE_996_length_11429_cov_10.600844	11429	50.74	Genome fragment	Not-determined	NA	NA	0	Viruses	NA	NA	NA	NA	NA	uncertain		0	0	19.3204	14.5356	0	0	0	0	0	0	0	0	0	0	0	0	0	0	0	0	0	0	0	0	0	0	0	0	0	endophytic
K-NODE_931_length_11423_cov_18.993754	11423	47.56	Genome fragment	Not-determined	NA	NA	0	Viruses	NA	NA	NA	NA	NA	uncertain		0	0	20.6755	15.0666	0	0	0	0	0	0	0	0	0	0	0	0	0	0	0	0	0	0	0	0	0	0	0	0	0	endophytic
K-k141_1569309	11414	48.94	Genome fragment	Not-determined	NA	NA	0	Viruses	NA	NA	NA	NA	NA	uncertain		0	0	30.57	21.7067	0	0	0	0	0	0	0	0	0	0	0	0	0	0	0	0	0	0	0	0	0	0	0	0	0	endophytic
K-NODE_1000_length_11413_cov_10.569026	11413	47.7	Genome fragment	Not-determined	NA	NA	0	Viruses	NA	NA	NA	NA	NA	uncertain		0	0	20.9674	14.5104	0	0	0	0	0	0	0	0	0	0	0	0	0	0	0	0	0	0	0	0	0	0	0	0	0	endophytic
K-k141_96219	11413	50.38	Genome fragment	Not-determined	NA	NA	0	Viruses	Uroviricota	Caudoviricetes	Caudovirales	unclassified Caudovirales	VPF-class_based	uncertain		0	0	14.5334	10.6151	0	0	0	0	0	0	0	0	0	0	0	0	0	0	0	0	0	0	0	0	0	0	0	0	0	endophytic
K-k141_1157836	11403	47.65	Genome fragment	Not-determined	NA	NA	0	Viruses	NA	NA	NA	NA	NA	uncertain		0	0	30.0515	18.627	0	0	0	0	0	0	0	0	0	0	0	0	0	0	0	0	0	0	0	0	0	0	0	0	0	endophytic
K-k141_1770371	11399	48.25	Genome fragment	Not-determined	NA	NA	0	Viruses	Uroviricota	Caudoviricetes	Caudovirales	Siphoviridae	VPF-class_based	uncertain		0	0	22.4323	16.5808	0	0	0	0	0	0	0	0	0	0	0	0	0	0	0	0	0	0	0	0	0	0	0	0	0	endophytic
K-NODE_1005_length_11395_cov_12.186420	11395	50.26	Low-quality genome	Low-quality	0.92	HMM-based (lower-bound)	0	Viruses	NA	NA	NA	NA	NA	uncertain		0	0	20.5206	15.7425	0	0	0	0	0	0	0	0	0	0	0	0	0	0	0	0	0	0	0	0	0	0	0	0	0	endophytic
K-NODE_2373_length_11497_cov_5.848540||full	11394	39.86	Low-quality genome	Low-quality	28.15	AAI-based (medium-confidence)	0	Viruses	Uroviricota	Caudoviricetes	Caudovirales	Siphoviridae	VPF-class_based	virulent	PhaTYP-based	6.74336	0	0	0	0	0	0	0	0	0	0	0	0	0	0	0	0	0	0	0	0	0	0	0	0	0	0	0	0	epiphytic
K-k141_881240	11389	44.96	Genome fragment	Not-determined	NA	NA	0	Viruses	NA	NA	NA	NA	NA	uncertain		0	0	12.3692	10.7516	0	0	0	0	0	0	0	0	0	0	0	0	0	0	0	0	0	0	0	0	0	0	0	0	0	endophytic
K-k141_1566967	11387	48.67	Genome fragment	Not-determined	NA	NA	0	Viruses	NA	NA	NA	NA	NA	uncertain		0	0	522.226	466.214	0	0	0	0	0	0	0	0	0	0	0	0	0	0	0	0	0	0	0	0	0	0	0	0	0	endophytic
K-k141_105340	11384	47.73	Genome fragment	Not-determined	NA	NA	0	Viruses	Uroviricota	Caudoviricetes	Caudovirales	Siphoviridae	VPF-class_based	uncertain		0	0	103.389	72.1201	0	0	0	0	0	0	0	0	0	0	0	0	0	0	0	0	0	0	0	0	0	0	0	0	0	endophytic
K-NODE_327_length_17690_cov_11.442019||full_1	11367	44.39	Low-quality genome	Low-quality	34.41	AAI-based (medium-confidence)	0	Viruses	Uroviricota	Caudoviricetes	Caudovirales	Myoviridae	VPF-class_based	temperate	PhaTYP-based	0	0	0	13.5399	0	0	0	0	0	0	0	0	0	0	0	0	0	0	0	0	0	0	0	0	0	0	0	0	0	endophytic
K-k141_842634	11359	51.66	Genome fragment	Not-determined	NA	NA	0	Viruses	NA	NA	NA	NA	NA	uncertain		0	0	20.4711	13.4579	0	0	0	0	0	0	0	0	0	0	0	0	0	0	0	0	0	0	0	0	0	0	0	0	0	endophytic
K-k141_514150	11359	48.31	Genome fragment	Not-determined	NA	NA	0	Viruses	NA	NA	NA	NA	NA	uncertain		0	0	11.6224	7.36978	0	0	0	0	0	0	0	0	0	0	0	0	0	0	0	0	0	0	0	0	0	0	0	0	0	endophytic
K-k141_208665	11356	49.09	Low-quality genome	Low-quality	1.71	HMM-based (lower-bound)	0	Viruses	NA	NA	NA	NA	NA	uncertain		0	0	84.5657	46.5426	0	0	0	0	0	0	0	0	0	0	0	0	0	0	0	0	0	0	0	0	0	0	0	0	0	endophytic
K-NODE_2418_length_11354_cov_31.820338	11354	55.67	Low-quality genome	Low-quality	29.03	AAI-based (medium-confidence)	0	Viruses	Uroviricota	Caudoviricetes	Caudovirales	unclassified Caudovirales	VPF-class_based	temperate	PhaTYP-based	36.4428	0	0	0	0	0	0	0	0	0	0	0	0	0	0	0	0	0	0	0	0	0	0	0	0	0	0	0	0	epiphytic
K-NODE_952_length_11347_cov_14.645413	11347	49.41	Genome fragment	Not-determined	NA	NA	0	Viruses	Uroviricota	Caudoviricetes	Caudovirales	unclassified Caudovirales	VPF-class_based	uncertain		0	0	21.1123	15.3738	0	0	0	0	0	0	0	0	0	0	0	0	0	0	0	0	0	0	0	0	0	0	0	0	0	endophytic
K-k141_2006376	11347	48.64	Genome fragment	Not-determined	NA	NA	0	Viruses	Uroviricota	Caudoviricetes	Caudovirales	Myoviridae	VPF-class_based	uncertain		0	0	20.6533	11.9599	0	0	0	0	0	0	0	0	0	0	0	0	0	0	0	0	0	0	0	0	0	0	0	0	0	endophytic
K-NODE_1019_length_11346_cov_10.780976	11346	48.41	Genome fragment	Not-determined	NA	NA	0	Viruses	NA	NA	NA	NA	NA	uncertain		0	0	17.3962	14.8023	0	0	0	0	0	0	0	0	0	0	0	0	0	0	0	0	0	0	0	0	0	0	0	0	0	endophytic
K-k141_2005213||full	11342	49.72	Low-quality genome	Low-quality	1.71	HMM-based (lower-bound)	0	Viruses	NA	NA	NA	NA	NA	uncertain		0	0	25.2541	16.5954	0	0	0	0	0	0	0	0	0	0	0	0	0	0	0	0	0	0	0	0	0	0	0	0	0	endophytic
K-k141_749395	11326	48.27	Genome fragment	Not-determined	NA	NA	0	Viruses	NA	NA	NA	NA	NA	uncertain		0	0	18.6914	12.6478	0	0	0	0	0	0	0	0	0	0	0	0	0	0	0	0	0	0	0	0	0	0	0	0	0	endophytic
K-k141_835914	11324	41.96	Genome fragment	Not-determined	NA	NA	0	Viruses	NA	NA	NA	NA	NA	uncertain		2.24887	70.2644	0	2.24991	0	0	0	0	0	0	0	0	0	0	0	0	0	0	0	0	0	0	0	0	0	0	0	0	0	epiphytic
K-k141_2003003||full	11321	43.61	Low-quality genome	Low-quality	29.42	AAI-based (medium-confidence)	0	Viruses	Uroviricota	Caudoviricetes	Caudovirales	Podoviridae	vConTACT2_based, VPF-class_based	temperate	PhaTYP-based	48.9883	0	0	0	0	0	0	0	0	0	0	0	0	0	0	0	0	0	0	0	0	0	0	0	0	0	0	0	0	epiphytic
K-NODE_959_length_11319_cov_14.860707	11319	49.98	Low-quality genome	Low-quality	0.56	HMM-based (lower-bound)	0	Viruses	NA	NA	NA	NA	NA	uncertain		0	0	20.2903	13.0461	0	0	0	0	0	0	0	0	0	0	0	0	0	0	0	0	0	0	0	0	0	0	0	0	0	endophytic
K-k141_318165	11310	47.87	Genome fragment	Not-determined	NA	NA	0	Viruses	NA	NA	NA	NA	NA	uncertain		0	0	26.1314	19.1249	0	0	0	0	0	0	0	0	0	0	0	0	0	0	0	0	0	0	0	0	0	0	0	0	0	endophytic
K-k141_177514	11295	45.18	Genome fragment	Not-determined	NA	NA	0	Viruses	NA	NA	NA	NA	NA	uncertain		5.01032	394.603	0	13.2809	0	0	0	0	0	0	0	0	0	0	0	0	0	0	0	0	0	0	0	0	0	0	0	0	0	epiphytic
K-NODE_2440_length_11292_cov_92.184836	11292	51.94	Genome fragment	Not-determined	NA	NA	0	Viruses	NA	NA	NA	NA	NA	temperate	lysogenic_marker_proteins-based	103.51	113.603	4.12773	3.22327	0	0	0	0	0	0	0	0	0	0	0	0	0	0	0	0	0	0	0	0	0	0	0	0	0	epiphytic
K-k141_374869||full	11290	55.44	Low-quality genome	Low-quality	21.96	AAI-based (medium-confidence)	0	Viruses	Uroviricota	Caudoviricetes	Caudovirales	unclassified Caudovirales	VPF-class_based	temperate	PhaTYP-based	14.5171	17.4084	0	0	0	0	0	0	0	0	0	0	0	0	0	0	0	0	0	0	0	0	0	0	0	0	0	0	0	epiphytic
K-NODE_967_length_11287_cov_16.278935	11287	49.06	Genome fragment	Not-determined	NA	NA	0	Viruses	NA	NA	NA	NA	NA	uncertain		0	0	14.9264	10.296	0	0	0	0	0	0	0	0	0	0	0	0	0	0	0	0	0	0	0	0	0	0	0	0	0	endophytic
K-NODE_970_length_11274_cov_14.610482	11274	49.19	Genome fragment	Not-determined	NA	NA	0	Viruses	NA	NA	NA	NA	NA	uncertain		0	0	20.1173	15.3811	0	0	0	0	0	0	0	0	0	0	0	0	0	0	0	0	0	0	0	0	0	0	0	0	0	endophytic
K-k141_1471029	11254	53.32	Genome fragment	Not-determined	NA	NA	0	Viruses	NA	NA	NA	NA	NA	uncertain		0	0	0	20.9065	0	0	0	0	0	0	0	0	0	0	0	0	0	0	0	0	0	0	0	0	0	0	0	0	0	endophytic
K-k141_1029095	11242	46.73	Genome fragment	Not-determined	NA	NA	0	Viruses	NA	NA	NA	NA	NA	uncertain		0	0	20.4293	14.7311	0	0	0	0	0	0	0	0	0	0	0	0	0	0	0	0	0	0	0	0	0	0	0	0	0	endophytic
K-k141_1044838	11232	47.72	Genome fragment	Not-determined	NA	NA	0	Viruses	Uroviricota	Caudoviricetes	Caudovirales	Myoviridae	VPF-class_based	uncertain		0	0	25.8955	18.5171	0	0	0	0	0	0	0	0	0	0	0	0	0	0	0	0	0	0	0	0	0	0	0	0	0	endophytic
K-k141_108552	11232	46.94	Genome fragment	Not-determined	NA	NA	0	Viruses	NA	NA	NA	NA	NA	uncertain		0	0	34.821	23.887	0	0	0	0	0	0	0	0	0	0	0	0	0	0	0	0	0	0	0	0	0	0	0	0	0	endophytic
K-k141_35454	11226	46.35	Genome fragment	Not-determined	NA	NA	0	Viruses	NA	NA	NA	NA	NA	uncertain		0	0	20.3425	14.4047	0	0	0	0	0	0	0	0	0	0	0	0	0	0	0	0	0	0	0	0	0	0	0	0	0	endophytic
K-k141_853860||full_1	11226	49.75	Low-quality genome	Low-quality	24.47	AAI-based (medium-confidence)	0	Viruses	Uroviricota	Caudoviricetes	Caudovirales	Siphoviridae	VPF-class_based	virulent	PhaTYP-based	5.11867	154.557	0	0	0	0	0	0	0	0	0	0	0	0	0	0	0	0	0	0	0	0	0	0	0	0	0	0	0	epiphytic
K-NODE_980_length_11215_cov_15.318817	11215	51.43	Genome fragment	Not-determined	NA	NA	0	Viruses	NA	NA	NA	NA	NA	uncertain		0	0	11.9342	8.41485	0	0	0	0	0	0	0	0	0	0	0	0	0	0	0	0	0	0	0	0	0	0	0	0	0	endophytic
K-k141_4039	11210	48.97	Genome fragment	Not-determined	NA	NA	0	Viruses	Uroviricota	Caudoviricetes	Caudovirales	Myoviridae	VPF-class_based	uncertain		0	0	21.0451	13.544	0	0	0	0	0	0	0	0	0	0	0	0	0	0	0	0	0	0	0	0	0	0	0	0	0	endophytic
K-k141_537560	11208	47.92	Genome fragment	Not-determined	NA	NA	0	Viruses	Uroviricota	Caudoviricetes	Caudovirales	unclassified Caudovirales	VPF-class_based	uncertain		0	0	20.8862	14.1959	0	0	0	0	0	0	0	0	0	0	0	0	0	0	0	0	0	0	0	0	0	0	0	0	0	endophytic
K-k141_1986337	11206	48.96	Genome fragment	Not-determined	NA	NA	0	Viruses	NA	NA	NA	NA	NA	uncertain		0	0	31.091	17.98	0	0	0	0	0	0	0	0	0	0	0	0	0	0	0	0	0	0	0	0	0	0	0	0	0	endophytic
K-k141_1973589	11206	50.65	Genome fragment	Not-determined	NA	NA	0	Viruses	NA	NA	NA	NA	NA	uncertain		0	0	21.7033	15.7296	0	0	0	0	0	0	0	0	0	0	0	0	0	0	0	0	0	0	0	0	0	0	0	0	0	endophytic
K-NODE_981_length_11205_cov_14.433901	11205	44.98	Genome fragment	Not-determined	NA	NA	0	Viruses	NA	NA	NA	NA	NA	uncertain		0	0	21.1242	14.1997	0	0	0	0	0	0	0	0	0	0	0	0	0	0	0	0	0	0	0	0	0	0	0	0	0	endophytic
K-k141_314244	11193	46.81	Genome fragment	Not-determined	NA	NA	0	Viruses	NA	NA	NA	NA	NA	uncertain		9.23688	0	207.235	129.304	0	0	0	0	0	0	0	0	0	0	0	0	0	0	0	0	0	0	0	0	0	0	0	0	0	epiphytic
K-k141_733185||full	11192	39.83	Low-quality genome	Low-quality	21.04	AAI-based (medium-confidence)	0	Viruses	NA	NA	NA	NA	NA	virulent	PhaTYP-based	280.359	0	0	0	0	0	0	0	0	0	0	0	0	0	0	0	0	0	0	0	0	0	0	0	0	0	0	0	0	epiphytic
K-k141_1945567	11192	48.33	Genome fragment	Not-determined	NA	NA	0	Viruses	NA	NA	NA	NA	NA	uncertain		0	0	22.1259	17.6076	0	0	0	0	0	0	0	0	0	0	0	0	0	0	0	0	0	0	0	0	0	0	0	0	0	endophytic
K-NODE_2349_length_11567_cov_10.305942||full	11185	41.05	Low-quality genome	Low-quality	23.42	AAI-based (medium-confidence)	0	Viruses	Uroviricota	Caudoviricetes	Caudovirales	Podoviridae	VPF-class_based	virulent	PhaTYP-based	12.0068	0	0	0	0	0	0	0	0	0	0	0	0	0	0	0	0	0	0	0	0	0	0	0	0	0	0	0	0	epiphytic
K-k141_535232	11177	48.88	Low-quality genome	Low-quality	10.25	AAI-based (medium-confidence)	0	Viruses	NA	NA	NA	NA	NA	virulent	PhaTYP-based	546.885	66.9343	29.2846	0	0	0	0	0	0	0	0	0	0	0	0	0	0	0	0	0	0	0	0	0	0	0	0	0	0	epiphytic
K-NODE_3784_length_11174_cov_11.789999	11174	53.02	Genome fragment	Not-determined	NA	NA	0	Viruses	NA	NA	NA	NA	NA	uncertain		10.1876	63.4533	0	0	0	0	0	0	0	0	0	0	0	0	0	0	0	0	0	0	0	0	0	0	0	0	0	0	0	epiphytic
K-k141_1714651	11173	49.57	Genome fragment	Not-determined	NA	NA	0	Viruses	Uroviricota	Caudoviricetes	Caudovirales	Siphoviridae	VPF-class_based	uncertain		3.27279	0	74.9739	56.2168	0	0	0	0	0	0	0	0	0	0	0	0	0	0	0	0	0	0	0	0	0	0	0	0	0	epiphytic
K-NODE_988_length_11170_cov_22.686190	11170	47.99	Genome fragment	Not-determined	NA	NA	0	Viruses	NA	NA	NA	NA	NA	uncertain		0	0	26.3889	18.806	0	0	0	0	0	0	0	0	0	0	0	0	0	0	0	0	0	0	0	0	0	0	0	0	0	endophytic
K-k141_243237	11157	48.38	Genome fragment	Not-determined	NA	NA	0	Viruses	NA	NA	NA	NA	NA	uncertain		0	0	76.9719	44.5299	0	0	0	0	0	0	0	0	0	0	0	0	0	0	0	0	0	0	0	0	0	0	0	0	0	endophytic
K-k141_1388982	11156	49.44	Genome fragment	Not-determined	NA	NA	0	Viruses	NA	NA	NA	NA	NA	uncertain		0	0	21.9406	14.9612	0	0	0	0	0	0	0	0	0	0	0	0	0	0	0	0	0	0	0	0	0	0	0	0	0	endophytic
K-NODE_2439_length_11295_cov_7.728648||full	11151	36.44	Low-quality genome	Low-quality	33.48	AAI-based (medium-confidence)	0	Viruses	Uroviricota	Caudoviricetes	Caudovirales	unclassified Caudovirales	VPF-class_based	virulent	PhaTYP-based	8.80321	250.641	0	8.62635	0	0	0	0	0	0	0	0	0	0	0	0	0	0	0	0	0	0	0	0	0	0	0	0	0	epiphytic
K-k141_786457||full	11150	51.23	Low-quality genome	Low-quality	15.89	AAI-based (medium-confidence)	0	Viruses	NA	NA	NA	NA	NA	temperate	PhaTYP-based	5.13404	16.3002	0	0	0	0	0	0	0	0	0	0	0	0	0	0	0	0	0	0	0	0	0	0	0	0	0	0	0	epiphytic
K-k141_1650917	11145	49.86	Genome fragment	Not-determined	NA	NA	0	Viruses	NA	NA	NA	NA	NA	uncertain		0	0	20.3268	15.8857	0	0	0	0	0	0	0	0	0	0	0	0	0	0	0	0	0	0	0	0	0	0	0	0	0	endophytic
K-k141_1084934	11138	49.12	Genome fragment	Not-determined	NA	NA	0	Viruses	NA	NA	NA	NA	NA	uncertain		0	0	20.3395	14.075	0	0	0	0	0	0	0	0	0	0	0	0	0	0	0	0	0	0	0	0	0	0	0	0	0	endophytic
K-k141_881746	11132	46.74	Genome fragment	Not-determined	NA	NA	0	Viruses	Uroviricota	Caudoviricetes	Caudovirales	Myoviridae	VPF-class_based	uncertain		1.8966	0	34.8297	26.9041	0	0	0	0	0	0	0	0	0	0	0	0	0	0	0	0	0	0	0	0	0	0	0	0	0	epiphytic
K-k141_1169686	11129	47.47	Genome fragment	Not-determined	NA	NA	0	Viruses	NA	NA	NA	NA	NA	uncertain		2.81634	0	65.3263	42.8199	0	0	0	0	0	0	0	0	0	0	0	0	0	0	0	0	0	0	0	0	0	0	0	0	0	epiphytic
K-k141_962758	11124	50.62	Genome fragment	Not-determined	NA	NA	0	Viruses	NA	NA	NA	NA	NA	uncertain		0	0	42.3922	32.3689	0	0	0	0	0	0	0	0	0	0	0	0	0	0	0	0	0	0	0	0	0	0	0	0	0	endophytic
K-k141_2045402	11123	52.05	Genome fragment	Not-determined	NA	NA	0	Viruses	Nucleocytoviricota	Megaviricetes	Algavirales	Phycodnaviridae	VPF-class_based	uncertain		0	0	12.6416	8.29746	0	0	0	0	0	0	0	0	0	0	0	0	0	0	0	0	0	0	0	0	0	0	0	0	0	endophytic
K-k141_1977012	11118	38.62	Genome fragment	Not-determined	NA	NA	0	Viruses	NA	NA	NA	NA	NA	uncertain		6.28429	0	0	0	0	0	0	0	0	0	0	0	0	0	0	0	0	0	0	0	0	0	0	0	0	0	0	0	0	epiphytic
K-k141_556017	11111	48.13	Genome fragment	Not-determined	NA	NA	0	Viruses	NA	NA	NA	NA	NA	uncertain		0	0	23.1309	14.39	0	0	0	0	0	0	0	0	0	0	0	0	0	0	0	0	0	0	0	0	0	0	0	0	0	endophytic
K-NODE_1078_length_11110_cov_11.044324	11110	47.81	Genome fragment	Not-determined	NA	NA	0	Viruses	Uroviricota	Caudoviricetes	Caudovirales	Siphoviridae	VPF-class_based	uncertain		0	0	19.008	15.3273	0	0	0	0	0	0	0	0	0	0	0	0	0	0	0	0	0	0	0	0	0	0	0	0	0	endophytic
K-NODE_1000_length_11101_cov_13.014938	11101	44.9	Genome fragment	Not-determined	NA	NA	0	Viruses	NA	NA	NA	NA	NA	uncertain		0	0	17.9209	13.0212	0	0	0	0	0	0	0	0	0	0	0	0	0	0	0	0	0	0	0	0	0	0	0	0	0	endophytic
K-k141_1378221	11098	47.11	Genome fragment	Not-determined	NA	NA	0	Viruses	NA	NA	NA	NA	NA	uncertain		0	0	11.6142	8.1756	0	0	0	0	0	0	0	0	0	0	0	0	0	0	0	0	0	0	0	0	0	0	0	0	0	endophytic
K-k141_1715254	11097	49.54	Genome fragment	Not-determined	NA	NA	0	Viruses	NA	NA	NA	NA	NA	uncertain		0	0	21.189	14.5253	0	0	0	0	0	0	0	0	0	0	0	0	0	0	0	0	0	0	0	0	0	0	0	0	0	endophytic
K-k141_177815	11091	48.72	Genome fragment	Not-determined	NA	NA	0	Viruses	Uroviricota	Caudoviricetes	Caudovirales	Siphoviridae	VPF-class_based	uncertain		0	0	21.6935	17.2288	0	0	0	0	0	0	0	0	0	0	0	0	0	0	0	0	0	0	0	0	0	0	0	0	0	endophytic
K-NODE_3806_length_11114_cov_10.954155||full	11090	45.12	Low-quality genome	Low-quality	22.48	HMM-based (lower-bound)	0	Viruses	Preplasmiviricota	Tectiliviricetes	UNCLASSIFIED	Autolykiviridae	vConTACT2_based	virulent	PhaTYP-based	0	62.3141	0	0	0	0	0	0	0	0	0	0	0	0	0	0	0	0	0	0	0	0	0	0	0	0	0	0	0	epiphytic
K-k141_229053	11090	48.43	Genome fragment	Not-determined	NA	NA	0	Viruses	Uroviricota	Caudoviricetes	Caudovirales	Siphoviridae	VPF-class_based	uncertain		0	0	23.7148	16.2692	0	0	0	0	0	0	0	0	0	0	0	0	0	0	0	0	0	0	0	0	0	0	0	0	0	endophytic
K-k141_1453	11089	47.52	Genome fragment	Not-determined	NA	NA	0	Viruses	NA	NA	NA	NA	NA	uncertain		0	0	249.873	229.712	0	0	0	0	0	0	0	0	0	0	0	0	0	0	0	0	0	0	0	0	0	0	0	0	0	endophytic
K-NODE_2499_length_11087_cov_25.226342	11087	47.63	Low-quality genome	Low-quality	19.89	HMM-based (lower-bound)	0	Viruses	Uroviricota	Caudoviricetes	Caudovirales	Myoviridae	VPF-class_based	uncertain		29.1339	0	0	0	0	0	0	0	0	0	0	0	0	0	0	0	0	0	0	0	0	0	0	0	0	0	0	0	0	epiphytic
K-NODE_3824_length_11079_cov_20.247460	11079	47.77	Genome fragment	Not-determined	NA	NA	0	Viruses	NA	NA	NA	NA	NA	uncertain		3.831	60.5639	0	32.4534	0	0	0	0	0	0	0	0	0	0	0	0	0	0	0	0	0	0	0	0	0	0	0	0	0	epiphytic
K-NODE_1092_length_11064_cov_10.224816	11064	47.04	Genome fragment	Not-determined	NA	NA	0	Viruses	Uroviricota	Caudoviricetes	Caudovirales	Siphoviridae	VPF-class_based	uncertain		0	0	19.2753	13.6992	0	0	0	0	0	0	0	0	0	0	0	0	0	0	0	0	0	0	0	0	0	0	0	0	0	endophytic
K-NODE_1014_length_11044_cov_17.658841	11044	48.2	Genome fragment	Not-determined	NA	NA	0	Viruses	NA	NA	NA	NA	NA	uncertain		0	0	19.3338	13.9123	0	0	0	0	0	0	0	0	0	0	0	0	0	0	0	0	0	0	0	0	0	0	0	0	0	endophytic
K-k141_891228	11040	48.01	Genome fragment	Not-determined	NA	NA	0	Viruses	NA	NA	NA	NA	NA	uncertain		0	0	31.2047	21.194	0	0	0	0	0	0	0	0	0	0	0	0	0	0	0	0	0	0	0	0	0	0	0	0	0	endophytic
K-NODE_1020_length_11025_cov_15.667001	11025	46.59	Genome fragment	Not-determined	NA	NA	0	Viruses	Uroviricota	Caudoviricetes	Caudovirales	unclassified Caudovirales	VPF-class_based	uncertain		0	0	21.4691	15.7049	0	0	0	0	0	0	0	0	0	0	0	0	0	0	0	0	0	0	0	0	0	0	0	0	0	endophytic
K-k141_146911	11024	51.32	Genome fragment	Not-determined	NA	NA	0	Viruses	Uroviricota	Caudoviricetes	Caudovirales	Myoviridae	VPF-class_based	uncertain		0	0	28.321	18.324	0	0	0	0	0	0	0	0	0	0	0	0	0	0	0	0	0	0	0	0	0	0	0	0	0	endophytic
K-NODE_1103_length_11013_cov_11.464592	11013	50.52	Low-quality genome	Low-quality	0.55	HMM-based (lower-bound)	0	Viruses	NA	NA	NA	NA	NA	uncertain		0	0	21.8708	16.1469	0	0	0	0	0	0	0	0	0	0	0	0	0	0	0	0	0	0	0	0	0	0	0	0	0	endophytic
K-k141_1471130	11011	46.3	Genome fragment	Not-determined	NA	NA	0	Viruses	NA	NA	NA	NA	NA	uncertain		0	0	26.0133	18.7943	0	0	0	0	0	0	0	0	0	0	0	0	0	0	0	0	0	0	0	0	0	0	0	0	0	endophytic
K-NODE_1104_length_11010_cov_10.079598	11010	46.05	Genome fragment	Not-determined	NA	NA	0	Viruses	NA	NA	NA	NA	NA	uncertain		0	0	20.4104	13.8372	0	0	0	0	0	0	0	0	0	0	0	0	0	0	0	0	0	0	0	0	0	0	0	0	0	endophytic
K-NODE_2526_length_11009_cov_7.422403	11009	52.68	Low-quality genome	Low-quality	24.6	AAI-based (medium-confidence)	0	Viruses	NA	NA	NA	NA	NA	temperate	PhaTYP-based	5.91155	24.2836	0	0	0	0	0	0	0	0	0	0	0	0	0	0	0	0	0	0	0	0	0	0	0	0	0	0	0	epiphytic
K-k141_2055591	11009	50.45	Low-quality genome	Low-quality	1.66	HMM-based (lower-bound)	0	Viruses	NA	NA	NA	NA	NA	uncertain		0	0	21.2638	14.0983	0	0	0	0	0	0	0	0	0	0	0	0	0	0	0	0	0	0	0	0	0	0	0	0	0	endophytic
K-k141_1207716	11002	33.73	Low-quality genome	Low-quality	9.17	HMM-based (lower-bound)	0	Viruses	Uroviricota	Caudoviricetes	Caudovirales	Siphoviridae	VPF-class_based	uncertain		0	69.7277	0	2.85925	0	0	0	0	0	0	0	0	0	0	0	0	0	0	0	0	0	0	0	0	0	0	0	0	0	epiphytic
K-NODE_2533_length_10997_cov_22.063151||full	10993	34.49	Genome fragment	Not-determined	NA	NA	0	Viruses	Uroviricota	Caudoviricetes	Caudovirales	unclassified Caudovirales	VPF-class_based	uncertain		25.5616	0	0	0	0	0	0	0	0	0	0	0	0	0	0	0	0	0	0	0	0	0	0	0	0	0	0	0	0	epiphytic
K-k141_751250	10984	48.35	Genome fragment	Not-determined	NA	NA	0	Viruses	NA	NA	NA	NA	NA	uncertain		2.1005	0	43.3118	26.1305	0	0	0	0	0	0	0	0	0	0	0	0	0	0	0	0	0	0	0	0	0	0	0	0	0	epiphytic
K-NODE_1116_length_10971_cov_10.426072	10971	48.66	Genome fragment	Not-determined	NA	NA	0	Viruses	NA	NA	NA	NA	NA	uncertain		0	0	18.3231	14.313	0	0	0	0	0	0	0	0	0	0	0	0	0	0	0	0	0	0	0	0	0	0	0	0	0	endophytic
K-NODE_1038_length_10967_cov_14.074413	10967	46.62	Genome fragment	Not-determined	NA	NA	0	Viruses	NA	NA	NA	NA	NA	uncertain		0	0	19.3983	14.7686	0	0	0	0	0	0	0	0	0	0	0	0	0	0	0	0	0	0	0	0	0	0	0	0	0	endophytic
K-NODE_1042_length_10946_cov_14.056193	10946	48.95	Genome fragment	Not-determined	NA	NA	0	Viruses	NA	NA	NA	NA	NA	uncertain		0	0	19.7923	15.9845	0	0	0	0	0	0	0	0	0	0	0	0	0	0	0	0	0	0	0	0	0	0	0	0	0	endophytic
K-k141_1537872	10944	47.01	Genome fragment	Not-determined	NA	NA	0	Viruses	NA	NA	NA	NA	NA	uncertain		0	0	8.61313	8.55195	0	0	0	0	0	0	0	0	0	0	0	0	0	0	0	0	0	0	0	0	0	0	0	0	0	endophytic
K-k141_1203495	10935	48.01	Genome fragment	Not-determined	NA	NA	0	Viruses	NA	NA	NA	NA	NA	uncertain		0	0	13.2875	18.4256	0	0	0	0	0	0	0	0	0	0	0	0	0	0	0	0	0	0	0	0	0	0	0	0	0	endophytic
K-k141_1234714	10932	47.42	Genome fragment	Not-determined	NA	NA	0	Viruses	NA	NA	NA	NA	NA	uncertain		0	0	25.1532	16.2665	0	0	0	0	0	0	0	0	0	0	0	0	0	0	0	0	0	0	0	0	0	0	0	0	0	endophytic
K-k141_1648865	10926	44.87	Genome fragment	Not-determined	NA	NA	0	Viruses	NA	NA	NA	NA	NA	uncertain		0	0	72.6411	59.0819	0	0	0	0	0	0	0	0	0	0	0	0	0	0	0	0	0	0	0	0	0	0	0	0	0	endophytic
K-NODE_1048_length_10924_cov_32.641181	10924	47.78	Genome fragment	Not-determined	NA	NA	0	Viruses	NA	NA	NA	NA	NA	uncertain		0	0	36.8993	19.0867	0	0	0	0	0	0	0	0	0	0	0	0	0	0	0	0	0	0	0	0	0	0	0	0	0	endophytic
K-k141_529595	10921	43.69	Genome fragment	High-quality	100	HMM-based (lower-bound)	0	Viruses	Nucleocytoviricota	Megaviricetes	Algavirales	Phycodnaviridae	VPF-class_based	uncertain		0	356.449	0	11.141	0	0	0	0	0	0	0	0	0	0	0	0	0	0	0	0	0	0	0	0	0	0	0	0	0	epiphytic
K-NODE_2395_length_11444_cov_5.256476||full	10920	35.58	Low-quality genome	Low-quality	3.91	AAI-based (medium-confidence)	0	Viruses	NA	NA	NA	NA	NA	uncertain		6.53777	0	0	0	0	0	0	0	0	0	0	0	0	0	0	0	0	0	0	0	0	0	0	0	0	0	0	0	0	epiphytic
K-k141_270732	10914	49.6	Genome fragment	Not-determined	NA	NA	0	Viruses	NA	NA	NA	NA	NA	uncertain		0	0	22.6418	16.1504	0	0	0	0	0	0	0	0	0	0	0	0	0	0	0	0	0	0	0	0	0	0	0	0	0	endophytic
K-k141_468424	10912	46.7	Genome fragment	Not-determined	NA	NA	0	Viruses	NA	NA	NA	NA	NA	uncertain		0	0	19.2574	12.8655	0	0	0	0	0	0	0	0	0	0	0	0	0	0	0	0	0	0	0	0	0	0	0	0	0	endophytic
K-k141_1055872	10908	50.69	Genome fragment	Not-determined	NA	NA	0	Viruses	Uroviricota	Caudoviricetes	Caudovirales	Myoviridae	VPF-class_based	uncertain		0	0	56.385	37.6574	0	0	0	0	0	0	0	0	0	0	0	0	0	0	0	0	0	0	0	0	0	0	0	0	0	endophytic
K-k141_815436	10906	50.49	Genome fragment	Not-determined	NA	NA	0	Viruses	NA	NA	NA	NA	NA	uncertain		0	0	10.9352	3.38502	0	0	0	0	0	0	0	0	0	0	0	0	0	0	0	0	0	0	0	0	0	0	0	0	0	endophytic
K-NODE_1140_length_10901_cov_9.864282	10901	57.9	Genome fragment	Not-determined	NA	NA	0	Viruses	NA	NA	NA	NA	NA	uncertain		0	0	8.90987	6.12923	0	0	0	0	0	0	0	0	0	0	0	0	0	0	0	0	0	0	0	0	0	0	0	0	0	endophytic
K-NODE_1054_length_10897_cov_14.723298	10897	49.69	Genome fragment	Not-determined	NA	NA	0	Viruses	NA	NA	NA	NA	NA	uncertain		0	0	20.4309	12.931	0	0	0	0	0	0	0	0	0	0	0	0	0	0	0	0	0	0	0	0	0	0	0	0	0	endophytic
K-k141_1611160	10896	44.45	Genome fragment	Not-determined	NA	NA	0	Viruses	NA	NA	NA	NA	NA	temperate	PhaTYP-based	0	25.5052	0	0	0	0	0	0	0	0	0	0	0	0	0	0	0	0	0	0	0	0	0	0	0	0	0	0	0	epiphytic
K-NODE_3925_length_10892_cov_20.277383	10892	39.04	Genome fragment	Not-determined	NA	NA	0	Viruses	NA	NA	NA	NA	NA	uncertain		2.11825	113.312	0	9.69075	0	0	0	0	0	0	0	0	0	0	0	0	0	0	0	0	0	0	0	0	0	0	0	0	0	epiphytic
K-NODE_2385_length_11463_cov_23.543829||full	10888	34.29	Low-quality genome	Low-quality	4.43	HMM-based (lower-bound)	0	Viruses	Uroviricota	Caudoviricetes	Caudovirales	Myoviridae	VPF-class_based	uncertain		25.0884	0	0	0	0	0	0	0	0	0	0	0	0	0	0	0	0	0	0	0	0	0	0	0	0	0	0	0	0	epiphytic
K-k141_869749	10886	48.33	Genome fragment	Not-determined	NA	NA	0	Viruses	NA	NA	NA	NA	NA	uncertain		0	0	13.156	10.317	0	0	0	0	0	0	0	0	0	0	0	0	0	0	0	0	0	0	0	0	0	0	0	0	0	endophytic
K-NODE_1143_length_10879_cov_11.853381	10879	47.33	Genome fragment	Not-determined	NA	NA	0	Viruses	NA	NA	NA	NA	NA	uncertain		0	0	9.90923	16.2263	0	0	0	0	0	0	0	0	0	0	0	0	0	0	0	0	0	0	0	0	0	0	0	0	0	endophytic
K-NODE_1059_length_10878_cov_15.659337	10878	48.89	Genome fragment	Not-determined	NA	NA	0	Viruses	Uroviricota	Caudoviricetes	Caudovirales	Siphoviridae	VPF-class_based	uncertain		0	0	21.7353	14.8177	0	0	0	0	0	0	0	0	0	0	0	0	0	0	0	0	0	0	0	0	0	0	0	0	0	endophytic
K-k141_1169905||full	10874	33.47	Low-quality genome	Low-quality	23.27	AAI-based (medium-confidence)	0	Viruses	Uroviricota	Caudoviricetes	Caudovirales	unclassified Caudovirales	VPF-class_based	temperate	lysogenic_marker_proteins-based	4.44367	39.064	0	0	0	0	0	0	0	0	0	0	0	0	0	0	0	0	0	0	0	0	0	0	0	0	0	0	0	epiphytic
K-k141_2060126	10867	44.16	Genome fragment	Not-determined	NA	NA	0	Viruses	NA	NA	NA	NA	NA	uncertain		134.698	0	5.84667	0	0	0	0	0	0	0	0	0	0	0	0	0	0	0	0	0	0	0	0	0	0	0	0	0	0	epiphytic
K-NODE_1061_length_10864_cov_18.686002	10864	45.62	Genome fragment	Not-determined	NA	NA	0	Viruses	NA	NA	NA	NA	NA	uncertain		0	0	24.7114	17.7803	0	0	0	0	0	0	0	0	0	0	0	0	0	0	0	0	0	0	0	0	0	0	0	0	0	endophytic
K-NODE_1147_length_10863_cov_11.908586	10863	33.14	Genome fragment	Not-determined	NA	NA	0	Viruses	Uroviricota	Caudoviricetes	Caudovirales	Myoviridae	VPF-class_based	uncertain		0	145.423	0	11.6073	0	0	0	0	0	0	0	0	0	0	0	0	0	0	0	0	0	0	0	0	0	0	0	0	0	epiphytic
K-NODE_2565_length_10862_cov_11.547515	10862	51.66	Low-quality genome	Low-quality	13.1	HMM-based (lower-bound)	0	Viruses	Uroviricota	Caudoviricetes	Caudovirales	Myoviridae	VPF-class_based	temperate	PhaTYP-based	10.5804	0	0	0	0	0	0	0	0	0	0	0	0	0	0	0	0	0	0	0	0	0	0	0	0	0	0	0	0	epiphytic
K-NODE_2566_length_10859_cov_6.183451	10859	41.49	Low-quality genome	Low-quality	3.03	AAI-based (medium-confidence)	0	Viruses	Uroviricota	Caudoviricetes	Caudovirales	Myoviridae	VPF-class_based	virulent	PhaTYP-based	7.19586	0	0	0	0	0	0	0	0	0	0	0	0	0	0	0	0	0	0	0	0	0	0	0	0	0	0	0	0	epiphytic
K-k141_1034851	10838	47.53	Genome fragment	Not-determined	NA	NA	0	Viruses	NA	NA	NA	NA	NA	uncertain		0	0	20.7343	14.4886	0	0	0	0	0	0	0	0	0	0	0	0	0	0	0	0	0	0	0	0	0	0	0	0	0	endophytic
K-k141_1356288	10825	47.82	Genome fragment	Not-determined	NA	NA	0	Viruses	NA	NA	NA	NA	NA	uncertain		0	0	20.0136	0	0	0	0	0	0	0	0	0	0	0	0	0	0	0	0	0	0	0	0	0	0	0	0	0	0	endophytic
K-NODE_1073_length_10817_cov_16.932448	10817	50.06	Genome fragment	Not-determined	NA	NA	0	Viruses	NA	NA	NA	NA	NA	uncertain		0	0	19.3784	13.2189	0	0	0	0	0	0	0	0	0	0	0	0	0	0	0	0	0	0	0	0	0	0	0	0	0	endophytic
K-k141_408800||full	10810	45.75	Low-quality genome	Low-quality	19.83	AAI-based (high-confidence)	0	Viruses	Uroviricota	Caudoviricetes	Caudovirales	Podoviridae	VPF-class_based	virulent	PhaTYP-based	11.3763	0	0	0	0	0	0	0	0	0	0	0	0	0	0	0	0	0	0	0	0	0	0	0	0	0	0	0	0	epiphytic
K-NODE_2589_length_10799_cov_6.398362	10799	40.29	Low-quality genome	Low-quality	18.39	AAI-based (medium-confidence)	0	Viruses	Uroviricota	Caudoviricetes	Caudovirales	Podoviridae	VPF-class_based	uncertain		7.51802	0	0	0	0	0	0	0	0	0	0	0	0	0	0	0	0	0	0	0	0	0	0	0	0	0	0	0	0	epiphytic
K-k141_2066040	10797	47.75	Genome fragment	Not-determined	NA	NA	0	Viruses	NA	NA	NA	NA	NA	uncertain		0	0	20.789	16.2051	0	0	0	0	0	0	0	0	0	0	0	0	0	0	0	0	0	0	0	0	0	0	0	0	0	endophytic
K-k141_1127734	10791	49.38	Genome fragment	Not-determined	NA	NA	0	Viruses	NA	NA	NA	NA	NA	uncertain		0	0	28.0397	15.0817	0	0	0	0	0	0	0	0	0	0	0	0	0	0	0	0	0	0	0	0	0	0	0	0	0	endophytic
K-k141_419503||full	10785	40.52	Low-quality genome	Low-quality	20.15	AAI-based (medium-confidence)	0	Viruses	Uroviricota	Caudoviricetes	Caudovirales	unclassified Caudovirales	VPF-class_based	temperate	PhaTYP-based	8.29468	0	0	0	0	0	0	0	0	0	0	0	0	0	0	0	0	0	0	0	0	0	0	0	0	0	0	0	0	epiphytic
K-NODE_1177_length_10781_cov_9.683759	10781	51.09	Genome fragment	Not-determined	NA	NA	0	Viruses	NA	NA	NA	NA	NA	uncertain		0	0	0	13.2148	0	0	0	0	0	0	0	0	0	0	0	0	0	0	0	0	0	0	0	0	0	0	0	0	0	endophytic
K-k141_1120059	10773	46	Genome fragment	Not-determined	NA	NA	0	Viruses	NA	NA	NA	NA	NA	uncertain		0	0	12.6655	8.56704	0	0	0	0	0	0	0	0	0	0	0	0	0	0	0	0	0	0	0	0	0	0	0	0	0	endophytic
K-k141_349083	10765	48.43	Genome fragment	Not-determined	NA	NA	0	Viruses	NA	NA	NA	NA	NA	uncertain		0	0	22.544	13.814	0	0	0	0	0	0	0	0	0	0	0	0	0	0	0	0	0	0	0	0	0	0	0	0	0	endophytic
K-NODE_1089_length_10764_cov_15.220282	10764	48.23	Low-quality genome	Low-quality	0.52	HMM-based (lower-bound)	0	Viruses	NA	NA	NA	NA	NA	uncertain		0	0	20.9495	14.4433	0	0	0	0	0	0	0	0	0	0	0	0	0	0	0	0	0	0	0	0	0	0	0	0	0	endophytic
K-k141_1729603	10760	46.2	Genome fragment	Not-determined	NA	NA	0	Viruses	NA	NA	NA	NA	NA	uncertain		0	0	20.9573	15.6809	0	0	0	0	0	0	0	0	0	0	0	0	0	0	0	0	0	0	0	0	0	0	0	0	0	endophytic
K-k141_707817	10757	47.35	Genome fragment	Not-determined	NA	NA	0	Viruses	NA	NA	NA	NA	NA	uncertain		0	0	26.5791	23.7334	0	0	0	0	0	0	0	0	0	0	0	0	0	0	0	0	0	0	0	0	0	0	0	0	0	endophytic
K-k141_654180	10754	51.26	Genome fragment	Not-determined	NA	NA	0	Viruses	Uroviricota	Caudoviricetes	Caudovirales	Siphoviridae	VPF-class_based	uncertain		0	0	23.4387	16.6808	0	0	0	0	0	0	0	0	0	0	0	0	0	0	0	0	0	0	0	0	0	0	0	0	0	endophytic
K-k141_465793	10746	43.81	Genome fragment	Not-determined	NA	NA	0	Viruses	NA	NA	NA	NA	NA	temperate	PhaTYP-based	1.72167	50.9358	0	0	0	0	0	0	0	0	0	0	0	0	0	0	0	0	0	0	0	0	0	0	0	0	0	0	0	epiphytic
K-k141_759758	10741	47.32	Genome fragment	Not-determined	NA	NA	0	Viruses	NA	NA	NA	NA	NA	uncertain		0	0	15.0548	12.199	0	0	0	0	0	0	0	0	0	0	0	0	0	0	0	0	0	0	0	0	0	0	0	0	0	endophytic
K-k141_355624	10739	51.57	Low-quality genome	Low-quality	0.52	HMM-based (lower-bound)	0	Viruses	NA	NA	NA	NA	NA	uncertain		0	0	24.0534	16.5589	0	0	0	0	0	0	0	0	0	0	0	0	0	0	0	0	0	0	0	0	0	0	0	0	0	endophytic
K-NODE_1100_length_10731_cov_21.544492	10731	47.72	Genome fragment	Not-determined	NA	NA	0	Viruses	NA	NA	NA	NA	NA	uncertain		0	0	29.7252	17.613	0	0	0	0	0	0	0	0	0	0	0	0	0	0	0	0	0	0	0	0	0	0	0	0	0	endophytic
K-k141_860507	10727	50.86	Genome fragment	Not-determined	NA	NA	0	Viruses	NA	NA	NA	NA	NA	uncertain		0	0	81.7565	65.8976	0	0	0	0	0	0	0	0	0	0	0	0	0	0	0	0	0	0	0	0	0	0	0	0	0	endophytic
K-NODE_2604_length_10726_cov_14.640427	10726	48.31	Genome fragment	Not-determined	NA	NA	0	Viruses	NA	NA	NA	NA	NA	uncertain		16.2951	0	0	0	0	0	0	0	0	0	0	0	0	0	0	0	0	0	0	0	0	0	0	0	0	0	0	0	0	epiphytic
K-NODE_1105_length_10724_cov_16.235542	10724	49.79	Genome fragment	Not-determined	NA	NA	0	Viruses	Uroviricota	Caudoviricetes	Caudovirales	Siphoviridae	VPF-class_based	uncertain		0	0	22.266	8.388	0	0	0	0	0	0	0	0	0	0	0	0	0	0	0	0	0	0	0	0	0	0	0	0	0	endophytic
K-k141_1305369||full	10708	44.36	Genome fragment	Not-determined	NA	NA	0	Viruses	Uroviricota	Caudoviricetes	Caudovirales	Siphoviridae	VPF-class_based	temperate	PhaTYP-based; lysogenic_marker_proteins-based	44.4751	0	10.9915	0	0	0	0	0	0	0	0	0	0	0	0	0	0	0	0	0	0	0	0	0	0	0	0	0	0	epiphytic
K-k141_1292628	10706	31.59	Genome fragment	Not-determined	NA	NA	0	Viruses	Uroviricota	Caudoviricetes	Caudovirales	Myoviridae	VPF-class_based	uncertain		0	54.5806	0	0	0	0	0	0	0	0	0	0	0	0	0	0	0	0	0	0	0	0	0	0	0	0	0	0	0	epiphytic
K-NODE_2609_length_10714_cov_21.656065||full	10704	66.38	Low-quality genome	Low-quality	15.79	HMM-based (lower-bound)	0	Viruses	Uroviricota	Caudoviricetes	Caudovirales	Myoviridae	VPF-class_based	temperate	PhaTYP-based	14.2138	0	0	0	0	0	0	0	0	0	0	0	0	0	0	0	0	0	0	0	0	0	0	0	0	0	0	0	0	epiphytic
K-NODE_2620_length_10695_cov_14.990602	10695	48.66	Genome fragment	Not-determined	NA	NA	0	Viruses	NA	NA	NA	NA	NA	uncertain		15.1415	8.89205	0	0	0	0	0	0	0	0	0	0	0	0	0	0	0	0	0	0	0	0	0	0	0	0	0	0	0	epiphytic
K-NODE_1205_length_10685_cov_10.762088	10685	50.56	Genome fragment	Not-determined	NA	NA	0	Viruses	Uroviricota	Caudoviricetes	Caudovirales	Myoviridae	VPF-class_based	uncertain		0	0	16.8152	14.8421	0	0	0	0	0	0	0	0	0	0	0	0	0	0	0	0	0	0	0	0	0	0	0	0	0	endophytic
K-k141_1353015	10685	45.47	Genome fragment	Not-determined	NA	NA	0	Viruses	NA	NA	NA	NA	NA	uncertain		0	0	23.322	15.28	0	0	0	0	0	0	0	0	0	0	0	0	0	0	0	0	0	0	0	0	0	0	0	0	0	endophytic
K-NODE_2483_length_11124_cov_33.712711||full	10683	46.77	Low-quality genome	Low-quality	24.44	AAI-based (medium-confidence)	0	Viruses	Uroviricota	Caudoviricetes	Caudovirales	Siphoviridae	vConTACT2_based, VPF-class_based	temperate	PhaTYP-based	37.6315	0	0	0	0	0	0	0	0	0	0	0	0	0	0	0	0	0	0	0	0	0	0	0	0	0	0	0	0	epiphytic
K-k141_413406	10681	46.91	Genome fragment	Not-determined	NA	NA	0	Viruses	NA	NA	NA	NA	NA	uncertain		0	0	20.4784	17.1843	0	0	0	0	0	0	0	0	0	0	0	0	0	0	0	0	0	0	0	0	0	0	0	0	0	endophytic
K-k141_1651536	10680	47.17	Genome fragment	Not-determined	NA	NA	0	Viruses	NA	NA	NA	NA	NA	uncertain		0	0	20.5291	14.3135	0	0	0	0	0	0	0	0	0	0	0	0	0	0	0	0	0	0	0	0	0	0	0	0	0	endophytic
K-k141_1815727	10669	46.16	Genome fragment	Not-determined	NA	NA	0	Viruses	Uroviricota	Caudoviricetes	Caudovirales	unclassified Caudovirales	VPF-class_based	uncertain		0	0	21.0628	15.108	0	0	0	0	0	0	0	0	0	0	0	0	0	0	0	0	0	0	0	0	0	0	0	0	0	endophytic
K-k141_686471	10667	48.5	Low-quality genome	Low-quality	0.86	HMM-based (lower-bound)	0	Viruses	NA	NA	NA	NA	NA	uncertain		0	0	18.3571	12.9173	0	0	0	0	0	0	0	0	0	0	0	0	0	0	0	0	0	0	0	0	0	0	0	0	0	endophytic
K-k141_92334	10661	48.1	Low-quality genome	Low-quality	1.6	HMM-based (lower-bound)	0	Viruses	NA	NA	NA	NA	NA	uncertain		0	0	20.297	14.8023	0	0	0	0	0	0	0	0	0	0	0	0	0	0	0	0	0	0	0	0	0	0	0	0	0	endophytic
K-k141_1949046	10653	48.8	Genome fragment	Not-determined	NA	NA	0	Viruses	NA	NA	NA	NA	NA	uncertain		0	0	23.7098	16.9366	0	0	0	0	0	0	0	0	0	0	0	0	0	0	0	0	0	0	0	0	0	0	0	0	0	endophytic
K-k141_1589026	10648	49.33	Genome fragment	Not-determined	NA	NA	0	Viruses	NA	NA	NA	NA	NA	uncertain		0	0	52.0149	28.8839	0	0	0	0	0	0	0	0	0	0	0	0	0	0	0	0	0	0	0	0	0	0	0	0	0	endophytic
K-NODE_1126_length_10637_cov_29.267246	10637	48	Genome fragment	Not-determined	NA	NA	0	Viruses	NA	NA	NA	NA	NA	uncertain		1.78024	0	38.2866	37.5414	0	0	0	0	0	0	0	0	0	0	0	0	0	0	0	0	0	0	0	0	0	0	0	0	0	epiphytic
K-NODE_1130_length_10628_cov_15.949778	10628	49.31	Genome fragment	Not-determined	NA	NA	0	Viruses	Uroviricota	Caudoviricetes	Caudovirales	unclassified Caudovirales	VPF-class_based	uncertain		0	0	14.9699	9.54008	0	0	0	0	0	0	0	0	0	0	0	0	0	0	0	0	0	0	0	0	0	0	0	0	0	endophytic
K-k141_655237	10626	48.23	Genome fragment	Not-determined	NA	NA	0	Viruses	NA	NA	NA	NA	NA	uncertain		0	0	15.9284	14.8021	0	0	0	0	0	0	0	0	0	0	0	0	0	0	0	0	0	0	0	0	0	0	0	0	0	endophytic
K-sec_assembly_k141_2034280	10626	47.42	Low-quality genome	Low-quality	9.74	AAI-based (medium-confidence)	0	Viruses	Uroviricota	Caudoviricetes	Caudovirales	Siphoviridae	VPF-class_based	uncertain		465.041	34.3075	23.525	0	0	0	0	0	0	0	0	0	0	0	0	0	0	0	0	0	0	0	0	0	0	0	0	0	0	epiphytic
K-k141_481095	10624	50.4	Genome fragment	Not-determined	NA	NA	0	Viruses	NA	NA	NA	NA	NA	uncertain		0	0	23.3089	17.2765	0	0	0	0	0	0	0	0	0	0	0	0	0	0	0	0	0	0	0	0	0	0	0	0	0	endophytic
K-NODE_1224_length_10615_cov_12.212500	10615	52.55	Genome fragment	Not-determined	NA	NA	0	Viruses	NA	NA	NA	NA	NA	uncertain		1.16878	0	21.3417	16.5809	0	0	0	0	0	0	0	0	0	0	0	0	0	0	0	0	0	0	0	0	0	0	0	0	0	epiphytic
K-NODE_4077_length_10613_cov_90.716613||full	10609	31.84	Genome fragment	Not-determined	NA	NA	0	Viruses	Nucleocytoviricota	UNCLASSIFIED	UNCLASSIFIED	unclassified Nucleocytoviricota	NCLDV-detector_based	uncertain		4.86241	478.087	0	353.566	0	0	0	0	0	0	0	0	0	0	0	0	0	0	0	0	0	0	0	0	0	0	0	0	0	epiphytic
K-NODE_4084_length_10598_cov_30.009390	10598	51.21	Genome fragment	Not-determined	NA	NA	0	Viruses	NA	NA	NA	NA	NA	virulent	PhaTYP-based	33.5999	163.616	0	2.52669	0	0	0	0	0	0	0	0	0	0	0	0	0	0	0	0	0	0	0	0	0	0	0	0	0	epiphytic
K-NODE_4056_length_10659_cov_9.423142||full	10593	34.32	Genome fragment	Not-determined	NA	NA	0	Viruses	NA	NA	NA	NA	NA	virulent	PhaTYP-based	11.3833	53.2675	0	0	0	0	0	0	0	0	0	0	0	0	0	0	0	0	0	0	0	0	0	0	0	0	0	0	0	epiphytic
K-k141_1208969||full	10591	47.46	Low-quality genome	Low-quality	0.88	HMM-based (lower-bound)	0	Viruses	NA	NA	NA	NA	NA	uncertain		0	0	13.7929	9.86797	0	0	0	0	0	0	0	0	0	0	0	0	0	0	0	0	0	0	0	0	0	0	0	0	0	endophytic
K-k141_1280405	10590	32.37	Low-quality genome	Low-quality	4.51	AAI-based (medium-confidence)	0	Viruses	Uroviricota	Caudoviricetes	Caudovirales	Myoviridae	VPF-class_based	virulent	PhaTYP-based	3.55573	0	0	2.92139	0	0	0	0	0	0	0	0	0	0	0	0	0	0	0	0	0	0	0	0	0	0	0	0	0	epiphytic
K-NODE_2655_length_10581_cov_7.578567	10581	40.47	Low-quality genome	Low-quality	2.92	AAI-based (medium-confidence)	0	Viruses	NA	NA	NA	NA	NA	virulent	PhaTYP-based	8.63974	0	0	0	0	0	0	0	0	0	0	0	0	0	0	0	0	0	0	0	0	0	0	0	0	0	0	0	0	epiphytic
K-k141_1848063	10568	49.54	Genome fragment	Not-determined	NA	NA	0	Viruses	Uroviricota	Caudoviricetes	Caudovirales	Siphoviridae	VPF-class_based	uncertain		0	0	18.5537	13.6287	0	0	0	0	0	0	0	0	0	0	0	0	0	0	0	0	0	0	0	0	0	0	0	0	0	endophytic
K-k141_942773	10564	32.79	Genome fragment	Not-determined	NA	NA	0	Viruses	NA	NA	NA	NA	NA	uncertain		7.58224	744.092	0	9.86858	0	0	0	0	0	0	0	0	0	0	0	0	0	0	0	0	0	0	0	0	0	0	0	0	0	epiphytic
K-k141_661830	10558	47.72	Low-quality genome	Low-quality	0.85	HMM-based (lower-bound)	0	Viruses	NA	NA	NA	NA	NA	uncertain		0	0	35.1202	25.2641	0	0	0	0	0	0	0	0	0	0	0	0	0	0	0	0	0	0	0	0	0	0	0	0	0	endophytic
K-NODE_4104_length_10556_cov_15.455385	10556	39.08	High-quality genome	High-quality	100	AAI-based (medium-confidence)	0	Viruses	NA	NA	NA	NA	NA	temperate	lysogenic_marker_proteins-based	18.372	87.1885	0	0	0	0	0	0	0	0	0	0	0	0	0	0	0	0	0	0	0	0	0	0	0	0	0	0	0	epiphytic
K-k141_909502	10553	48.51	Genome fragment	Not-determined	NA	NA	0	Viruses	Taleaviricota	Tokiviricetes	Ligamenvirales	Lipothrixviridae	VPF-class_based	uncertain		0	0	19.271	14.8553	0	0	0	0	0	0	0	0	0	0	0	0	0	0	0	0	0	0	0	0	0	0	0	0	0	endophytic
K-k141_1061555	10543	45.76	Genome fragment	Not-determined	NA	NA	0	Viruses	Uroviricota	Caudoviricetes	Caudovirales	unclassified Caudovirales	VPF-class_based	uncertain		0	0	23.4139	15.1406	0	0	0	0	0	0	0	0	0	0	0	0	0	0	0	0	0	0	0	0	0	0	0	0	0	endophytic
K-k141_1686527	10538	48.79	Genome fragment	Not-determined	NA	NA	0	Viruses	NA	NA	NA	NA	NA	uncertain		0	0	18.7795	14.4323	0	0	0	0	0	0	0	0	0	0	0	0	0	0	0	0	0	0	0	0	0	0	0	0	0	endophytic
K-NODE_1163_length_10535_cov_16.129198	10535	48.73	Genome fragment	Not-determined	NA	NA	0	Viruses	NA	NA	NA	NA	NA	uncertain		0	0	14.9784	8.36573	0	0	0	0	0	0	0	0	0	0	0	0	0	0	0	0	0	0	0	0	0	0	0	0	0	endophytic
K-NODE_1237_length_10535_cov_13.209542	10535	49.37	Genome fragment	Not-determined	NA	NA	0	Viruses	NA	NA	NA	NA	NA	uncertain		0	0	23.2586	18.1134	0	0	0	0	0	0	0	0	0	0	0	0	0	0	0	0	0	0	0	0	0	0	0	0	0	endophytic
K-k141_2030639	10535	46.59	Genome fragment	Not-determined	NA	NA	0	Viruses	NA	NA	NA	NA	NA	uncertain		0	0	14.1134	10.9075	0	0	0	0	0	0	0	0	0	0	0	0	0	0	0	0	0	0	0	0	0	0	0	0	0	endophytic
K-NODE_1166_length_10533_cov_14.848444	10533	46.92	Genome fragment	Not-determined	NA	NA	0	Viruses	NA	NA	NA	NA	NA	uncertain		0	0	20.2717	13.7728	0	0	0	0	0	0	0	0	0	0	0	0	0	0	0	0	0	0	0	0	0	0	0	0	0	endophytic
K-NODE_1174_length_10509_cov_16.531949	10509	47.67	Low-quality genome	Low-quality	1.58	HMM-based (lower-bound)	0	Viruses	Uroviricota	Caudoviricetes	Caudovirales	Myoviridae	VPF-class_based	uncertain		0	0	22.4737	15.6844	0	0	0	0	0	0	0	0	0	0	0	0	0	0	0	0	0	0	0	0	0	0	0	0	0	endophytic
K-k141_864766	10508	49.29	Low-quality genome	Low-quality	1.58	HMM-based (lower-bound)	0	Viruses	NA	NA	NA	NA	NA	uncertain		0	0	17.1976	12.0984	0	0	0	0	0	0	0	0	0	0	0	0	0	0	0	0	0	0	0	0	0	0	0	0	0	endophytic
K-k141_2020572	10506	41.73	Low-quality genome	Low-quality	25.32	AAI-based (medium-confidence)	0	Viruses	Uroviricota	Caudoviricetes	Caudovirales	Siphoviridae	VPF-class_based	temperate	PhaTYP-based; lysogenic_marker_proteins-based	12.3684	0	0	0	0	0	0	0	0	0	0	0	0	0	0	0	0	0	0	0	0	0	0	0	0	0	0	0	0	epiphytic
K-k141_1855994	10505	48	Genome fragment	Not-determined	NA	NA	0	Viruses	NA	NA	NA	NA	NA	uncertain		0	0	23.325	14.9479	0	0	0	0	0	0	0	0	0	0	0	0	0	0	0	0	0	0	0	0	0	0	0	0	0	endophytic
K-NODE_1255_length_10505_cov_11.543445||full	10503	48.4	Low-quality genome	Low-quality	0.85	HMM-based (lower-bound)	0	Viruses	NA	NA	NA	NA	NA	uncertain		0	0	21.594	15.8666	0	0	0	0	0	0	0	0	0	0	0	0	0	0	0	0	0	0	0	0	0	0	0	0	0	endophytic
K-k141_498364	10496	47.86	Genome fragment	Not-determined	NA	NA	0	Viruses	NA	NA	NA	NA	NA	uncertain		0	0	23.6924	8.89221	0	0	0	0	0	0	0	0	0	0	0	0	0	0	0	0	0	0	0	0	0	0	0	0	0	endophytic
K-k141_663777||full	10487	31.2	Low-quality genome	Low-quality	23.83	AAI-based (medium-confidence)	0	Viruses	Uroviricota	Caudoviricetes	Caudovirales	Myoviridae	VPF-class_based	uncertain		7.47187	89.3743	0	0	0	0	0	0	0	0	0	0	0	0	0	0	0	0	0	0	0	0	0	0	0	0	0	0	0	epiphytic
K-k141_746384	10475	48.99	Genome fragment	Not-determined	NA	NA	0	Viruses	NA	NA	NA	NA	NA	uncertain		0	0	20.906	15.1148	0	0	0	0	0	0	0	0	0	0	0	0	0	0	0	0	0	0	0	0	0	0	0	0	0	endophytic
K-k141_647096	10471	49.89	Genome fragment	Not-determined	NA	NA	0	Viruses	NA	NA	NA	NA	NA	uncertain		0	0	366.728	238.925	0	0	0	0	0	0	0	0	0	0	0	0	0	0	0	0	0	0	0	0	0	0	0	0	0	endophytic
K-k141_3712	10465	49.17	Genome fragment	Not-determined	NA	NA	0	Viruses	NA	NA	NA	NA	NA	uncertain		0	0	18.7861	13.0673	0	0	0	0	0	0	0	0	0	0	0	0	0	0	0	0	0	0	0	0	0	0	0	0	0	endophytic
K-k141_37228	10463	45.87	Genome fragment	Not-determined	NA	NA	0	Viruses	NA	NA	NA	NA	NA	uncertain		0	0	11.224	15.8279	0	0	0	0	0	0	0	0	0	0	0	0	0	0	0	0	0	0	0	0	0	0	0	0	0	endophytic
K-k141_1787620	10453	48.7	Genome fragment	Not-determined	NA	NA	0	Viruses	Uroviricota	Caudoviricetes	Caudovirales	unclassified Caudovirales	VPF-class_based	uncertain		0	0	24.8361	17.7332	0	0	0	0	0	0	0	0	0	0	0	0	0	0	0	0	0	0	0	0	0	0	0	0	0	endophytic
K-k141_1593409	10450	42.75	Genome fragment	Not-determined	NA	NA	0	Viruses	NA	NA	NA	NA	NA	uncertain		0	0	40.1428	35.0039	0	0	0	0	0	0	0	0	0	0	0	0	0	0	0	0	0	0	0	0	0	0	0	0	0	endophytic
K-NODE_4101_length_10564_cov_11.222286||full	10442	52.83	Low-quality genome	Low-quality	21.28	AAI-based (medium-confidence)	0	Viruses	Uroviricota	Caudoviricetes	Caudovirales	unclassified Caudovirales	VPF-class_based	virulent	PhaTYP-based	0	63.2465	0	6.49824	0	0	0	0	0	0	0	0	0	0	0	0	0	0	0	0	0	0	0	0	0	0	0	0	0	epiphytic
K-NODE_1193_length_10437_cov_17.172992	10437	48.6	Genome fragment	Not-determined	NA	NA	0	Viruses	NA	NA	NA	NA	NA	uncertain		0	0	22.8782	15.8175	0	0	0	0	0	0	0	0	0	0	0	0	0	0	0	0	0	0	0	0	0	0	0	0	0	endophytic
K-sec_assembly_k141_956935	10430	32.58	Genome fragment	Not-determined	NA	NA	0	Viruses	NA	NA	NA	NA	NA	uncertain		0	522.055	0	17.1492	0	0	0	0	0	0	0	0	0	0	0	0	0	0	0	0	0	0	0	0	0	0	0	0	0	epiphytic
K-k141_507925	10428	49.96	Genome fragment	Not-determined	NA	NA	0	Viruses	NA	NA	NA	NA	NA	uncertain		0	0	22.7981	15.1829	0	0	0	0	0	0	0	0	0	0	0	0	0	0	0	0	0	0	0	0	0	0	0	0	0	endophytic
K-k141_963365	10420	46.21	Genome fragment	Not-determined	NA	NA	0	Viruses	NA	NA	NA	NA	NA	uncertain		0	0	29.7128	19.3612	0	0	0	0	0	0	0	0	0	0	0	0	0	0	0	0	0	0	0	0	0	0	0	0	0	endophytic
K-sec_assembly_k141_484314	10413	51.02	Genome fragment	Not-determined	NA	NA	0	Viruses	NA	NA	NA	NA	NA	uncertain		4565.44	0	40.2355	0	0	0	0	0	0	0	0	0	0	0	0	0	0	0	0	0	0	0	0	0	0	0	0	0	0	epiphytic
K-k141_1179958	10399	48.14	Genome fragment	Not-determined	NA	NA	0	Viruses	NA	NA	NA	NA	NA	uncertain		0	0	27.3439	24.3004	0	0	0	0	0	0	0	0	0	0	0	0	0	0	0	0	0	0	0	0	0	0	0	0	0	endophytic
K-k141_2038947	10386	49.47	Genome fragment	Not-determined	NA	NA	0	Viruses	Uroviricota	Caudoviricetes	Caudovirales	unclassified Caudovirales	VPF-class_based	uncertain		0	0	19.8817	15.77	0	0	0	0	0	0	0	0	0	0	0	0	0	0	0	0	0	0	0	0	0	0	0	0	0	endophytic
K-k141_105478	10377	50.28	Genome fragment	Not-determined	NA	NA	0	Viruses	NA	NA	NA	NA	NA	uncertain		0	0	125.09	104.598	0	0	0	0	0	0	0	0	0	0	0	0	0	0	0	0	0	0	0	0	0	0	0	0	0	endophytic
K-k141_236226	10377	48.83	Genome fragment	Not-determined	NA	NA	0	Viruses	NA	NA	NA	NA	NA	uncertain		0	0	21.3042	16.6605	0	0	0	0	0	0	0	0	0	0	0	0	0	0	0	0	0	0	0	0	0	0	0	0	0	endophytic
K-k141_1717230	10377	46.17	Genome fragment	Not-determined	NA	NA	0	Viruses	NA	NA	NA	NA	NA	uncertain		0	0	20.6267	15.1072	0	0	0	0	0	0	0	0	0	0	0	0	0	0	0	0	0	0	0	0	0	0	0	0	0	endophytic
K-k141_953894	10376	49.07	Genome fragment	Not-determined	NA	NA	0	Viruses	NA	NA	NA	NA	NA	uncertain		0	0	10.8915	14.1064	0	0	0	0	0	0	0	0	0	0	0	0	0	0	0	0	0	0	0	0	0	0	0	0	0	endophytic
K-k141_756795	10375	45.47	Genome fragment	Not-determined	NA	NA	0	Viruses	Uroviricota	Caudoviricetes	Caudovirales	Siphoviridae	VPF-class_based	uncertain		0	0	24.9977	17.8415	0	0	0	0	0	0	0	0	0	0	0	0	0	0	0	0	0	0	0	0	0	0	0	0	0	endophytic
K-k141_1088648	10372	49.85	Genome fragment	Not-determined	NA	NA	0	Viruses	NA	NA	NA	NA	NA	uncertain		0	0	15.2138	14.7886	0	0	0	0	0	0	0	0	0	0	0	0	0	0	0	0	0	0	0	0	0	0	0	0	0	endophytic
K-k141_2068594	10372	49.21	Genome fragment	Not-determined	NA	NA	0	Viruses	NA	NA	NA	NA	NA	uncertain		0	0	20.8625	12.7082	0	0	0	0	0	0	0	0	0	0	0	0	0	0	0	0	0	0	0	0	0	0	0	0	0	endophytic
K-k141_1281523	10369	50.42	Low-quality genome	Low-quality	1.56	HMM-based (lower-bound)	0	Viruses	NA	NA	NA	NA	NA	uncertain		0	0	21.7977	14.5923	0	0	0	0	0	0	0	0	0	0	0	0	0	0	0	0	0	0	0	0	0	0	0	0	0	endophytic
K-NODE_1018_length_11033_cov_16.060302||full	10368	50.66	Low-quality genome	Low-quality	1.56	HMM-based (lower-bound)	0	Viruses	NA	NA	NA	NA	NA	uncertain		0	0	21.8501	15.6218	0	0	0	0	0	0	0	0	0	0	0	0	0	0	0	0	0	0	0	0	0	0	0	0	0	endophytic
K-k141_1609076||full	10366	34.4	Low-quality genome	Low-quality	9.72	HMM-based (lower-bound)	0	Viruses	Uroviricota	Caudoviricetes	Caudovirales	unclassified Caudovirales	VPF-class_based	temperate	PhaTYP-based	0	35.27	0	6.16968	0	0	0	0	0	0	0	0	0	0	0	0	0	0	0	0	0	0	0	0	0	0	0	0	0	epiphytic
K-k141_1503257	10361	48.7	Genome fragment	Not-determined	NA	NA	0	Viruses	NA	NA	NA	NA	NA	uncertain		0	0	10.7816	7.3018	0	0	0	0	0	0	0	0	0	0	0	0	0	0	0	0	0	0	0	0	0	0	0	0	0	endophytic
K-k141_1323653	10359	47.57	Genome fragment	Not-determined	NA	NA	0	Viruses	NA	NA	NA	NA	NA	uncertain		0	0	15.8865	10.365	0	0	0	0	0	0	0	0	0	0	0	0	0	0	0	0	0	0	0	0	0	0	0	0	0	endophytic
K-k141_361886	10355	48.43	Genome fragment	Not-determined	NA	NA	0	Viruses	NA	NA	NA	NA	NA	uncertain		0	0	24.5682	18.1772	0	0	0	0	0	0	0	0	0	0	0	0	0	0	0	0	0	0	0	0	0	0	0	0	0	endophytic
K-NODE_1295_length_10351_cov_65.608003||full	10349	25.75	Low-quality genome	Low-quality	5.31	AAI-based (high-confidence)	0	Viruses	Uroviricota	Caudoviricetes	Caudovirales	Myoviridae	VPF-class_based	virulent	PhaTYP-based	0	0	0	43.6104	0	0	0	0	0	0	0	0	0	0	0	0	0	0	0	0	0	0	0	0	0	0	0	0	0	endophytic
K-NODE_1229_length_10347_cov_15.791294	10347	51.5	Low-quality genome	Low-quality	0.5	HMM-based (lower-bound)	0	Viruses	NA	NA	NA	NA	NA	uncertain		0	0	21.8189	14.5982	0	0	0	0	0	0	0	0	0	0	0	0	0	0	0	0	0	0	0	0	0	0	0	0	0	endophytic
K-k141_743736	10346	46.92	Genome fragment	Not-determined	NA	NA	0	Viruses	NA	NA	NA	NA	NA	uncertain		6.12207	14.5029	0	0	0	0	0	0	0	0	0	0	0	0	0	0	0	0	0	0	0	0	0	0	0	0	0	0	0	epiphytic
K-NODE_1232_length_10340_cov_15.861254	10340	50.28	Genome fragment	Not-determined	NA	NA	0	Viruses	NA	NA	NA	NA	NA	uncertain		0	0	19.7939	13.9293	0	0	0	0	0	0	0	0	0	0	0	0	0	0	0	0	0	0	0	0	0	0	0	0	0	endophytic
K-k141_1855966	10314	49.82	Genome fragment	Not-determined	NA	NA	0	Viruses	NA	NA	NA	NA	NA	uncertain		0	0	24.1609	14.4685	0	0	0	0	0	0	0	0	0	0	0	0	0	0	0	0	0	0	0	0	0	0	0	0	0	endophytic
K-k141_964684	10311	48.61	Genome fragment	Not-determined	NA	NA	0	Viruses	Uroviricota	Caudoviricetes	Caudovirales	Myoviridae	VPF-class_based	uncertain		0	0	32.0472	22.8185	0	0	0	0	0	0	0	0	0	0	0	0	0	0	0	0	0	0	0	0	0	0	0	0	0	endophytic
K-k141_1906802	10309	44.91	Genome fragment	Not-determined	NA	NA	0	Viruses	NA	NA	NA	NA	NA	uncertain		0	0	19.7524	15.0556	0	0	0	0	0	0	0	0	0	0	0	0	0	0	0	0	0	0	0	0	0	0	0	0	0	endophytic
K-NODE_1240_length_10307_cov_24.519021	10307	49.6	Genome fragment	Not-determined	NA	NA	0	Viruses	NA	NA	NA	NA	NA	uncertain		0	0	44.1356	32.3366	0	0	0	0	0	0	0	0	0	0	0	0	0	0	0	0	0	0	0	0	0	0	0	0	0	endophytic
K-k141_677923	10307	42.76	Genome fragment	Not-determined	NA	NA	0	Viruses	NA	NA	NA	NA	NA	uncertain		0	44.5962	0	0	0	0	0	0	0	0	0	0	0	0	0	0	0	0	0	0	0	0	0	0	0	0	0	0	0	epiphytic
K-NODE_2765_length_10302_cov_7.987509||full	10302	44.03	Low-quality genome	Low-quality	24.93	AAI-based (medium-confidence)	0	Viruses	Uroviricota	Caudoviricetes	Caudovirales	Podoviridae	VPF-class_based	virulent	PhaTYP-based	9.2329	0	0	0	0	0	0	0	0	0	0	0	0	0	0	0	0	0	0	0	0	0	0	0	0	0	0	0	0	epiphytic
K-k141_1356180	10297	46.12	Genome fragment	Not-determined	NA	NA	0	Viruses	Uroviricota	Caudoviricetes	Caudovirales	Siphoviridae	VPF-class_based	uncertain		0	0	17.019	12.2958	0	0	0	0	0	0	0	0	0	0	0	0	0	0	0	0	0	0	0	0	0	0	0	0	0	endophytic
K-NODE_1243_length_10291_cov_16.256350	10291	46.61	Genome fragment	Not-determined	NA	NA	0	Viruses	NA	NA	NA	NA	NA	uncertain		0	0	20.6725	15.5619	0	0	0	0	0	0	0	0	0	0	0	0	0	0	0	0	0	0	0	0	0	0	0	0	0	endophytic
K-k141_421633	10291	48.15	Genome fragment	Not-determined	NA	NA	0	Viruses	NA	NA	NA	NA	NA	uncertain		0	0	67.9637	25.9701	0	0	0	0	0	0	0	0	0	0	0	0	0	0	0	0	0	0	0	0	0	0	0	0	0	endophytic
K-k141_249965	10286	49.96	Genome fragment	Not-determined	NA	NA	0	Viruses	NA	NA	NA	NA	NA	uncertain		0	0	170.22	67.0042	0	0	0	0	0	0	0	0	0	0	0	0	0	0	0	0	0	0	0	0	0	0	0	0	0	endophytic
K-k141_1392310||full	10285	61.85	Genome fragment	Not-determined	NA	NA	0	Viruses	NA	NA	NA	NA	NA	uncertain		0	25.1711	0	0	0	0	0	0	0	0	0	0	0	0	0	0	0	0	0	0	0	0	0	0	0	0	0	0	0	epiphytic
K-k141_1542621	10280	48.92	Genome fragment	Not-determined	NA	NA	0	Viruses	NA	NA	NA	NA	NA	uncertain		0	0	19.4788	13.8841	0	0	0	0	0	0	0	0	0	0	0	0	0	0	0	0	0	0	0	0	0	0	0	0	0	endophytic
K-k141_170792	10277	46.92	Genome fragment	Not-determined	NA	NA	0	Viruses	NA	NA	NA	NA	NA	uncertain		0	0	13.9609	11.409	0	0	0	0	0	0	0	0	0	0	0	0	0	0	0	0	0	0	0	0	0	0	0	0	0	endophytic
K-k141_1343511	10274	46.03	Genome fragment	Not-determined	NA	NA	0	Viruses	NA	NA	NA	NA	NA	uncertain		0	0	12.9512	9.388	0	0	0	0	0	0	0	0	0	0	0	0	0	0	0	0	0	0	0	0	0	0	0	0	0	endophytic
K-NODE_1249_length_10272_cov_16.295488	10272	48.25	Genome fragment	Not-determined	NA	NA	0	Viruses	NA	NA	NA	NA	NA	uncertain		0	0	21.5473	14.7554	0	0	0	0	0	0	0	0	0	0	0	0	0	0	0	0	0	0	0	0	0	0	0	0	0	endophytic
K-k141_994508	10272	49.23	Genome fragment	Not-determined	NA	NA	0	Viruses	Uroviricota	Caudoviricetes	Caudovirales	Siphoviridae	VPF-class_based	uncertain		0	0	161.833	90.1272	0	0	0	0	0	0	0	0	0	0	0	0	0	0	0	0	0	0	0	0	0	0	0	0	0	endophytic
K-NODE_2780_length_10267_cov_8.996964	10267	37.4	Low-quality genome	Low-quality	21.32	AAI-based (medium-confidence)	0	Viruses	Uroviricota	Caudoviricetes	Caudovirales	Podoviridae	VPF-class_based	virulent	PhaTYP-based	7.01718	0	0	0	0	0	0	0	0	0	0	0	0	0	0	0	0	0	0	0	0	0	0	0	0	0	0	0	0	epiphytic
K-k141_209945	10267	48.59	Low-quality genome	Low-quality	24.76	AAI-based (medium-confidence)	0	Viruses	NA	NA	NA	NA	NA	temperate	PhaTYP-based; lysogenic_marker_proteins-based	227.56	0	7.9637	0	0	0	0	0	0	0	0	0	0	0	0	0	0	0	0	0	0	0	0	0	0	0	0	0	0	epiphytic
K-NODE_2768_length_10297_cov_55.459773||full	10266	67.19	Low-quality genome	Low-quality	27.17	AAI-based (medium-confidence)	0	Viruses	Uroviricota	Caudoviricetes	Caudovirales	unclassified Caudovirales	VPF-class_based	temperate	PhaTYP-based	57.733	0	6.97526	0	0	0	0	0	0	0	0	0	0	0	0	0	0	0	0	0	0	0	0	0	0	0	0	0	0	epiphytic
K-k141_226336	10264	49.45	Genome fragment	Not-determined	NA	NA	0	Viruses	NA	NA	NA	NA	NA	uncertain		0	0	40.5912	31.3829	0	0	0	0	0	0	0	0	0	0	0	0	0	0	0	0	0	0	0	0	0	0	0	0	0	endophytic
K-NODE_2785_length_10255_cov_54.948333	10255	55.7	Low-quality genome	Low-quality	17.35	HMM-based (lower-bound)	0	Viruses	Uroviricota	Caudoviricetes	Caudovirales	Siphoviridae	VPF-class_based	uncertain		61.1909	0	0	0	0	0	0	0	0	0	0	0	0	0	0	0	0	0	0	0	0	0	0	0	0	0	0	0	0	epiphytic
K-NODE_2789_length_10241_cov_78.344885	10241	39.36	Low-quality genome	Low-quality	23.77	AAI-based (medium-confidence)	0	Viruses	Uroviricota	Caudoviricetes	Caudovirales	Siphoviridae	VPF-class_based	uncertain		86.8641	33.0178	0	0	0	0	0	0	0	0	0	0	0	0	0	0	0	0	0	0	0	0	0	0	0	0	0	0	0	epiphytic
K-NODE_1259_length_10240_cov_16.599018	10240	49.52	Genome fragment	Not-determined	NA	NA	0	Viruses	NA	NA	NA	NA	NA	uncertain		0	0	22.3012	12.0596	0	0	0	0	0	0	0	0	0	0	0	0	0	0	0	0	0	0	0	0	0	0	0	0	0	endophytic
K-k141_1072256	10236	49.05	Genome fragment	Not-determined	NA	NA	0	Viruses	Uroviricota	Caudoviricetes	Caudovirales	unclassified Caudovirales	VPF-class_based	uncertain		0	0	21.2415	12.9279	0	0	0	0	0	0	0	0	0	0	0	0	0	0	0	0	0	0	0	0	0	0	0	0	0	endophytic
K-k141_937704	10235	51.04	Genome fragment	Not-determined	NA	NA	0	Viruses	Uroviricota	Caudoviricetes	Caudovirales	unclassified Caudovirales	VPF-class_based	temperate	lysogenic_marker_proteins-based	6.20974	0	199.486	49.6082	0	0	0	0	0	0	0	0	0	0	0	0	0	0	0	0	0	0	0	0	0	0	0	0	0	epiphytic
K-k141_11629	10230	49.78	Genome fragment	Not-determined	NA	NA	0	Viruses	NA	NA	NA	NA	NA	uncertain		0	0	23.1884	18.9584	0	0	0	0	0	0	0	0	0	0	0	0	0	0	0	0	0	0	0	0	0	0	0	0	0	endophytic
K-k141_1664852	10229	52.14	Genome fragment	Not-determined	NA	NA	0	Viruses	NA	NA	NA	NA	NA	uncertain		0	0	20.5687	14.4617	0	0	0	0	0	0	0	0	0	0	0	0	0	0	0	0	0	0	0	0	0	0	0	0	0	endophytic
K-NODE_2799_length_10227_cov_13.139206	10227	47.03	Genome fragment	Not-determined	NA	NA	0	Viruses	NA	NA	NA	NA	NA	uncertain		14.3234	0	0	0	0	0	0	0	0	0	0	0	0	0	0	0	0	0	0	0	0	0	0	0	0	0	0	0	0	epiphytic
K-k141_1475428	10222	41.33	Genome fragment	Not-determined	NA	NA	0	Viruses	NA	NA	NA	NA	NA	uncertain		0	58.7155	0	62.1336	0	0	0	0	0	0	0	0	0	0	0	0	0	0	0	0	0	0	0	0	0	0	0	0	0	epiphytic
K-NODE_1268_length_10207_cov_16.242317	10207	47.99	Genome fragment	Not-determined	NA	NA	0	Viruses	NA	NA	NA	NA	NA	uncertain		0	0	21.5059	15.3843	0	0	0	0	0	0	0	0	0	0	0	0	0	0	0	0	0	0	0	0	0	0	0	0	0	endophytic
K-k141_1071345	10207	49.07	Low-quality genome	Low-quality	1.53	HMM-based (lower-bound)	0	Viruses	NA	NA	NA	NA	NA	uncertain		0	0	50.5632	29.5969	0	0	0	0	0	0	0	0	0	0	0	0	0	0	0	0	0	0	0	0	0	0	0	0	0	endophytic
K-k141_1275935	10204	46.84	Genome fragment	Not-determined	NA	NA	0	Viruses	NA	NA	NA	NA	NA	uncertain		0	0	19.5983	13.6053	0	0	0	0	0	0	0	0	0	0	0	0	0	0	0	0	0	0	0	0	0	0	0	0	0	endophytic
K-k141_1953467	10194	48.45	Genome fragment	Not-determined	NA	NA	0	Viruses	NA	NA	NA	NA	NA	uncertain		0	0	21.61	15.0214	0	0	0	0	0	0	0	0	0	0	0	0	0	0	0	0	0	0	0	0	0	0	0	0	0	endophytic
K-sec_assembly_k141_1825338	10191	47.81	Low-quality genome	Low-quality	8.74	HMM-based (lower-bound)	0	Viruses	Uroviricota	Caudoviricetes	Caudovirales	unclassified Caudovirales	VPF-class_based	temperate	lysogenic_marker_proteins-based	575.962	0	3.90934	0	0	0	0	0	0	0	0	0	0	0	0	0	0	0	0	0	0	0	0	0	0	0	0	0	0	epiphytic
K-k141_894163	10185	49.29	Genome fragment	Not-determined	NA	NA	0	Viruses	Uroviricota	Caudoviricetes	Caudovirales	Myoviridae	VPF-class_based	uncertain		0	0	23.8278	18.353	0	0	0	0	0	0	0	0	0	0	0	0	0	0	0	0	0	0	0	0	0	0	0	0	0	endophytic
K-k141_1366547	10183	48.93	Genome fragment	Not-determined	NA	NA	0	Viruses	NA	NA	NA	NA	NA	uncertain		0	0	11.8395	14.9099	0	0	0	0	0	0	0	0	0	0	0	0	0	0	0	0	0	0	0	0	0	0	0	0	0	endophytic
K-k141_1531716	10177	50.78	Genome fragment	Not-determined	NA	NA	0	Viruses	NA	NA	NA	NA	NA	uncertain		0	0	22.3113	14.2545	0	0	0	0	0	0	0	0	0	0	0	0	0	0	0	0	0	0	0	0	0	0	0	0	0	endophytic
K-NODE_1354_length_10176_cov_9.477127	10176	46.5	Genome fragment	Not-determined	NA	NA	0	Viruses	Uroviricota	Caudoviricetes	Caudovirales	unclassified Caudovirales	VPF-class_based	uncertain		0	0	19.2684	12.4165	0	0	0	0	0	0	0	0	0	0	0	0	0	0	0	0	0	0	0	0	0	0	0	0	0	endophytic
K-k141_347167	10172	50.51	Genome fragment	Not-determined	NA	NA	0	Viruses	NA	NA	NA	NA	NA	uncertain		0	0	24.7286	19.6032	0	0	0	0	0	0	0	0	0	0	0	0	0	0	0	0	0	0	0	0	0	0	0	0	0	endophytic
K-NODE_2825_length_10167_cov_8.595431	10167	43.25	Low-quality genome	Low-quality	24.53	AAI-based (medium-confidence)	0	Viruses	Uroviricota	Caudoviricetes	Caudovirales	Myoviridae	VPF-class_based	temperate	lysogenic_marker_proteins-based	9.8693	0	0	0	0	0	0	0	0	0	0	0	0	0	0	0	0	0	0	0	0	0	0	0	0	0	0	0	0	epiphytic
K-NODE_1281_length_10167_cov_15.114320	10167	52.23	Genome fragment	Not-determined	NA	NA	0	Viruses	NA	NA	NA	NA	NA	uncertain		1.43437	0	20.8222	15.1891	0	0	0	0	0	0	0	0	0	0	0	0	0	0	0	0	0	0	0	0	0	0	0	0	0	epiphytic
K-NODE_1282_length_10167_cov_14.848991	10167	48.62	Genome fragment	Not-determined	NA	NA	0	Viruses	NA	NA	NA	NA	NA	uncertain		0	0	19.9002	13.706	0	0	0	0	0	0	0	0	0	0	0	0	0	0	0	0	0	0	0	0	0	0	0	0	0	endophytic
K-k141_1038405	10167	49.06	Genome fragment	Not-determined	NA	NA	0	Viruses	Uroviricota	Caudoviricetes	Caudovirales	Podoviridae	VPF-class_based	uncertain		0	0	21.8723	15.7772	0	0	0	0	0	0	0	0	0	0	0	0	0	0	0	0	0	0	0	0	0	0	0	0	0	endophytic
K-k141_1684166||full	10166	31.03	Genome fragment	Not-determined	NA	NA	0	Viruses	NA	NA	NA	NA	NA	uncertain		0	62.0533	0	0	0	0	0	0	0	0	0	0	0	0	0	0	0	0	0	0	0	0	0	0	0	0	0	0	0	epiphytic
K-k141_1263669	10161	49.76	Genome fragment	Not-determined	NA	NA	0	Viruses	NA	NA	NA	NA	NA	uncertain		0	0	125.904	96.8174	0	0	0	0	0	0	0	0	0	0	0	0	0	0	0	0	0	0	0	0	0	0	0	0	0	endophytic
K-k141_2067797	10161	46.45	Genome fragment	Not-determined	NA	NA	0	Viruses	NA	NA	NA	NA	NA	uncertain		1.67085	0	33.5709	29.7821	0	0	0	0	0	0	0	0	0	0	0	0	0	0	0	0	0	0	0	0	0	0	0	0	0	epiphytic
K-k141_115398||full	10160	47.44	Low-quality genome	Low-quality	14.73	HMM-based (lower-bound)	0	Viruses	Uroviricota	Caudoviricetes	Caudovirales	Siphoviridae	VPF-class_based	temperate	PhaTYP-based	15.4676	0	0	0	0	0	0	0	0	0	0	0	0	0	0	0	0	0	0	0	0	0	0	0	0	0	0	0	0	epiphytic
K-k141_1386017||full	10157	41.72	Low-quality genome	Low-quality	22.31	AAI-based (medium-confidence)	0	Viruses	Uroviricota	Caudoviricetes	Caudovirales	Myoviridae	VPF-class_based	virulent	PhaTYP-based	8.31466	0	0	0	0	0	0	0	0	0	0	0	0	0	0	0	0	0	0	0	0	0	0	0	0	0	0	0	0	epiphytic
K-NODE_1294_length_10155_cov_15.639109	10155	50.56	Low-quality genome	Low-quality	1.53	HMM-based (lower-bound)	0	Viruses	NA	NA	NA	NA	NA	uncertain		0	0	21.1545	12.9286	0	0	0	0	0	0	0	0	0	0	0	0	0	0	0	0	0	0	0	0	0	0	0	0	0	endophytic
K-k141_1255557	10155	46.9	Genome fragment	Not-determined	NA	NA	0	Viruses	NA	NA	NA	NA	NA	uncertain		0	0	43.2578	23.4762	0	0	0	0	0	0	0	0	0	0	0	0	0	0	0	0	0	0	0	0	0	0	0	0	0	endophytic
K-NODE_1291_length_10157_cov_20.809246||full	10154	49.29	Low-quality genome	Low-quality	1.53	HMM-based (lower-bound)	0	Viruses	NA	NA	NA	NA	NA	uncertain		0	0	30.209	19.5612	0	0	0	0	0	0	0	0	0	0	0	0	0	0	0	0	0	0	0	0	0	0	0	0	0	endophytic
K-NODE_1300_length_10140_cov_14.088349	10140	52.1	Genome fragment	Not-determined	NA	NA	0	Viruses	NA	NA	NA	NA	NA	uncertain		0	0	19.0544	13.922	0	0	0	0	0	0	0	0	0	0	0	0	0	0	0	0	0	0	0	0	0	0	0	0	0	endophytic
K-NODE_1302_length_10138_cov_15.448974	10138	50.18	Genome fragment	Not-determined	NA	NA	0	Viruses	NA	NA	NA	NA	NA	uncertain		0	0	14.8458	10.5141	0	0	0	0	0	0	0	0	0	0	0	0	0	0	0	0	0	0	0	0	0	0	0	0	0	endophytic
K-NODE_1306_length_10132_cov_15.644835	10132	47.65	Genome fragment	Not-determined	NA	NA	0	Viruses	NA	NA	NA	NA	NA	uncertain		0	0	21.3567	15.4212	0	0	0	0	0	0	0	0	0	0	0	0	0	0	0	0	0	0	0	0	0	0	0	0	0	endophytic
K-NODE_1308_length_10130_cov_14.861439	10130	46.72	Genome fragment	Not-determined	NA	NA	0	Viruses	NA	NA	NA	NA	NA	uncertain		0	0	19.9215	14.2694	0	0	0	0	0	0	0	0	0	0	0	0	0	0	0	0	0	0	0	0	0	0	0	0	0	endophytic
K-NODE_1310_length_10129_cov_14.523030	10129	46.93	Genome fragment	Not-determined	NA	NA	0	Viruses	Uroviricota	Caudoviricetes	Caudovirales	Myoviridae	VPF-class_based	uncertain		0	0	16.5557	14.3221	0	0	0	0	0	0	0	0	0	0	0	0	0	0	0	0	0	0	0	0	0	0	0	0	0	endophytic
K-k141_419606	10127	51.96	Genome fragment	Not-determined	NA	NA	0	Viruses	Uroviricota	Caudoviricetes	Caudovirales	unclassified Caudovirales	VPF-class_based	uncertain		0	0	30.4696	22.5913	0	0	0	0	0	0	0	0	0	0	0	0	0	0	0	0	0	0	0	0	0	0	0	0	0	endophytic
K-k141_6573	10124	48.06	Genome fragment	Not-determined	NA	NA	0	Viruses	NA	NA	NA	NA	NA	uncertain		0	0	27.7008	18.3352	0	0	0	0	0	0	0	0	0	0	0	0	0	0	0	0	0	0	0	0	0	0	0	0	0	endophytic
K-NODE_2833_length_10138_cov_24.911633||full	10111	48.93	Low-quality genome	Low-quality	26.59	AAI-based (medium-confidence)	0	Viruses	Uroviricota	Caudoviricetes	Caudovirales	Podoviridae	VPF-class_based	temperate	PhaTYP-based	17.2647	0	0	0	0	0	0	0	0	0	0	0	0	0	0	0	0	0	0	0	0	0	0	0	0	0	0	0	0	epiphytic
K-k141_1568877	10106	29.89	Genome fragment	Not-determined	NA	NA	0	Viruses	NA	NA	NA	NA	NA	uncertain		0	29.4856	0	10.3158	0	0	0	0	0	0	0	0	0	0	0	0	0	0	0	0	0	0	0	0	0	0	0	0	0	epiphytic
K-NODE_2351_length_14990_cov_86.460060||full_1	10106	60.1	Low-quality genome	Low-quality	23.95	AAI-based (medium-confidence)	0	Viruses	Uroviricota	Caudoviricetes	Caudovirales	Siphoviridae	VPF-class_based	temperate	PhaTYP-based	0	356.023	0	11.1905	0	0	0	0	0	0	0	0	0	0	0	0	0	0	0	0	0	0	0	0	0	0	0	0	0	epiphytic
K-k141_1691989	10105	50.95	Genome fragment	Not-determined	NA	NA	0	Viruses	NA	NA	NA	NA	NA	uncertain		0	0	22.5218	16.1828	0	0	0	0	0	0	0	0	0	0	0	0	0	0	0	0	0	0	0	0	0	0	0	0	0	endophytic
K-NODE_4403_length_10103_cov_12.416899	10103	48.63	Low-quality genome	Low-quality	3.18	AAI-based (medium-confidence)	0	Viruses	NA	NA	NA	NA	NA	uncertain		329.021	68.4018	14.3302	0	0	0	0	0	0	0	0	0	0	0	0	0	0	0	0	0	0	0	0	0	0	0	0	0	0	epiphytic
K-k141_913451	10103	50.03	Genome fragment	Not-determined	NA	NA	0	Viruses	NA	NA	NA	NA	NA	uncertain		0	0	23.6861	17.5498	0	0	0	0	0	0	0	0	0	0	0	0	0	0	0	0	0	0	0	0	0	0	0	0	0	endophytic
K-NODE_2766_length_10299_cov_5.183424||full	10099	43.05	Low-quality genome	Low-quality	18.95	AAI-based (high-confidence)	0	Viruses	Uroviricota	Caudoviricetes	Caudovirales	Podoviridae	VPF-class_based	temperate	PhaTYP-based	6.12094	0	0	0	0	0	0	0	0	0	0	0	0	0	0	0	0	0	0	0	0	0	0	0	0	0	0	0	0	epiphytic
K-k141_1162289	10085	25.94	Low-quality genome	Low-quality	5.28	AAI-based (high-confidence)	0	Viruses	Uroviricota	Caudoviricetes	Caudovirales	Myoviridae	VPF-class_based	temperate	PhaTYP-based	0	0	0	71.8198	0	0	0	0	0	0	0	0	0	0	0	0	0	0	0	0	0	0	0	0	0	0	0	0	0	endophytic
K-k141_572953	10084	49.08	Genome fragment	Not-determined	NA	NA	0	Viruses	NA	NA	NA	NA	NA	uncertain		0	0	37.0809	25.3431	0	0	0	0	0	0	0	0	0	0	0	0	0	0	0	0	0	0	0	0	0	0	0	0	0	endophytic
K-NODE_1327_length_10077_cov_13.572341	10077	50.56	Genome fragment	Not-determined	NA	NA	0	Viruses	NA	NA	NA	NA	NA	uncertain		0	0	18.605	16.4857	0	0	0	0	0	0	0	0	0	0	0	0	0	0	0	0	0	0	0	0	0	0	0	0	0	endophytic
K-k141_136000	10077	48.02	Genome fragment	Not-determined	NA	NA	0	Viruses	Nucleocytoviricota	UNCLASSIFIED	UNCLASSIFIED	unclassified Nucleocytoviricota	NCLDV-detector_based	uncertain		61.7318	152.886	0	0	0	0	0	0	0	0	0	0	0	0	0	0	0	0	0	0	0	0	0	0	0	0	0	0	0	epiphytic
K-k141_2040147	10077	48.59	Genome fragment	Not-determined	NA	NA	0	Viruses	NA	NA	NA	NA	NA	uncertain		0	0	20.543	13.5188	0	0	0	0	0	0	0	0	0	0	0	0	0	0	0	0	0	0	0	0	0	0	0	0	0	endophytic
K-k141_1551472	10077	46.1	Genome fragment	Not-determined	NA	NA	0	Viruses	NA	NA	NA	NA	NA	uncertain		0	0	22.1968	16.1762	0	0	0	0	0	0	0	0	0	0	0	0	0	0	0	0	0	0	0	0	0	0	0	0	0	endophytic
K-NODE_2863_length_10073_cov_6.986225	10073	41.75	Low-quality genome	Low-quality	3.36	HMM-based (lower-bound)	0	Viruses	Uroviricota	Caudoviricetes	Caudovirales	unclassified Caudovirales	VPF-class_based	uncertain		8.01665	0	0	0	0	0	0	0	0	0	0	0	0	0	0	0	0	0	0	0	0	0	0	0	0	0	0	0	0	epiphytic
K-k141_508833||full	10073	32.37	Genome fragment	Not-determined	NA	NA	0	Viruses	Uroviricota	Caudoviricetes	Caudovirales	Myoviridae	VPF-class_based	uncertain		0	307.047	0	8.31067	0	0	0	0	0	0	0	0	0	0	0	0	0	0	0	0	0	0	0	0	0	0	0	0	0	epiphytic
K-k141_1682850	10072	47.69	Genome fragment	Not-determined	NA	NA	0	Viruses	NA	NA	NA	NA	NA	uncertain		0	0	19.7518	16.1326	0	0	0	0	0	0	0	0	0	0	0	0	0	0	0	0	0	0	0	0	0	0	0	0	0	endophytic
K-k141_1458957	10066	48.66	Genome fragment	Not-determined	NA	NA	0	Viruses	NA	NA	NA	NA	NA	uncertain		0	0	23.4628	15.9356	0	0	0	0	0	0	0	0	0	0	0	0	0	0	0	0	0	0	0	0	0	0	0	0	0	endophytic
K-k141_1466490	10056	54.43	Low-quality genome	Low-quality	18.54	AAI-based (medium-confidence)	0	Viruses	Uroviricota	Caudoviricetes	Caudovirales	Myoviridae	VPF-class_based	virulent	PhaTYP-based	7.90034	21.6462	0	0	0	0	0	0	0	0	0	0	0	0	0	0	0	0	0	0	0	0	0	0	0	0	0	0	0	epiphytic
K-NODE_1337_length_10050_cov_8.347674	10050	45.4	Genome fragment	Not-determined	NA	NA	0	Viruses	NA	NA	NA	NA	NA	uncertain		0	0	11.4521	8.58837	0	0	0	0	0	0	0	0	0	0	0	0	0	0	0	0	0	0	0	0	0	0	0	0	0	endophytic
K-NODE_4433_length_10047_cov_6.337570||full	10047	43.67	Genome fragment	Not-determined	NA	NA	0	Viruses	NA	NA	NA	NA	NA	uncertain		0	35.2329	0	0	0	0	0	0	0	0	0	0	0	0	0	0	0	0	0	0	0	0	0	0	0	0	0	0	0	epiphytic
K-NODE_1339_length_10045_cov_21.884384	10045	46.69	Genome fragment	Not-determined	NA	NA	0	Viruses	NA	NA	NA	NA	NA	uncertain		0	0	17.8607	7.19505	0	0	0	0	0	0	0	0	0	0	0	0	0	0	0	0	0	0	0	0	0	0	0	0	0	endophytic
K-k141_1698408	10042	45.74	Genome fragment	Not-determined	NA	NA	0	Viruses	NA	NA	NA	NA	NA	uncertain		0	0	23.4929	15.5076	0	0	0	0	0	0	0	0	0	0	0	0	0	0	0	0	0	0	0	0	0	0	0	0	0	endophytic
K-NODE_2875_length_10042_cov_24.392911||full	10041	32.87	Low-quality genome	Low-quality	3.47	HMM-based (lower-bound)	0	Viruses	Uroviricota	Caudoviricetes	Caudovirales	unclassified Caudovirales	VPF-class_based	uncertain		28.2019	0	0	0	0	0	0	0	0	0	0	0	0	0	0	0	0	0	0	0	0	0	0	0	0	0	0	0	0	epiphytic
K-NODE_1239_length_10529_cov_62.263414||full	10038	34.31	Low-quality genome	Low-quality	21.12	HMM-based (lower-bound)	0	Viruses	Uroviricota	Caudoviricetes	Caudovirales	Siphoviridae	VPF-class_based	temperate	PhaTYP-based	0	206.219	0	86.7375	0	0	0	0	0	0	0	0	0	0	0	0	0	0	0	0	0	0	0	0	0	0	0	0	0	epiphytic
K-k141_168862	10038	48.23	Genome fragment	Not-determined	NA	NA	0	Viruses	NA	NA	NA	NA	NA	uncertain		6.83033	0	0	0	0	0	0	0	0	0	0	0	0	0	0	0	0	0	0	0	0	0	0	0	0	0	0	0	0	epiphytic
K-k141_309300	10037	49.55	Genome fragment	Not-determined	NA	NA	0	Viruses	NA	NA	NA	NA	NA	temperate	lysogenic_marker_proteins-based	0	0	20.4433	14.7383	0	0	0	0	0	0	0	0	0	0	0	0	0	0	0	0	0	0	0	0	0	0	0	0	0	endophytic
K-NODE_1349_length_10024_cov_12.929481	10024	49.45	Genome fragment	Not-determined	NA	NA	0	Viruses	NA	NA	NA	NA	NA	uncertain		0	0	18.002	13.7978	0	0	0	0	0	0	0	0	0	0	0	0	0	0	0	0	0	0	0	0	0	0	0	0	0	endophytic
K-k141_1301992	10020	47.09	Genome fragment	Not-determined	NA	NA	0	Viruses	NA	NA	NA	NA	NA	uncertain		0	0	25.0517	17.5914	0	0	0	0	0	0	0	0	0	0	0	0	0	0	0	0	0	0	0	0	0	0	0	0	0	endophytic
K-NODE_1353_length_10018_cov_14.759711||full	10017	49.36	Low-quality genome	Low-quality	1.51	HMM-based (lower-bound)	0	Viruses	NA	NA	NA	NA	NA	uncertain		0	0	20.3801	13.7036	0	0	0	0	0	0	0	0	0	0	0	0	0	0	0	0	0	0	0	0	0	0	0	0	0	endophytic
K-NODE_1356_length_10010_cov_14.984530	10010	46.87	Low-quality genome	Low-quality	1.5	HMM-based (lower-bound)	0	Viruses	Uroviricota	Caudoviricetes	Caudovirales	Myoviridae	VPF-class_based	uncertain		0	0	20.4984	17.0896	0	0	0	0	0	0	0	0	0	0	0	0	0	0	0	0	0	0	0	0	0	0	0	0	0	endophytic
K-k141_1525577	10009	55.94	Genome fragment	Not-determined	NA	NA	0	Viruses	NA	NA	NA	NA	NA	uncertain		0	0	18.4713	12.9353	0	0	0	0	0	0	0	0	0	0	0	0	0	0	0	0	0	0	0	0	0	0	0	0	0	endophytic
K-NODE_1358_length_10002_cov_173.615663	10002	49.61	Genome fragment	Not-determined	NA	NA	0	Viruses	NA	NA	NA	NA	NA	uncertain		7.39895	0	141.964	107.948	0	0	0	0	0	0	0	0	0	0	13.1637	0	0	0	0	0	0	0	0	0	0	0	0	0	0	epiphytic
K-k141_1264565	9983	49.58	Genome fragment	Not-determined	NA	NA	0	Viruses	NA	NA	NA	NA	NA	uncertain		0	0	45.0203	28.5162	0	0	0	0	0	0	0	0	0	0	0	0	0	0	0	0	0	0	0	0	0	0	0	0	0	endophytic
K-k141_1809504	9979	49.03	Genome fragment	Not-determined	NA	NA	0	Viruses	NA	NA	NA	NA	NA	uncertain		0	0	57.9288	35.8745	0	0	0	0	0	0	0	0	0	0	0	0	0	0	0	0	0	0	0	0	0	0	0	0	0	endophytic
K-k141_1979178	9972	48.92	Genome fragment	Not-determined	NA	NA	0	Viruses	NA	NA	NA	NA	NA	uncertain		0	0	25.7207	18.6668	0	0	0	0	0	0	0	0	0	0	0	0	0	0	0	0	0	0	0	0	0	0	0	0	0	endophytic
K-NODE_1407_length_9966_cov_11.299869	9966	47.62	Genome fragment	Not-determined	NA	NA	0	Viruses	NA	NA	NA	NA	NA	uncertain		0	0	21.1638	15.3129	0	0	0	0	0	0	0	0	0	0	0	0	0	0	0	0	0	0	0	0	0	0	0	0	0	endophytic
K-sec_assembly_k141_589914	9963	46.23	Genome fragment	Not-determined	NA	NA	0	Viruses	NA	NA	NA	NA	NA	uncertain		0	0	31.6245	34.5491	0	0	0	0	0	0	0	0	0	0	0	0	0	0	0	0	0	0	0	0	0	0	0	0	0	endophytic
K-k141_1574704||full	9962	37.77	Low-quality genome	Low-quality	24.88	AAI-based (medium-confidence)	0	Viruses	NA	NA	NA	NA	NA	virulent	PhaTYP-based	8.01858	0	0	0	0	0	0	0	0	0	0	0	0	0	0	0	0	0	0	0	0	0	0	0	0	0	0	0	0	epiphytic
K-k141_62073||full	9959	51.46	Low-quality genome	Low-quality	20.92	HMM-based (lower-bound)	0	Viruses	NA	NA	NA	NA	NA	uncertain		4854.91	0	41.4421	0	0	0	0	0	0	0	0	0	0	0	0	0	0	0	0	0	0	0	0	0	0	0	0	0	0	epiphytic
K-k141_1589143	9959	51.08	Genome fragment	Not-determined	NA	NA	0	Viruses	NA	NA	NA	NA	NA	uncertain		1.50804	0	29.5978	23.3639	0	0	0	0	0	0	0	0	0	0	0	0	0	0	0	0	0	0	0	0	0	0	0	0	0	epiphytic
K-k141_301247	9959	48.05	Genome fragment	Not-determined	NA	NA	0	Viruses	NA	NA	NA	NA	NA	uncertain		0	0	18.8255	14.6188	0	0	0	0	0	0	0	0	0	0	0	0	0	0	0	0	0	0	0	0	0	0	0	0	0	endophytic
K-NODE_1379_length_9952_cov_14.919774	9952	48.85	Genome fragment	Not-determined	NA	NA	0	Viruses	NA	NA	NA	NA	NA	uncertain		0	0	20.4348	13.9237	0	0	0	0	0	0	0	0	0	0	0	0	0	0	0	0	0	0	0	0	0	0	0	0	0	endophytic
K-k141_1165891	9939	47.27	Genome fragment	Not-determined	NA	NA	0	Viruses	NA	NA	NA	NA	NA	uncertain		0	0	21.1165	16.27	0	0	0	0	0	0	0	0	0	0	0	0	0	0	0	0	0	0	0	0	0	0	0	0	0	endophytic
K-NODE_1382_length_9937_cov_14.058389	9937	49.82	Genome fragment	Not-determined	NA	NA	0	Viruses	NA	NA	NA	NA	NA	uncertain		0	0	19.0768	15.1221	0	0	0	0	0	0	0	0	0	0	0	0	0	0	0	0	0	0	0	0	0	0	0	0	0	endophytic
K-NODE_1383_length_9936_cov_13.712074	9936	48.8	Genome fragment	Not-determined	NA	NA	0	Viruses	NA	NA	NA	NA	NA	uncertain		0	0	19.0787	14.234	0	0	0	0	0	0	0	0	0	0	0	0	0	0	0	0	0	0	0	0	0	0	0	0	0	endophytic
K-NODE_1416_length_9935_cov_9.806984	9935	47.26	Genome fragment	Not-determined	NA	NA	0	Viruses	NA	NA	NA	NA	NA	uncertain		0	0	22.6189	13.4242	0	0	0	0	0	0	0	0	0	0	0	0	0	0	0	0	0	0	0	0	0	0	0	0	0	endophytic
K-k141_1218749	9925	48.76	Genome fragment	Not-determined	NA	NA	0	Viruses	NA	NA	NA	NA	NA	uncertain		0	0	22.3269	15.1927	0	0	0	0	0	0	0	0	0	0	0	0	0	0	0	0	0	0	0	0	0	0	0	0	0	endophytic
K-k141_156371	9913	48.59	Genome fragment	Not-determined	NA	NA	0	Viruses	NA	NA	NA	NA	NA	uncertain		0	0	29.9716	22.0562	0	0	0	0	0	0	0	0	0	0	0	0	0	0	0	0	0	0	0	0	0	0	0	0	0	endophytic
K-k141_468179	9909	44.08	Genome fragment	Not-determined	NA	NA	0	Viruses	NA	NA	NA	NA	NA	uncertain		0	0	53.6605	41.3753	0	0	0	0	0	0	0	0	0	0	0	0	0	0	0	0	0	0	0	0	0	0	0	0	0	endophytic
K-k141_1532109	9906	48.81	Genome fragment	Not-determined	NA	NA	0	Viruses	NA	NA	NA	NA	NA	uncertain		0	0	20.7662	13.6735	0	0	0	0	0	0	0	0	0	0	0	0	0	0	0	0	0	0	0	0	0	0	0	0	0	endophytic
K-k141_1679609||full	9899	32.53	Genome fragment	Not-determined	NA	NA	0	Viruses	NA	NA	NA	NA	NA	uncertain		0	215.839	0	12.6063	0	0	0	0	0	0	0	0	0	0	0	0	0	0	0	0	0	0	0	0	0	0	0	0	0	epiphytic
K-k141_784685	9894	47.94	Genome fragment	Not-determined	NA	NA	0	Viruses	NA	NA	NA	NA	NA	uncertain		7.65571	20.9327	0	0	0	0	0	0	0	0	0	0	0	0	0	0	0	0	0	0	0	0	0	0	0	0	0	0	0	epiphytic
K-k141_1350343	9893	44.19	Genome fragment	Not-determined	NA	NA	0	Viruses	NA	NA	NA	NA	NA	uncertain		0	42.2968	0	0	0	0	0	0	0	0	0	0	0	0	0	0	0	0	0	0	0	0	0	0	0	0	0	0	0	epiphytic
K-k141_1457389	9889	48.02	Genome fragment	Not-determined	NA	NA	0	Viruses	NA	NA	NA	NA	NA	uncertain		0	0	34.389	24.2654	0	0	0	0	0	0	0	0	0	0	0	0	0	0	0	0	0	0	0	0	0	0	0	0	0	endophytic
K-k141_1946038	9879	49.65	Genome fragment	Not-determined	NA	NA	0	Viruses	NA	NA	NA	NA	NA	uncertain		0	0	29.2576	24.4216	0	0	0	0	0	0	0	0	0	0	0	0	0	0	0	0	0	0	0	0	0	0	0	0	0	endophytic
K-k141_2012463	9878	45.84	Genome fragment	Not-determined	NA	NA	0	Viruses	NA	NA	NA	NA	NA	uncertain		0	0	9.75352	0	0	0	0	0	0	0	0	0	0	0	0	0	0	0	0	0	0	0	0	0	0	0	0	0	0	endophytic
K-NODE_1404_length_9875_cov_15.198371	9875	47.72	Genome fragment	Not-determined	NA	NA	0	Viruses	NA	NA	NA	NA	NA	uncertain		0	0	20.6996	14.3746	0	0	0	0	0	0	0	0	0	0	0	0	0	0	0	0	0	0	0	0	0	0	0	0	0	endophytic
K-k141_396330||full	9873	39.68	Genome fragment	Not-determined	NA	NA	0	Viruses	NA	NA	NA	NA	NA	temperate	lysogenic_marker_proteins-based	4.54147	17.0172	0	0	0	0	0	0	0	0	0	0	0	0	0	0	0	0	0	0	0	0	0	0	0	0	0	0	0	epiphytic
K-k141_331861	9870	50.4	High-quality genome	High-quality	100	AAI-based (medium-confidence)	0	Viruses	NA	NA	NA	NA	NA	temperate	lysogenic_marker_proteins-based	29.8372	111.02	0	0	0	0	0	0	0	0	0	0	0	0	0	0	0	0	0	0	0	0	0	0	0	0	0	0	0	epiphytic
K-k141_1899243	9870	49.47	Genome fragment	Not-determined	NA	NA	0	Viruses	NA	NA	NA	NA	NA	uncertain		0	0	20.6573	14.4872	0	0	0	0	0	0	0	0	0	0	0	0	0	0	0	0	0	0	0	0	0	0	0	0	0	endophytic
K-NODE_1409_length_9867_cov_14.879739	9867	49.62	Genome fragment	Not-determined	NA	NA	0	Viruses	NA	NA	NA	NA	NA	uncertain		0	0	20.9803	6.71884	0	0	0	0	0	0	0	0	0	0	0	0	0	0	0	0	0	0	0	0	0	0	0	0	0	endophytic
K-k141_1294370	9861	46.63	Genome fragment	Not-determined	NA	NA	0	Viruses	NA	NA	NA	NA	NA	uncertain		0	0	22.5246	14.9223	0	0	0	0	0	0	0	0	0	0	0	0	0	0	0	0	0	0	0	0	0	0	0	0	0	endophytic
K-NODE_2930_length_9861_cov_5.779421||full	9858	44.05	Low-quality genome	Low-quality	12.1	AAI-based (medium-confidence)	0	Viruses	NA	NA	NA	NA	NA	temperate	PhaTYP-based	5.76275	0	0	0	0	0	0	0	0	0	0	0	0	0	0	0	0	0	0	0	0	0	0	0	0	0	0	0	0	epiphytic
K-NODE_2932_length_9858_cov_7.726512	9858	52.86	Low-quality genome	Low-quality	5.91	HMM-based (lower-bound)	0	Viruses	NA	NA	NA	NA	NA	uncertain		9.00844	0	0	0	0	0	0	0	0	0	0	0	0	0	0	0	0	0	0	0	0	0	0	0	0	0	0	0	0	epiphytic
K-k141_454320||full	9852	41.21	Low-quality genome	Low-quality	21.36	AAI-based (high-confidence)	0	Viruses	NA	NA	NA	NA	NA	virulent	PhaTYP-based	0	0	0	35.9147	0	0	0	0	0	0	0	0	0	0	0	0	0	0	0	0	0	0	0	0	0	0	0	0	0	endophytic
K-k141_1462108	9852	47.03	Genome fragment	Not-determined	NA	NA	0	Viruses	NA	NA	NA	NA	NA	uncertain		0	0	45.4603	29.5815	0	0	0	0	0	0	0	0	0	0	0	0	0	0	0	0	0	0	0	0	0	0	0	0	0	endophytic
K-k141_549188	9852	46.61	Genome fragment	Not-determined	NA	NA	0	Viruses	NA	NA	NA	NA	NA	uncertain		0	0	15.9376	4.88187	0	0	0	0	0	0	0	0	0	0	0	0	0	0	0	0	0	0	0	0	0	0	0	0	0	endophytic
K-NODE_2939_length_9848_cov_6.722761	9848	42.93	Low-quality genome	Low-quality	5.37	AAI-based (medium-confidence)	0	Viruses	NA	NA	NA	NA	NA	virulent	PhaTYP-based	7.62516	0	0	0	0	0	0	0	0	0	0	0	0	0	0	0	0	0	0	0	0	0	0	0	0	0	0	0	0	epiphytic
K-k141_1894590	9845	47.48	Genome fragment	Not-determined	NA	NA	0	Viruses	NA	NA	NA	NA	NA	uncertain		0	0	20.2072	14.8937	0	0	0	0	0	0	0	0	0	0	0	0	0	0	0	0	0	0	0	0	0	0	0	0	0	endophytic
K-NODE_1425_length_9837_cov_14.644960	9837	48.47	Genome fragment	Not-determined	NA	NA	0	Viruses	NA	NA	NA	NA	NA	uncertain		0	0	19.906	13.9544	0	0	0	0	0	0	0	0	0	0	0	0	0	0	0	0	0	0	0	0	0	0	0	0	0	endophytic
K-NODE_1455_length_9830_cov_10.653913	9830	48.78	Low-quality genome	Low-quality	1.48	HMM-based (lower-bound)	0	Viruses	NA	NA	NA	NA	NA	uncertain		0	0	22.1453	14.4139	0	0	0	0	0	0	0	0	0	0	0	0	0	0	0	0	0	0	0	0	0	0	0	0	0	endophytic
K-k141_939984	9825	44.84	Low-quality genome	Low-quality	3.21	AAI-based (medium-confidence)	0	Viruses	NA	NA	NA	NA	NA	uncertain		5.91503	26.242	0	0	0	0	0	0	0	0	0	0	0	0	0	0	0	0	0	0	0	0	0	0	0	0	0	0	0	epiphytic
K-k141_171684	9812	37.89	Low-quality genome	Low-quality	3.97	HMM-based (lower-bound)	0	Viruses	NA	NA	NA	NA	NA	uncertain		0	61.5997	0	1.9872	0	0	0	0	0	0	0	0	0	0	0	0	0	0	0	0	0	0	0	0	0	0	0	0	0	epiphytic
K-NODE_1462_length_9812_cov_12.386697	9812	46.57	Genome fragment	Not-determined	NA	NA	0	Viruses	NA	NA	NA	NA	NA	uncertain		0	0	13.2956	17.037	0	0	0	0	0	0	0	0	0	0	0	0	0	0	0	0	0	0	0	0	0	0	0	0	0	endophytic
K-k141_1681758	9809	47.33	Low-quality genome	Low-quality	1.47	HMM-based (lower-bound)	0	Viruses	NA	NA	NA	NA	NA	uncertain		0	0	24.0244	15.4784	0	0	0	0	0	0	0	0	0	0	0	0	0	0	0	0	0	0	0	0	0	0	0	0	0	endophytic
K-NODE_4585_length_9808_cov_10.221675	9808	42.42	Low-quality genome	Low-quality	2.82	HMM-based (lower-bound)	0	Viruses	NA	NA	NA	NA	NA	uncertain		1.97509	54.622	0	1.98802	0	0	0	0	0	0	0	0	0	0	0	0	0	0	0	0	0	0	0	0	0	0	0	0	0	epiphytic
K-k141_874558	9807	48.66	Genome fragment	Not-determined	NA	NA	0	Viruses	NA	NA	NA	NA	NA	uncertain		0	0	20.8696	15.8527	0	0	0	0	0	0	0	0	0	0	0	0	0	0	0	0	0	0	0	0	0	0	0	0	0	endophytic
K-NODE_1440_length_9801_cov_19.719372	9801	48.75	Genome fragment	Not-determined	NA	NA	0	Viruses	NA	NA	NA	NA	NA	uncertain		0	0	23.5658	16.1277	0	0	0	0	0	0	0	0	0	0	0	0	0	0	0	0	0	0	0	0	0	0	0	0	0	endophytic
K-k141_102756	9793	48.05	Genome fragment	Not-determined	NA	NA	0	Viruses	NA	NA	NA	NA	NA	uncertain		0	0	19.9423	15.4506	0	0	0	0	0	0	0	0	0	0	0	0	0	0	0	0	0	0	0	0	0	0	0	0	0	endophytic
K-NODE_2076_length_12525_cov_5.901043||full_1	9789	50.22	Low-quality genome	Low-quality	19.26	AAI-based (medium-confidence)	0	Viruses	NA	NA	NA	NA	NA	temperate	PhaTYP-based	5.53655	133.42	0	0	0	0	0	0	0	0	0	0	0	0	0	0	0	0	0	0	0	0	0	0	0	0	0	0	0	epiphytic
K-NODE_1474_length_9780_cov_89.144062	9780	50.77	Genome fragment	Not-determined	NA	NA	0	Viruses	NA	NA	NA	NA	NA	uncertain		10.5269	0	151.842	122.228	0	0	0	0	0	0	0	0	0	0	16.085	0	0	0	0	0	0	0	0	0	0	0	0	0	0	epiphytic
K-NODE_4531_length_9889_cov_11.340757||full	9777	31.18	Genome fragment	Not-determined	NA	NA	0	Viruses	NA	NA	NA	NA	NA	uncertain		0	64.8464	0	0	0	0	0	0	0	0	0	0	0	0	0	0	0	0	0	0	0	0	0	0	0	0	0	0	0	epiphytic
K-NODE_1448_length_9776_cov_14.582450	9776	47.87	Genome fragment	Not-determined	NA	NA	0	Viruses	NA	NA	NA	NA	NA	uncertain		0	0	19.9237	13.5096	0	0	0	0	0	0	0	0	0	0	0	0	0	0	0	0	0	0	0	0	0	0	0	0	0	endophytic
K-k141_1335624	9766	52.25	Genome fragment	Not-determined	NA	NA	0	Viruses	NA	NA	NA	NA	NA	uncertain		0	0	17.3577	14.3753	0	0	0	0	0	0	0	0	0	0	0	0	0	0	0	0	0	0	0	0	0	0	0	0	0	endophytic
K-NODE_1457_length_9765_cov_15.132853	9765	48.11	Genome fragment	Not-determined	NA	NA	0	Viruses	NA	NA	NA	NA	NA	uncertain		0	0	20.9061	14.9625	0	0	0	0	0	0	0	0	0	0	0	0	0	0	0	0	0	0	0	0	0	0	0	0	0	endophytic
K-sec_assembly_k141_511750	9765	50.66	Genome fragment	Not-determined	NA	NA	0	Viruses	NA	NA	NA	NA	NA	temperate	lysogenic_marker_proteins-based	0	58.8663	0	0	0	0	0	0	0	0	0	0	0	0	0	0	0	0	0	0	0	0	0	0	0	0	0	0	0	epiphytic
K-NODE_1465_length_9756_cov_16.990516	9756	48.89	Genome fragment	Not-determined	NA	NA	0	Viruses	NA	NA	NA	NA	NA	uncertain		0	0	23.2207	13.937	0	0	0	0	0	0	0	0	0	0	0	0	0	0	0	0	0	0	0	0	0	0	0	0	0	endophytic
K-k141_749574	9751	48.92	Genome fragment	Not-determined	NA	NA	0	Viruses	NA	NA	NA	NA	NA	uncertain		0	0	16.3697	15.1172	0	0	0	0	0	0	0	0	0	0	0	0	0	0	0	0	0	0	0	0	0	0	0	0	0	endophytic
K-k141_1795378||full	9750	57.26	Low-quality genome	Low-quality	24.39	HMM-based (lower-bound)	0	Viruses	NA	NA	NA	NA	NA	uncertain		56.7032	13.3303	0	0	0	0	0	0	0	0	0	0	0	0	0	0	0	0	0	0	0	0	0	0	0	0	0	0	0	epiphytic
K-k141_1066986	9735	54.56	Low-quality genome	Low-quality	25.22	AAI-based (medium-confidence)	0	Viruses	NA	NA	NA	NA	NA	temperate	PhaTYP-based	8.36207	21.9258	0	0	0	0	0	0	0	0	0	0	0	0	0	0	0	0	0	0	0	0	0	0	0	0	0	0	0	epiphytic
K-k141_1965736	9734	41.44	Low-quality genome	Low-quality	12.46	HMM-based (lower-bound)	0	Viruses	NA	NA	NA	NA	NA	virulent	PhaTYP-based	6.59643	0	0	0	0	0	0	0	0	0	0	0	0	0	0	0	0	0	0	0	0	0	0	0	0	0	0	0	0	epiphytic
K-k141_388634||full	9733	35.33	Low-quality genome	Low-quality	28.07	AAI-based (medium-confidence)	0	Viruses	NA	NA	NA	NA	NA	virulent	PhaTYP-based	5.94858	28.77	0	0	0	0	0	0	0	0	0	0	0	0	0	0	0	0	0	0	0	0	0	0	0	0	0	0	0	epiphytic
K-k141_441624	9732	45.14	Genome fragment	Not-determined	NA	NA	0	Viruses	NA	NA	NA	NA	NA	uncertain		0	0	62.0747	34.1136	0	0	0	0	0	0	0	0	0	0	0	0	0	0	0	0	0	0	0	0	0	0	0	0	0	endophytic
K-k141_774589	9727	47.17	Genome fragment	Not-determined	NA	NA	0	Viruses	NA	NA	NA	NA	NA	virulent	PhaTYP-based	0	28.8964	0	3.71514	0	0	0	0	0	0	0	0	0	0	0	0	0	0	0	0	0	0	0	0	0	0	0	0	0	epiphytic
K-NODE_4650_length_9727_cov_8.358251||full	9725	41.91	Low-quality genome	Low-quality	18.5	AAI-based (medium-confidence)	0	Viruses	NA	NA	NA	NA	NA	temperate	PhaTYP-based	0	29.8802	0	0	0	0	0	0	0	0	0	0	0	0	0	0	0	0	0	0	0	0	0	0	0	0	0	0	0	epiphytic
K-k141_34106	9725	49.4	Genome fragment	Not-determined	NA	NA	0	Viruses	NA	NA	NA	NA	NA	uncertain		0	0	43.0284	28.8985	0	0	0	0	0	0	0	0	0	0	0	0	0	0	0	0	0	0	0	0	0	0	0	0	0	endophytic
K-NODE_2997_length_9723_cov_6.276065	9723	51.38	Genome fragment	Not-determined	NA	NA	0	Viruses	NA	NA	NA	NA	NA	uncertain		7.18593	0	0	0	0	0	0	0	0	0	0	0	0	0	0	0	0	0	0	0	0	0	0	0	0	0	0	0	0	epiphytic
K-k141_2058367	9721	52.67	Genome fragment	Not-determined	NA	NA	0	Viruses	NA	NA	NA	NA	NA	uncertain		0	0	21.1346	16.7151	0	0	0	0	0	0	0	0	0	0	0	0	0	0	0	0	0	0	0	0	0	0	0	0	0	endophytic
K-k141_2073114	9720	48.42	Genome fragment	Not-determined	NA	NA	0	Viruses	NA	NA	NA	NA	NA	uncertain		0	0	19.4491	13.106	0	0	0	0	0	0	0	0	0	0	0	0	0	0	0	0	0	0	0	0	0	0	0	0	0	endophytic
K-NODE_1493_length_9719_cov_9.499276	9719	46.4	Genome fragment	Not-determined	NA	NA	0	Viruses	NA	NA	NA	NA	NA	uncertain		0	0	0	13.0538	0	0	0	0	0	0	0	0	0	0	0	0	0	0	0	0	0	0	0	0	0	0	0	0	0	endophytic
K-NODE_1481_length_9706_cov_14.960937	9706	47.81	Genome fragment	Not-determined	NA	NA	0	Viruses	NA	NA	NA	NA	NA	uncertain		0	0	20.0405	12.6427	0	0	0	0	0	0	0	0	0	0	0	0	0	0	0	0	0	0	0	0	0	0	0	0	0	endophytic
K-k141_1341033	9703	49.07	Genome fragment	Not-determined	NA	NA	0	Viruses	NA	NA	NA	NA	NA	uncertain		10.274	21.1269	0	0	0	0	0	0	0	0	0	0	0	0	0	0	0	0	0	0	0	0	0	0	0	0	0	0	0	epiphytic
K-k141_1062682	9697	47.8	Genome fragment	Not-determined	NA	NA	0	Viruses	NA	NA	NA	NA	NA	uncertain		0	0	23.1472	16.9977	0	0	0	0	0	0	0	0	0	0	0	0	0	0	0	0	0	0	0	0	0	0	0	0	0	endophytic
K-k141_649973	9697	50.55	Genome fragment	Not-determined	NA	NA	0	Viruses	NA	NA	NA	NA	NA	uncertain		0	0	18.6628	7.66774	0	0	0	0	0	0	0	0	0	0	0	0	0	0	0	0	0	0	0	0	0	0	0	0	0	endophytic
K-k141_286577	9690	47.39	Genome fragment	Not-determined	NA	NA	0	Viruses	NA	NA	NA	NA	NA	uncertain		0	0	24.9644	18.0564	0	0	0	0	0	0	0	0	0	0	0	0	0	0	0	0	0	0	0	0	0	0	0	0	0	endophytic
K-k141_96738	9681	54.8	Genome fragment	Not-determined	NA	NA	0	Viruses	NA	NA	NA	NA	NA	uncertain		0	0	22.1096	15.4682	0	0	0	0	0	0	0	0	0	0	0	0	0	0	0	0	0	0	0	0	0	0	0	0	0	endophytic
K-k141_771960	9675	53.12	Genome fragment	Not-determined	NA	NA	0	Viruses	NA	NA	NA	NA	NA	uncertain		45.8492	0	0	0	0	0	0	0	0	0	0	0	0	0	0	0	0	0	0	0	0	0	0	0	0	0	0	0	0	epiphytic
K-k141_436992	9674	49.12	Genome fragment	Not-determined	NA	NA	0	Viruses	NA	NA	NA	NA	NA	uncertain		2.92493	0	86.3759	64.7933	0	0	0	0	0	0	0	0	0	0	0	0	0	0	0	0	0	0	0	0	0	0	0	0	0	epiphytic
K-k141_621482	9672	35.79	Low-quality genome	Low-quality	21.2	AAI-based (medium-confidence)	0	Viruses	NA	NA	NA	NA	NA	virulent	PhaTYP-based	0	58.7769	0	3.46747	0	0	0	0	0	0	0	0	0	0	0	0	0	0	0	0	0	0	0	0	0	0	0	0	0	epiphytic
K-NODE_3028_length_9671_cov_5.018927||full	9668	41.65	Low-quality genome	Low-quality	17.63	AAI-based (medium-confidence)	0	Viruses	NA	NA	NA	NA	NA	temperate	PhaTYP-based	5.83098	0	0	0	0	0	0	0	0	0	0	0	0	0	0	0	0	0	0	0	0	0	0	0	0	0	0	0	0	epiphytic
K-NODE_1494_length_9668_cov_16.067513	9668	49.34	Genome fragment	Not-determined	NA	NA	0	Viruses	NA	NA	NA	NA	NA	uncertain		0	0	22.0316	15.8386	0	0	0	0	0	0	0	0	0	0	0	0	0	0	0	0	0	0	0	0	0	0	0	0	0	endophytic
K-k141_1279874	9662	48.11	Low-quality genome	Low-quality	12.94	HMM-based (lower-bound)	0	Viruses	NA	NA	NA	NA	NA	uncertain		18.9005	0	0	0	0	0	0	0	0	0	0	0	0	0	0	0	0	0	0	0	0	0	0	0	0	0	0	0	0	epiphytic
K-NODE_1499_length_9661_cov_15.228607	9661	48.84	Genome fragment	Not-determined	NA	NA	0	Viruses	NA	NA	NA	NA	NA	uncertain		0	0	20.619	12.6209	0	0	0	0	0	0	0	0	0	0	0	0	0	0	0	0	0	0	0	0	0	0	0	0	0	endophytic
K-NODE_1500_length_9659_cov_32.640462	9659	51.42	Low-quality genome	Low-quality	0.48	HMM-based (lower-bound)	0	Viruses	NA	NA	NA	NA	NA	uncertain		0	0	36.0166	25.1932	0	0	0	0	0	0	0	0	0	0	0	0	0	0	0	0	0	0	0	0	0	0	0	0	0	endophytic
K-k141_200447	9658	47.62	Genome fragment	Not-determined	NA	NA	0	Viruses	NA	NA	NA	NA	NA	uncertain		0	0	18.4146	15.5858	0	0	0	0	0	0	0	0	0	0	0	0	0	0	0	0	0	0	0	0	0	0	0	0	0	endophytic
K-k141_37339	9656	37.45	Genome fragment	Not-determined	NA	NA	0	Viruses	NA	NA	NA	NA	NA	uncertain		0	0	0	33.2782	0	0	0	0	0	0	0	0	0	0	0	0	0	0	0	0	0	0	0	0	0	0	0	0	0	endophytic
K-NODE_1503_length_9654_cov_15.098344	9654	46.41	Genome fragment	Not-determined	NA	NA	0	Viruses	NA	NA	NA	NA	NA	uncertain		0	0	15.698	7.35181	0	0	0	0	0	0	0	0	0	0	0	0	0	0	0	0	0	0	0	0	0	0	0	0	0	endophytic
K-k141_1143108||full	9654	31.05	Genome fragment	Not-determined	NA	NA	0	Viruses	NA	NA	NA	NA	NA	temperate	PhaTYP-based; lysogenic_marker_proteins-based	0	48.3788	0	18.9316	0	0	0	0	0	0	0	0	0	0	0	0	0	0	0	0	0	0	0	0	0	0	0	0	0	epiphytic
K-k141_1527682	9648	53.88	Genome fragment	Not-determined	NA	NA	0	Viruses	NA	NA	NA	NA	NA	temperate	lysogenic_marker_proteins-based	13.2202	0	322.117	207.353	0	0	0	0	0	0	0	0	0	0	0	0	0	0	0	0	0	0	0	0	0	0	0	0	0	epiphytic
K-k141_1362490	9646	48.7	Genome fragment	Not-determined	NA	NA	0	Viruses	NA	NA	NA	NA	NA	uncertain		0	0	18.5185	15.6322	0	0	0	0	0	0	0	0	0	0	0	0	0	0	0	0	0	0	0	0	0	0	0	0	0	endophytic
K-k141_1931029	9641	50.15	Genome fragment	Not-determined	NA	NA	0	Viruses	NA	NA	NA	NA	NA	uncertain		2.43826	0	35.1656	26.0492	0	0	0	0	0	0	0	0	0	0	0	0	0	0	0	0	0	0	0	0	0	0	0	0	0	epiphytic
K-k141_403762	9640	50.4	Genome fragment	Not-determined	NA	NA	0	Viruses	NA	NA	NA	NA	NA	uncertain		0	0	18.557	12.8911	0	0	0	0	0	0	0	0	0	0	0	0	0	0	0	0	0	0	0	0	0	0	0	0	0	endophytic
K-sec_assembly_k141_1663555	9633	48.4	Genome fragment	Not-determined	NA	NA	0	Viruses	NA	NA	NA	NA	NA	uncertain		0	0	20.5168	15.2754	0	0	0	0	0	0	0	0	0	0	0	0	0	0	0	0	0	0	0	0	0	0	0	0	0	endophytic
K-k141_1996661	9632	49.13	Genome fragment	Not-determined	NA	NA	0	Viruses	NA	NA	NA	NA	NA	uncertain		0	0	20.8433	14.8992	0	0	0	0	0	0	0	0	0	0	0	0	0	0	0	0	0	0	0	0	0	0	0	0	0	endophytic
K-NODE_1514_length_9630_cov_8.452428	9630	50.7	Genome fragment	Not-determined	NA	NA	0	Viruses	NA	NA	NA	NA	NA	uncertain		0	0	10.7077	12.7965	0	0	0	0	0	0	0	0	0	0	0	0	0	0	0	0	0	0	0	0	0	0	0	0	0	endophytic
K-NODE_1525_length_9628_cov_10.622167	9628	47.35	Genome fragment	Not-determined	NA	NA	0	Viruses	NA	NA	NA	NA	NA	uncertain		0	0	22.5017	14.6083	0	0	0	0	0	0	0	0	0	0	0	0	0	0	0	0	0	0	0	0	0	0	0	0	0	endophytic
K-k141_640447||full_1	9625	53.5	Low-quality genome	Low-quality	21.78	AAI-based (medium-confidence)	0	Viruses	NA	NA	NA	NA	NA	temperate	PhaTYP-based	6.42237	0	0	0	0	0	0	0	0	0	0	0	0	0	0	0	0	0	0	0	0	0	0	0	0	0	0	0	0	epiphytic
K-k141_1565904	9624	48.57	Genome fragment	Not-determined	NA	NA	0	Viruses	NA	NA	NA	NA	NA	uncertain		0	0	20.5089	15.5058	0	0	0	0	0	0	0	0	0	0	0	0	0	0	0	0	0	0	0	0	0	0	0	0	0	endophytic
K-k141_820537||full	9617	24.1	Low-quality genome	Low-quality	9.52	AAI-based (high-confidence)	0	Viruses	NA	NA	NA	NA	NA	virulent	PhaTYP-based	1.83326	40.8737	0	0	0	0	0	0	0	0	0	0	0	0	0	0	0	0	0	0	0	0	0	0	0	0	0	0	0	epiphytic
K-k141_1390684	9614	58.07	Medium-quality genome	Medium-quality	89.63	HMM-based (lower-bound)	0	Viruses	NA	NA	NA	NA	NA	temperate	lysogenic_marker_proteins-based	3.71294	0	67.0347	49.4594	0	0	0	0	0	0	0	0	0	0	0	0	0	0	0	0	0	0	0	0	0	0	0	0	0	epiphytic
K-k141_1669765	9613	50.17	Genome fragment	Not-determined	NA	NA	0	Viruses	NA	NA	NA	NA	NA	uncertain		1.40382	0	22.9432	16.8758	0	0	0	0	0	0	0	0	0	0	0	0	0	0	0	0	0	0	0	0	0	0	0	0	0	epiphytic
K-k141_1467308||full	9612	35.59	Low-quality genome	Low-quality	22.16	AAI-based (medium-confidence)	0	Viruses	NA	NA	NA	NA	NA	virulent	PhaTYP-based	0	74.2045	0	7.2487	0	0	0	0	0	0	0	0	0	0	0	0	0	0	0	0	0	0	0	0	0	0	0	0	0	epiphytic
K-NODE_1517_length_9612_cov_20.123260	9612	46.4	Genome fragment	Not-determined	NA	NA	0	Viruses	NA	NA	NA	NA	NA	uncertain		0	0	28.0114	17.5537	0	0	0	0	0	0	0	0	0	0	0	0	0	0	0	0	0	0	0	0	0	0	0	0	0	endophytic
K-k141_1795698	9612	47.01	Genome fragment	Not-determined	NA	NA	0	Viruses	NA	NA	NA	NA	NA	uncertain		0	0	15.902	12.7934	0	0	0	0	0	0	0	0	0	0	0	0	0	0	0	0	0	0	0	0	0	0	0	0	0	endophytic
K-NODE_1531_length_9611_cov_12.120448	9611	50.88	Genome fragment	Not-determined	NA	NA	0	Viruses	NA	NA	NA	NA	NA	uncertain		0	0	21.4036	15.5809	0	0	0	0	0	0	0	0	0	0	0	0	0	0	0	0	0	0	0	0	0	0	0	0	0	endophytic
K-sec_assembly_k141_818451	9610	46.33	Genome fragment	Not-determined	NA	NA	0	Viruses	NA	NA	NA	NA	NA	uncertain		778.592	11.9852	38.666	0	0	0	0	0	0	0	0	0	0	0	0	0	0	0	0	0	0	0	0	0	0	0	0	0	0	epiphytic
K-NODE_1521_length_9604_cov_15.141481	9604	46.71	Genome fragment	Not-determined	NA	NA	0	Viruses	NA	NA	NA	NA	NA	uncertain		0	0	14.3699	8.31046	0	0	0	0	0	0	0	0	0	0	0	0	0	0	0	0	0	0	0	0	0	0	0	0	0	endophytic
K-k141_69961	9602	46.92	Genome fragment	Not-determined	NA	NA	0	Viruses	NA	NA	NA	NA	NA	uncertain		2.85619	0	99.1456	36.3895	0	0	0	0	0	0	0	0	0	0	0	0	0	0	0	0	0	0	0	0	0	0	0	0	0	epiphytic
K-NODE_1523_length_9597_cov_78.842486	9597	46.93	Genome fragment	Not-determined	NA	NA	0	Viruses	NA	NA	NA	NA	NA	uncertain		3.87828	0	80.8555	55.0733	0	0	0	0	0	0	0	0	0	0	0	0	0	0	0	0	0	0	0	0	0	0	0	0	0	epiphytic
K-k141_1040420	9597	49.76	Genome fragment	Not-determined	NA	NA	0	Viruses	NA	NA	NA	NA	NA	uncertain		0	0	28.3537	21.4279	0	0	0	0	0	0	0	0	0	0	0	0	0	0	0	0	0	0	0	0	0	0	0	0	0	endophytic
K-k141_241040	9594	49.6	Genome fragment	Not-determined	NA	NA	0	Viruses	NA	NA	NA	NA	NA	uncertain		0	0	114.753	44.6577	0	0	0	0	0	0	0	0	0	0	0	0	0	0	0	0	0	0	0	0	0	0	0	0	0	endophytic
K-k141_2070675	9592	48.74	Genome fragment	Not-determined	NA	NA	0	Viruses	NA	NA	NA	NA	NA	uncertain		0	0	18.9214	15.4491	0	0	0	0	0	0	0	0	0	0	0	0	0	0	0	0	0	0	0	0	0	0	0	0	0	endophytic
K-NODE_1526_length_9586_cov_15.325464	9586	48.47	Genome fragment	Not-determined	NA	NA	0	Viruses	NA	NA	NA	NA	NA	uncertain		0	0	9.67033	6.88867	0	0	0	0	0	0	0	0	0	0	0	0	0	0	0	0	0	0	0	0	0	0	0	0	0	endophytic
K-NODE_4733_length_9586_cov_9.392928||full	9585	56.42	Low-quality genome	Low-quality	17.73	AAI-based (medium-confidence)	0	Viruses	NA	NA	NA	NA	NA	temperate	PhaTYP-based	0	55.6724	0	0	0	0	0	0	0	0	0	0	0	0	0	0	0	0	0	0	0	0	0	0	0	0	0	0	0	epiphytic
K-NODE_1529_length_9582_cov_14.040202	9582	49.63	Genome fragment	Not-determined	NA	NA	0	Viruses	NA	NA	NA	NA	NA	uncertain		0	0	9.70154	8.03109	0	0	0	0	0	0	0	0	0	0	0	0	0	0	0	0	0	0	0	0	0	0	0	0	0	endophytic
K-k141_838934	9580	48.82	Genome fragment	Not-determined	NA	NA	0	Viruses	NA	NA	NA	NA	NA	uncertain		0	0	22.995	17.3139	0	0	0	0	0	0	0	0	0	0	0	0	0	0	0	0	0	0	0	0	0	0	0	0	0	endophytic
K-k141_1345334	9576	49.14	Genome fragment	Not-determined	NA	NA	0	Viruses	NA	NA	NA	NA	NA	uncertain		0	0	19.66	15.0134	0	0	0	0	0	0	0	0	0	0	0	0	0	0	0	0	0	0	0	0	0	0	0	0	0	endophytic
K-k141_1607030	9575	49.19	Genome fragment	Not-determined	NA	NA	0	Viruses	NA	NA	NA	NA	NA	uncertain		0	0	11.014	14.7978	0	0	0	0	0	0	0	0	0	0	0	0	0	0	0	0	0	0	0	0	0	0	0	0	0	endophytic
K-k141_1876807	9570	48.89	Genome fragment	Not-determined	NA	NA	0	Viruses	NA	NA	NA	NA	NA	uncertain		0	0	22.4204	16.2182	0	0	0	0	0	0	0	0	0	0	0	0	0	0	0	0	0	0	0	0	0	0	0	0	0	endophytic
K-k141_1007561	9558	49.02	Genome fragment	Not-determined	NA	NA	0	Viruses	NA	NA	NA	NA	NA	uncertain		0	0	25.5543	20.6449	0	0	0	0	0	0	0	0	0	0	0	0	0	0	0	0	0	0	0	0	0	0	0	0	0	endophytic
K-NODE_1546_length_9557_cov_10.275942	9557	46.52	Genome fragment	Not-determined	NA	NA	0	Viruses	NA	NA	NA	NA	NA	uncertain		0	0	17.7918	14.2816	0	0	0	0	0	0	0	0	0	0	0	0	0	0	0	0	0	0	0	0	0	0	0	0	0	endophytic
K-k141_1145277	9555	49.87	Genome fragment	Not-determined	NA	NA	0	Viruses	NA	NA	NA	NA	NA	uncertain		0	0	20.1392	14.2302	0	0	0	0	0	0	0	0	0	0	0	0	0	0	0	0	0	0	0	0	0	0	0	0	0	endophytic
K-k141_1274914	9553	51.7	Genome fragment	Not-determined	NA	NA	0	Viruses	NA	NA	NA	NA	NA	uncertain		0	0	22.215	13.9882	0	0	0	0	0	0	0	0	0	0	0	0	0	0	0	0	0	0	0	0	0	0	0	0	0	endophytic
K-k141_1585697	9552	48.86	Genome fragment	Not-determined	NA	NA	0	Viruses	NA	NA	NA	NA	NA	uncertain		0	0	20.9088	14.1258	0	0	0	0	0	0	0	0	0	0	0	0	0	0	0	0	0	0	0	0	0	0	0	0	0	endophytic
K-k141_1204561	9547	48.08	Genome fragment	Not-determined	NA	NA	0	Viruses	NA	NA	NA	NA	NA	uncertain		0	0	20.2652	13.6975	0	0	0	0	0	0	0	0	0	0	0	0	0	0	0	0	0	0	0	0	0	0	0	0	0	endophytic
K-k141_67941	9536	47.27	Genome fragment	Not-determined	NA	NA	0	Viruses	NA	NA	NA	NA	NA	uncertain		19.835	0	0	0	0	0	0	0	0	0	0	0	0	0	0	0	0	0	0	0	0	0	0	0	0	0	0	0	0	epiphytic
K-k141_1369152	9534	46.7	Genome fragment	Not-determined	NA	NA	0	Viruses	NA	NA	NA	NA	NA	uncertain		0	0	11.0341	15.3523	0	0	0	0	0	0	0	0	0	0	0	0	0	0	0	0	0	0	0	0	0	0	0	0	0	endophytic
K-NODE_1559_length_9529_cov_219.780980	9529	35.97	Genome fragment	Not-determined	NA	NA	0	Viruses	NA	NA	NA	NA	NA	uncertain		2.35271	233.978	0	271.957	0	0	0	0	0	0	0	0	0	0	0	0	0	0	0	0	0	0	0	0	0	0	0	0	0	epiphytic
K-k141_1559529	9526	47.79	Genome fragment	Not-determined	NA	NA	0	Viruses	NA	NA	NA	NA	NA	uncertain		0	0	10.8793	6.82289	0	0	0	0	0	0	0	0	0	0	0	0	0	0	0	0	0	0	0	0	0	0	0	0	0	endophytic
K-NODE_1561_length_9524_cov_12.130954	9524	47.94	Genome fragment	Not-determined	NA	NA	0	Viruses	NA	NA	NA	NA	NA	uncertain		0	0	12.7408	10.5641	0	0	0	0	0	0	0	0	0	0	0	0	0	0	0	0	0	0	0	0	0	0	0	0	0	endophytic
K-k141_477672	9524	50.02	Genome fragment	Not-determined	NA	NA	0	Viruses	NA	NA	NA	NA	NA	uncertain		0	0	19.7126	14.7678	0	0	0	0	0	0	0	0	0	0	0	0	0	0	0	0	0	0	0	0	0	0	0	0	0	endophytic
K-NODE_1549_length_9523_cov_16.161597	9523	47.43	Genome fragment	Not-determined	NA	NA	0	Viruses	NA	NA	NA	NA	NA	uncertain		0	0	20.617	14.3872	0	0	0	0	0	0	0	0	0	0	0	0	0	0	0	0	0	0	0	0	0	0	0	0	0	endophytic
K-k141_648645	9518	46.33	Genome fragment	Not-determined	NA	NA	0	Viruses	NA	NA	NA	NA	NA	uncertain		0	0	21.0656	8.74064	0	0	0	0	0	0	0	0	0	0	0	0	0	0	0	0	0	0	0	0	0	0	0	0	0	endophytic
K-NODE_3084_length_9516_cov_5.597083||full	9515	41.19	Low-quality genome	Low-quality	3.21	HMM-based (lower-bound)	0	Viruses	NA	NA	NA	NA	NA	virulent	PhaTYP-based	6.45087	0	0	0	0	0	0	0	0	0	0	0	0	0	0	0	0	0	0	0	0	0	0	0	0	0	0	0	0	epiphytic
K-k141_1803994	9514	46.69	Genome fragment	Not-determined	NA	NA	0	Viruses	NA	NA	NA	NA	NA	uncertain		0	0	19.2954	13.1711	0	0	0	0	0	0	0	0	0	0	0	0	0	0	0	0	0	0	0	0	0	0	0	0	0	endophytic
K-k141_171442	9513	47.2	Genome fragment	Not-determined	NA	NA	0	Viruses	NA	NA	NA	NA	NA	uncertain		0	0	48.7774	32.1114	0	0	0	0	0	0	0	0	0	0	0	0	0	0	0	0	0	0	0	0	0	0	0	0	0	endophytic
K-NODE_4788_length_9497_cov_7.739038	9497	53.14	Genome fragment	Not-determined	NA	NA	0	Viruses	NA	NA	NA	NA	NA	uncertain		0	42.9478	0	0	0	0	0	0	0	0	0	0	0	0	0	0	0	0	0	0	0	0	0	0	0	0	0	0	0	epiphytic
K-NODE_3092_length_9493_cov_7.658084	9493	32.65	Low-quality genome	Low-quality	8.29	AAI-based (medium-confidence)	0	Viruses	NA	NA	NA	NA	NA	uncertain		8.85038	0	0	0	0	0	0	0	0	0	0	0	0	0	0	0	0	0	0	0	0	0	0	0	0	0	0	0	0	epiphytic
K-k141_1046388	9489	48.89	Genome fragment	Not-determined	NA	NA	0	Viruses	NA	NA	NA	NA	NA	uncertain		0	0	362.42	387.133	0	0	0	0	0	0	0	0	0	0	0	0	0	0	0	0	0	0	0	0	0	0	0	0	0	endophytic
K-NODE_1567_length_9487_cov_14.240564	9487	49.38	Genome fragment	Not-determined	NA	NA	0	Viruses	NA	NA	NA	NA	NA	uncertain		0	0	19.3504	13.4004	0	0	0	0	0	0	0	0	0	0	0	0	0	0	0	0	0	0	0	0	0	0	0	0	0	endophytic
K-k141_74505	9485	47.64	Genome fragment	Not-determined	NA	NA	0	Viruses	NA	NA	NA	NA	NA	uncertain		0	0	26.1903	19.2689	0	0	0	0	0	0	0	0	0	0	0	0	0	0	0	0	0	0	0	0	0	0	0	0	0	endophytic
K-k141_862278	9477	48.51	Low-quality genome	Low-quality	1.42	HMM-based (lower-bound)	0	Viruses	NA	NA	NA	NA	NA	uncertain		0	0	12.0346	8.97048	0	0	0	0	0	0	0	0	0	0	0	0	0	0	0	0	0	0	0	0	0	0	0	0	0	endophytic
K-NODE_3100_length_9480_cov_82.172095||full	9476	57.15	Low-quality genome	Low-quality	5.39	HMM-based (lower-bound)	0	Viruses	NA	NA	NA	NA	NA	uncertain		60.6397	8.80932	0	0	0	0	0	0	0	0	0	0	0	0	0	0	0	0	0	0	0	0	0	0	0	0	0	0	0	epiphytic
K-k141_1496820	9460	49.9	Genome fragment	Not-determined	NA	NA	0	Viruses	NA	NA	NA	NA	NA	uncertain		0	0	21.6076	15.28	0	0	0	0	0	0	0	0	0	0	0	0	0	0	0	0	0	0	0	0	0	0	0	0	0	endophytic
K-k141_2053128	9458	47.63	Genome fragment	Not-determined	NA	NA	0	Viruses	NA	NA	NA	NA	NA	uncertain		0	0	20.7587	16.7126	0	0	0	0	0	0	0	0	0	0	0	0	0	0	0	0	0	0	0	0	0	0	0	0	0	endophytic
K-NODE_1581_length_9454_cov_15.858176	9454	46.35	Genome fragment	Not-determined	NA	NA	0	Viruses	NA	NA	NA	NA	NA	uncertain		0	0	21.8968	13.0072	0	0	0	0	0	0	0	0	0	0	0	0	0	0	0	0	0	0	0	0	0	0	0	0	0	endophytic
K-NODE_1586_length_9453_cov_11.873484	9453	46.27	Genome fragment	Not-determined	NA	NA	0	Viruses	NA	NA	NA	NA	NA	uncertain		0	0	9.91657	7.48063	0	0	0	0	0	0	0	0	0	0	0	0	0	0	0	0	0	0	0	0	0	0	0	0	0	endophytic
K-k141_1248049	9451	49.38	Genome fragment	Not-determined	NA	NA	0	Viruses	NA	NA	NA	NA	NA	uncertain		0	0	17.7434	12.1586	0	0	0	0	0	0	0	0	0	0	0	0	0	0	0	0	0	0	0	0	0	0	0	0	0	endophytic
K-k141_50164	9443	46.85	Genome fragment	Not-determined	NA	NA	0	Viruses	NA	NA	NA	NA	NA	temperate	lysogenic_marker_proteins-based	33.3531	0	0	0	0	0	0	0	0	0	0	0	0	0	0	0	0	0	0	0	0	0	0	0	0	0	0	0	0	epiphytic
K-NODE_1586_length_9443_cov_10.019493	9443	48.85	Genome fragment	Not-determined	NA	NA	0	Viruses	NA	NA	NA	NA	NA	uncertain		285.818	56.6214	13.0431	0	0	0	0	0	0	0	0	0	0	0	0	0	0	0	0	0	0	0	0	0	0	0	0	0	0	epiphytic
K-NODE_3124_length_9442_cov_19.069884	9442	47.54	Genome fragment	Not-determined	NA	NA	0	Viruses	NA	NA	NA	NA	NA	uncertain		21.162	77.4431	0	0	0	0	0	0	0	0	0	0	0	0	0	0	0	0	0	0	0	0	0	0	0	0	0	0	0	epiphytic
K-NODE_1591_length_9434_cov_15.052564	9434	47.22	Genome fragment	Not-determined	NA	NA	0	Viruses	NA	NA	NA	NA	NA	uncertain		0	0	21.0048	0	0	0	0	0	0	0	0	0	0	0	0	0	0	0	0	0	0	0	0	0	0	0	0	0	0	endophytic
K-NODE_1596_length_9433_cov_11.610151	9433	47.69	Genome fragment	Not-determined	NA	NA	0	Viruses	NA	NA	NA	NA	NA	uncertain		0	0	20.5929	16.1505	0	0	0	0	0	0	0	0	0	0	0	0	0	0	0	0	0	0	0	0	0	0	0	0	0	endophytic
K-k141_116456	9429	47.68	Genome fragment	Not-determined	NA	NA	0	Viruses	NA	NA	NA	NA	NA	uncertain		0	0	28.1685	0	0	0	0	0	0	0	0	0	0	0	0	0	0	0	0	0	0	0	0	0	0	0	0	0	0	endophytic
K-k141_53422	9427	46.59	Genome fragment	Not-determined	NA	NA	0	Viruses	NA	NA	NA	NA	NA	uncertain		0	0	13.8386	19.3875	0	0	0	0	0	0	0	0	0	0	0	0	0	0	0	0	0	0	0	0	0	0	0	0	0	endophytic
K-NODE_3132_length_9423_cov_9.171755	9423	52.84	High-quality genome	High-quality	98.96	AAI-based (high-confidence)	0	Viruses	NA	NA	NA	NA	NA	temperate	lysogenic_marker_proteins-based	10.7178	25.0067	0	0	0	0	0	0	0	0	0	0	0	0	0	0	0	0	0	0	0	0	0	0	0	0	0	0	0	epiphytic
K-NODE_1597_length_9420_cov_15.039829	9420	49.13	Genome fragment	Not-determined	NA	NA	0	Viruses	NA	NA	NA	NA	NA	uncertain		0	0	20.566	13.9925	0	0	0	0	0	0	0	0	0	0	0	0	0	0	0	0	0	0	0	0	0	0	0	0	0	endophytic
K-NODE_4504_length_9930_cov_38.926886||full	9417	39.32	Genome fragment	Not-determined	NA	NA	0	Viruses	NA	NA	NA	NA	NA	uncertain		2.68116	211.626	0	314.78	0	0	0	0	0	0	0	0	0	0	0	0	0	0	0	0	0	0	0	0	0	0	0	0	0	epiphytic
K-NODE_4498_length_9936_cov_9.210606||full	9416	35.17	Low-quality genome	Low-quality	11.65	HMM-based (lower-bound)	0	Viruses	NA	NA	NA	NA	NA	uncertain		0	53.5294	0	0	0	0	0	0	0	0	0	0	0	0	0	0	0	0	0	0	0	0	0	0	0	0	0	0	0	epiphytic
K-k141_671390	9412	48.45	Genome fragment	Not-determined	NA	NA	0	Viruses	NA	NA	NA	NA	NA	uncertain		0	0	21.2752	14.5016	0	0	0	0	0	0	0	0	0	0	0	0	0	0	0	0	0	0	0	0	0	0	0	0	0	endophytic
K-NODE_3140_length_9410_cov_8.095885	9410	37.87	Genome fragment	Not-determined	NA	NA	0	Viruses	NA	NA	NA	NA	NA	temperate	lysogenic_marker_proteins-based	9.52984	0	0	0	0	0	0	0	0	0	0	0	0	0	0	0	0	0	0	0	0	0	0	0	0	0	0	0	0	epiphytic
K-NODE_1601_length_9410_cov_11.108177	9410	48.99	Genome fragment	Not-determined	NA	NA	0	Viruses	NA	NA	NA	NA	NA	uncertain		0	0	14.8321	12.1563	0	0	0	0	0	0	0	0	0	0	0	0	0	0	0	0	0	0	0	0	0	0	0	0	0	endophytic
K-k141_1675087	9409	51.2	Genome fragment	Not-determined	NA	NA	0	Viruses	NA	NA	NA	NA	NA	temperate	lysogenic_marker_proteins-based	0	469.994	0	5.77486	0	0	0	0	0	0	0	0	0	0	0	0	0	0	0	0	0	0	0	0	0	0	0	0	0	epiphytic
K-k141_1342528	9406	50.49	Genome fragment	Not-determined	NA	NA	0	Viruses	NA	NA	NA	NA	NA	uncertain		0	0	18.2159	14.8149	0	0	0	0	0	0	0	0	0	0	0	0	0	0	0	0	0	0	0	0	0	0	0	0	0	endophytic
K-k141_2015670	9405	35.22	Low-quality genome	Low-quality	6.46	AAI-based (medium-confidence)	0	Viruses	NA	NA	NA	NA	NA	virulent	PhaTYP-based	0	42.2444	0	4.86511	0	0	0	0	0	0	0	0	0	0	0	0	0	0	0	0	0	0	0	0	0	0	0	0	0	epiphytic
K-NODE_1604_length_9405_cov_10.873797	9405	49.47	Genome fragment	Not-determined	NA	NA	0	Viruses	NA	NA	NA	NA	NA	uncertain		0	0	22.2324	15.2588	0	0	0	0	0	0	0	0	0	0	0	0	0	0	0	0	0	0	0	0	0	0	0	0	0	endophytic
K-NODE_1606_length_9403_cov_13.229782	9403	46.68	Genome fragment	Not-determined	NA	NA	0	Viruses	NA	NA	NA	NA	NA	uncertain		0	0	25.7263	16.6997	0	0	0	0	0	0	0	0	0	0	0	0	0	0	0	0	0	0	0	0	0	0	0	0	0	endophytic
K-k141_679911	9399	50.12	Genome fragment	Not-determined	NA	NA	0	Viruses	NA	NA	NA	NA	NA	uncertain		0	0	20.9167	15.3515	0	0	0	0	0	0	0	0	0	0	0	0	0	0	0	0	0	0	0	0	0	0	0	0	0	endophytic
K-k141_641364	9396	49.9	Genome fragment	Not-determined	NA	NA	0	Viruses	NA	NA	NA	NA	NA	uncertain		0	0	20.6186	14.554	0	0	0	0	0	0	0	0	0	0	0	0	0	0	0	0	0	0	0	0	0	0	0	0	0	endophytic
K-NODE_1616_length_9394_cov_14.561837	9394	47.41	Genome fragment	Not-determined	NA	NA	0	Viruses	NA	NA	NA	NA	NA	uncertain		0	0	20.8447	14.1419	0	0	0	0	0	0	0	0	0	0	0	0	0	0	0	0	0	0	0	0	0	0	0	0	0	endophytic
K-k141_1809375	9393	48.34	Genome fragment	Not-determined	NA	NA	0	Viruses	NA	NA	NA	NA	NA	uncertain		0	0	21.6232	14.8631	0	0	0	0	0	0	0	0	0	0	0	0	0	0	0	0	0	0	0	0	0	0	0	0	0	endophytic
K-NODE_1630_length_9367_cov_14.986040	9367	47.17	Genome fragment	Not-determined	NA	NA	0	Viruses	NA	NA	NA	NA	NA	uncertain		0	0	20.2932	16.4309	0	0	0	0	0	0	0	0	0	0	0	0	0	0	0	0	0	0	0	0	0	0	0	0	0	endophytic
K-NODE_3162_length_9367_cov_26.195984||full	9364	33.23	Low-quality genome	Low-quality	1.5	HMM-based (lower-bound)	0	Viruses	NA	NA	NA	NA	NA	uncertain		30.1014	0	0	0	0	0	0	0	0	0	0	0	0	0	0	0	0	0	0	0	0	0	0	0	0	0	0	0	0	epiphytic
K-k141_239297	9363	49.12	Genome fragment	Not-determined	NA	NA	0	Viruses	NA	NA	NA	NA	NA	uncertain		0	0	68.6927	42.3719	0	0	0	0	0	0	0	0	0	0	0	0	0	0	0	0	0	0	0	0	0	0	0	0	0	endophytic
K-k141_1950047	9363	47.52	Genome fragment	Not-determined	NA	NA	0	Viruses	NA	NA	NA	NA	NA	uncertain		0	0	19.6622	14.4109	0	0	0	0	0	0	0	0	0	0	0	0	0	0	0	0	0	0	0	0	0	0	0	0	0	endophytic
K-k141_763646	9360	47.96	Low-quality genome	Low-quality	1.41	HMM-based (lower-bound)	0	Viruses	NA	NA	NA	NA	NA	uncertain		0	0	28.4874	20.0262	0	0	0	0	0	0	0	0	0	0	0	0	0	0	0	0	0	0	0	0	0	0	0	0	0	endophytic
K-NODE_1636_length_9357_cov_43.399376	9357	48.9	Genome fragment	Not-determined	NA	NA	0	Viruses	NA	NA	NA	NA	NA	uncertain		0	0	17.9216	13.5588	0	0	0	0	0	0	0	0	0	0	0	0	0	0	0	0	0	0	0	0	0	0	0	0	0	endophytic
K-NODE_1638_length_9356_cov_16.112784	9356	51.1	Genome fragment	Not-determined	NA	NA	0	Viruses	NA	NA	NA	NA	NA	uncertain		0	0	22.4601	16.8392	0	0	0	0	0	0	0	0	0	0	0	0	0	0	0	0	0	0	0	0	0	0	0	0	0	endophytic
K-k141_133340	9352	48.78	Genome fragment	Not-determined	NA	NA	0	Viruses	NA	NA	NA	NA	NA	uncertain		0	0	44.0485	38.8635	0	0	0	0	0	0	0	0	0	0	0	0	0	0	0	0	0	0	0	0	0	0	0	0	0	endophytic
K-k141_764228	9352	46.69	Genome fragment	Not-determined	NA	NA	0	Viruses	NA	NA	NA	NA	NA	uncertain		0	0	34.9993	16.6796	0	0	0	0	0	0	0	0	0	0	0	0	0	0	0	0	0	0	0	0	0	0	0	0	0	endophytic
K-k141_998470	9349	48.1	Genome fragment	Not-determined	NA	NA	0	Viruses	NA	NA	NA	NA	NA	uncertain		246.343	0	11.9487	0	0	0	0	0	0	0	0	0	0	0	0	0	0	0	0	0	0	0	0	0	0	0	0	0	0	epiphytic
K-k141_1002538||full	9349	46.86	Low-quality genome	Low-quality	25.6	AAI-based (high-confidence)	0	Viruses	NA	NA	NA	NA	NA	uncertain		2.81707	20.0055	0	0	0	0	0	0	0	0	0	0	0	0	0	0	0	0	0	0	0	0	0	0	0	0	0	0	0	epiphytic
K-k141_1716031	9345	48.99	Genome fragment	Not-determined	NA	NA	0	Viruses	NA	NA	NA	NA	NA	uncertain		0	0	37.8956	19.9749	0	0	0	0	0	0	0	0	0	0	0	0	0	0	0	0	0	0	0	0	0	0	0	0	0	endophytic
K-k141_1940380	9341	45.91	Genome fragment	Not-determined	NA	NA	0	Viruses	NA	NA	NA	NA	NA	uncertain		0	0	19.8479	14.083	0	0	0	0	0	0	0	0	0	0	0	0	0	0	0	0	0	0	0	0	0	0	0	0	0	endophytic
K-NODE_3185_length_9333_cov_6.181936	9333	42.89	Low-quality genome	Low-quality	11.46	AAI-based (high-confidence)	0	Viruses	NA	NA	NA	NA	NA	virulent	PhaTYP-based	7.11306	0	0	0	0	0	0	0	0	0	0	0	0	0	0	0	0	0	0	0	0	0	0	0	0	0	0	0	0	epiphytic
K-k141_189570	9331	49.31	Genome fragment	Not-determined	NA	NA	0	Viruses	NA	NA	NA	NA	NA	uncertain		0	0	21.9622	18.2495	0	0	0	0	0	0	0	0	0	0	0	0	0	0	0	0	0	0	0	0	0	0	0	0	0	endophytic
K-sec_assembly_k141_311318	9331	47.9	Genome fragment	Not-determined	NA	NA	0	Viruses	NA	NA	NA	NA	NA	uncertain		0	0	9.57182	0	0	0	0	0	0	0	0	0	0	0	0	0	0	0	0	0	0	0	0	0	0	0	0	0	0	endophytic
K-k141_120776||full	9330	40.25	Low-quality genome	Low-quality	21.62	AAI-based (medium-confidence)	0	Viruses	NA	NA	NA	NA	NA	virulent	PhaTYP-based	0	34.9959	0	4.6813	0	0	0	0	0	0	0	0	0	0	0	0	0	0	0	0	0	0	0	0	0	0	0	0	0	epiphytic
K-NODE_3189_length_9329_cov_11.617856||full	9325	50.18	Low-quality genome	Low-quality	19.59	HMM-based (lower-bound)	0	Viruses	NA	NA	NA	NA	NA	virulent	PhaTYP-based	6.53563	0	0	0	0	0	0	0	0	0	0	0	0	0	0	0	0	0	0	0	0	0	0	0	0	0	0	0	0	epiphytic
K-k141_751773||full	9324	28.8	Genome fragment	Not-determined	NA	NA	0	Viruses	NA	NA	NA	NA	NA	virulent	PhaTYP-based	0	31.0519	0	10.0099	0	0	0	0	0	0	0	0	0	0	0	0	0	0	0	0	0	0	0	0	0	0	0	0	0	epiphytic
K-k141_1606289||full	9320	50.52	Low-quality genome	Low-quality	8.52	AAI-based (medium-confidence)	0	Viruses	NA	NA	NA	NA	NA	virulent	PhaTYP-based	0	29.478	0	0	0	0	0	0	0	0	0	0	0	0	0	0	0	0	0	0	0	0	0	0	0	0	0	0	0	epiphytic
K-NODE_1665_length_9316_cov_12.658028	9316	49.47	Genome fragment	Not-determined	NA	NA	0	Viruses	NA	NA	NA	NA	NA	uncertain		0	0	17.162	13.9534	0	0	0	0	0	0	0	0	0	0	0	0	0	0	0	0	0	0	0	0	0	0	0	0	0	endophytic
K-NODE_1666_length_9314_cov_28.084998	9314	51.88	Genome fragment	Not-determined	NA	NA	0	Viruses	NA	NA	NA	NA	NA	uncertain		0	0	25.4689	18.8411	0	0	0	0	0	0	0	0	0	0	0	0	0	0	0	0	0	0	0	0	0	0	0	0	0	endophytic
K-k141_496130	9312	48.05	Genome fragment	Not-determined	NA	NA	0	Viruses	NA	NA	NA	NA	NA	uncertain		0	0	22.2307	15.104	0	0	0	0	0	0	0	0	0	0	0	0	0	0	0	0	0	0	0	0	0	0	0	0	0	endophytic
K-k141_636346	9309	48.56	Genome fragment	Not-determined	NA	NA	0	Viruses	NA	NA	NA	NA	NA	uncertain		0	0	24.7274	17.9855	0	0	0	0	0	0	0	0	0	0	0	0	0	0	0	0	0	0	0	0	0	0	0	0	0	endophytic
K-NODE_1649_length_9308_cov_13.171404	9308	48.91	Genome fragment	Not-determined	NA	NA	0	Viruses	NA	NA	NA	NA	NA	uncertain		0	0	20.4219	15.4178	0	0	0	0	0	0	0	0	0	0	0	0	0	0	0	0	0	0	0	0	0	0	0	0	0	endophytic
K-NODE_3097_length_9482_cov_6.526148||full	9304	50.66	Genome fragment	Not-determined	NA	NA	0	Viruses	NA	NA	NA	NA	NA	uncertain		7.48615	0	0	0	0	0	0	0	0	0	0	0	0	0	0	0	0	0	0	0	0	0	0	0	0	0	0	0	0	epiphytic
K-k141_1501866	9303	44.9	Genome fragment	Not-determined	NA	NA	0	Viruses	NA	NA	NA	NA	NA	uncertain		0	0	19.1453	14.5597	0	0	0	0	0	0	0	0	0	0	0	0	0	0	0	0	0	0	0	0	0	0	0	0	0	endophytic
K-NODE_1669_length_9302_cov_14.948740	9302	49.82	Genome fragment	Not-determined	NA	NA	0	Viruses	NA	NA	NA	NA	NA	uncertain		0	0	20.2391	13.9744	0	0	0	0	0	0	0	0	0	0	0	0	0	0	0	0	0	0	0	0	0	0	0	0	0	endophytic
K-k141_754986	9295	49.95	Genome fragment	Not-determined	NA	NA	0	Viruses	NA	NA	NA	NA	NA	uncertain		0	0	20.7306	14.6002	0	0	0	0	0	0	0	0	0	0	0	0	0	0	0	0	0	0	0	0	0	0	0	0	0	endophytic
K-NODE_1662_length_9293_cov_13.299524	9293	32.3	Genome fragment	Not-determined	NA	NA	0	Viruses	NA	NA	NA	NA	NA	uncertain		0	35.4764	0	15.3587	0	0	0	0	0	0	0	0	0	0	0	0	0	0	0	0	0	0	0	0	0	0	0	0	0	epiphytic
K-k141_1604322	9293	49.68	Genome fragment	Not-determined	NA	NA	0	Viruses	NA	NA	NA	NA	NA	uncertain		0	0	19.9785	13.1486	0	0	0	0	0	0	0	0	0	0	0	0	0	0	0	0	0	0	0	0	0	0	0	0	0	endophytic
K-k141_73010	9291	47.85	Genome fragment	Not-determined	NA	NA	0	Viruses	NA	NA	NA	NA	NA	uncertain		0	0	25.4199	16.5932	0	0	0	0	0	0	0	0	0	0	0	0	0	0	0	0	0	0	0	0	0	0	0	0	0	endophytic
K-k141_1489463	9289	46.24	Genome fragment	Not-determined	NA	NA	0	Viruses	NA	NA	NA	NA	NA	uncertain		0	0	56.7375	0	0	0	0	0	0	0	0	0	0	0	0	0	0	0	0	0	0	0	0	0	0	0	0	0	0	endophytic
K-k141_1311267	9284	47.4	Genome fragment	Not-determined	NA	NA	0	Viruses	NA	NA	NA	NA	NA	uncertain		0	0	19.9137	6.38467	0	0	0	0	0	0	0	0	0	0	0	0	0	0	0	0	0	0	0	0	0	0	0	0	0	endophytic
K-NODE_1678_length_9282_cov_42.580037	9282	49.86	Genome fragment	Not-determined	NA	NA	0	Viruses	NA	NA	NA	NA	NA	uncertain		2.36842	0	53.1614	32.9386	0	0	0	0	0	0	0	0	0	0	0	0	0	0	0	0	0	0	0	0	0	0	0	0	0	epiphytic
K-k141_1337366	9282	51.65	Genome fragment	Not-determined	NA	NA	0	Viruses	NA	NA	NA	NA	NA	uncertain		0	0	19.4411	16.2452	0	0	0	0	0	0	0	0	0	0	0	0	0	0	0	0	0	0	0	0	0	0	0	0	0	endophytic
K-k141_1281544	9280	46.25	Genome fragment	Not-determined	NA	NA	0	Viruses	NA	NA	NA	NA	NA	uncertain		0	0	22.0548	14.1476	0	0	0	0	0	0	0	0	0	0	0	0	0	0	0	0	0	0	0	0	0	0	0	0	0	endophytic
K-k141_1680632	9279	47.25	Genome fragment	Not-determined	NA	NA	0	Viruses	NA	NA	NA	NA	NA	uncertain		0	0	19.5877	12.9443	0	0	0	0	0	0	0	0	0	0	0	0	0	0	0	0	0	0	0	0	0	0	0	0	0	endophytic
K-NODE_1685_length_9272_cov_16.167625	9272	50.3	Genome fragment	Not-determined	NA	NA	0	Viruses	NA	NA	NA	NA	NA	uncertain		0	0	21.6526	16.5992	0	0	0	0	0	0	0	0	0	0	0	0	0	0	0	0	0	0	0	0	0	0	0	0	0	endophytic
K-NODE_3210_length_9270_cov_23.780575||full	9268	33.35	Low-quality genome	Low-quality	3	AAI-based (medium-confidence)	0	Viruses	NA	NA	NA	NA	NA	uncertain		27.6654	0	0	0	0	0	0	0	0	0	0	0	0	0	0	0	0	0	0	0	0	0	0	0	0	0	0	0	0	epiphytic
K-k141_359386||full	9261	41.92	Low-quality genome	Low-quality	23.82	AAI-based (medium-confidence)	0	Viruses	NA	NA	NA	NA	NA	virulent	PhaTYP-based	0	127.106	0	5.55835	0	0	0	0	0	0	0	0	0	0	0	0	0	0	0	0	0	0	0	0	0	0	0	0	0	epiphytic
K-NODE_3218_length_9253_cov_9.579909	9253	41.34	Low-quality genome	Low-quality	18.2	AAI-based (high-confidence)	0	Viruses	NA	NA	NA	NA	NA	virulent	PhaTYP-based	10.7266	0	0	0	0	0	0	0	0	0	0	0	0	0	0	0	0	0	0	0	0	0	0	0	0	0	0	0	0	epiphytic
K-k141_1259941	9253	46.26	Genome fragment	Not-determined	NA	NA	0	Viruses	NA	NA	NA	NA	NA	uncertain		0	0	124.357	83.8127	0	0	0	0	0	0	0	0	0	0	0	0	0	0	0	0	0	0	0	0	0	0	0	0	0	endophytic
K-k141_69160	9251	49.05	Genome fragment	Not-determined	NA	NA	0	Viruses	NA	NA	NA	NA	NA	uncertain		0	0	25.2202	17.0303	0	0	0	0	0	0	0	0	0	0	0	0	0	0	0	0	0	0	0	0	0	0	0	0	0	endophytic
K-NODE_1699_length_9249_cov_17.994453	9249	46.16	Genome fragment	Not-determined	NA	NA	0	Viruses	NA	NA	NA	NA	NA	uncertain		0	0	22.8607	15.1226	0	0	0	0	0	0	0	0	0	0	0	0	0	0	0	0	0	0	0	0	0	0	0	0	0	endophytic
K-NODE_4990_length_9245_cov_8.981284||full	9244	37.43	Low-quality genome	Low-quality	26.16	AAI-based (medium-confidence)	0	Viruses	NA	NA	NA	NA	NA	temperate	PhaTYP-based	0	50.0673	0	3.54364	0	0	0	0	0	0	0	0	0	0	0	0	0	0	0	0	0	0	0	0	0	0	0	0	0	epiphytic
K-k141_54917	9241	46.47	Genome fragment	Not-determined	NA	NA	0	Viruses	NA	NA	NA	NA	NA	uncertain		0	0	31.1367	23.0693	0	0	0	0	0	0	0	0	0	0	0	0	0	0	0	0	0	0	0	0	0	0	0	0	0	endophytic
K-k141_1182087	9240	46.68	Genome fragment	Not-determined	NA	NA	0	Viruses	NA	NA	NA	NA	NA	uncertain		0	0	20.0649	14.7997	0	0	0	0	0	0	0	0	0	0	0	0	0	0	0	0	0	0	0	0	0	0	0	0	0	endophytic
K-NODE_1707_length_9238_cov_19.341174	9238	48.96	Genome fragment	Not-determined	NA	NA	0	Viruses	NA	NA	NA	NA	NA	uncertain		0	0	26.1858	17.8986	0	0	0	0	0	0	0	0	0	0	0	0	0	0	0	0	0	0	0	0	0	0	0	0	0	endophytic
K-k141_271978	9235	44.43	Genome fragment	Not-determined	NA	NA	0	Viruses	NA	NA	NA	NA	NA	uncertain		1.81481	0	43.5633	23.1124	0	0	0	0	0	0	0	0	0	0	0	0	0	0	0	0	0	0	0	0	0	0	0	0	0	epiphytic
K-NODE_1709_length_9233_cov_13.663216	9233	47.33	Genome fragment	Not-determined	NA	NA	0	Viruses	NA	NA	NA	NA	NA	uncertain		0	0	18.5008	13.6283	0	0	0	0	0	0	0	0	0	0	0	0	0	0	0	0	0	0	0	0	0	0	0	0	0	endophytic
K-NODE_1710_length_9232_cov_15.062439	9232	46.58	Genome fragment	Not-determined	NA	NA	0	Viruses	NA	NA	NA	NA	NA	uncertain		0	0	20.5618	13.6016	0	0	0	0	0	0	0	0	0	0	0	0	0	0	0	0	0	0	0	0	0	0	0	0	0	endophytic
K-k141_1499901||full	9230	39.71	Low-quality genome	Low-quality	28.13	AAI-based (medium-confidence)	0	Viruses	NA	NA	NA	NA	NA	temperate	PhaTYP-based; lysogenic_marker_proteins-based	0	0	0	16.8437	0	0	0	0	0	0	0	0	0	0	0	0	0	0	0	0	0	0	0	0	0	0	0	0	0	endophytic
K-k141_452085||full	9219	33.21	Low-quality genome	Low-quality	20.08	AAI-based (high-confidence)	0	Viruses	NA	NA	NA	NA	NA	virulent	PhaTYP-based	0	58.6849	0	2.96104	0	0	0	0	0	0	0	0	0	0	0	0	0	0	0	0	0	0	0	0	0	0	0	0	0	epiphytic
K-NODE_3233_length_9222_cov_5.960183||full	9219	49.6	Genome fragment	Not-determined	NA	NA	0	Viruses	NA	NA	NA	NA	NA	uncertain		6.89409	50.8908	0	0	0	0	0	0	0	0	0	0	0	0	0	0	0	0	0	0	0	0	0	0	0	0	0	0	0	epiphytic
K-k141_246273	9217	50.55	Low-quality genome	Low-quality	20.94	AAI-based (medium-confidence)	0	Viruses	NA	NA	NA	NA	NA	temperate	lysogenic_marker_proteins-based	9.35155	0	0	0	0	0	0	0	0	0	0	0	0	0	0	0	0	0	0	0	0	0	0	0	0	0	0	0	0	epiphytic
K-k141_251712	9216	47.71	Genome fragment	Not-determined	NA	NA	0	Viruses	NA	NA	NA	NA	NA	uncertain		0	0	9.66301	10.3811	0	0	0	0	0	0	0	0	0	0	0	0	0	0	0	0	0	0	0	0	0	0	0	0	0	endophytic
K-k141_1374210||full	9214	49.12	Low-quality genome	Low-quality	21	AAI-based (medium-confidence)	0	Viruses	NA	NA	NA	NA	NA	virulent	PhaTYP-based	25.1109	0	0	0	0	0	0	0	0	0	0	0	0	0	0	0	0	0	0	0	0	0	0	0	0	0	0	0	0	epiphytic
K-k141_1764742	9214	45.9	Genome fragment	Not-determined	NA	NA	0	Viruses	NA	NA	NA	NA	NA	uncertain		25.6307	0	0	0	0	0	0	0	0	0	0	0	0	0	0	0	0	0	0	0	0	0	0	0	0	0	0	0	0	epiphytic
K-k141_1455989	9213	50.11	Genome fragment	Not-determined	NA	NA	0	Viruses	NA	NA	NA	NA	NA	uncertain		0	0	23.5719	16.0565	0	0	0	0	0	0	0	0	0	0	0	0	0	0	0	0	0	0	0	0	0	0	0	0	0	endophytic
K-NODE_1721_length_9212_cov_14.667577	9212	50.16	Genome fragment	Not-determined	NA	NA	0	Viruses	NA	NA	NA	NA	NA	uncertain		0	0	19.7584	14.9011	0	0	0	0	0	0	0	0	0	0	0	0	0	0	0	0	0	0	0	0	0	0	0	0	0	endophytic
K-k141_1750849	9211	49.8	Genome fragment	Not-determined	NA	NA	0	Viruses	NA	NA	NA	NA	NA	uncertain		0	0	43.5071	32.9667	0	0	0	0	0	0	0	0	0	0	0	0	0	0	0	0	0	0	0	0	0	0	0	0	0	endophytic
K-NODE_3241_length_9210_cov_6.358930	9210	43.43	Low-quality genome	Low-quality	11.3	AAI-based (high-confidence)	0	Viruses	NA	NA	NA	NA	NA	virulent	PhaTYP-based	7.30259	0	0	0	0	0	0	0	0	0	0	0	0	0	0	0	0	0	0	0	0	0	0	0	0	0	0	0	0	epiphytic
K-k141_879041	9208	48.19	Genome fragment	Not-determined	NA	NA	0	Viruses	NA	NA	NA	NA	NA	uncertain		0	0	70.556	37.5231	0	0	0	0	0	0	0	0	0	0	0	0	0	0	0	0	0	0	0	0	0	0	0	0	0	endophytic
K-k141_627046	9207	33.12	Low-quality genome	Low-quality	4.21	HMM-based (lower-bound)	0	Viruses	NA	NA	NA	NA	NA	uncertain		7.51774	0	0	0	0	0	0	0	0	0	0	0	0	0	0	0	0	0	0	0	0	0	0	0	0	0	0	0	0	epiphytic
K-k141_13997	9202	49.1	Genome fragment	Not-determined	NA	NA	0	Viruses	NA	NA	NA	NA	NA	uncertain		78.9555	0	2.37698	0	0	0	0	0	0	0	0	0	0	0	0	0	0	0	0	0	0	0	0	0	0	0	0	0	0	epiphytic
K-k141_912537	9199	49.71	Genome fragment	Not-determined	NA	NA	0	Viruses	NA	NA	NA	NA	NA	uncertain		0	0	10.1338	0	0	0	0	0	0	0	0	0	0	0	0	0	0	0	0	0	0	0	0	0	0	0	0	0	0	endophytic
K-k141_579125||full	9192	53.25	Low-quality genome	Low-quality	15.22	AAI-based (medium-confidence)	0	Viruses	NA	NA	NA	NA	NA	temperate	PhaTYP-based	27.61	12.7601	0	0	0	0	0	0	0	0	0	0	0	0	0	0	0	0	0	0	0	0	0	0	0	0	0	0	0	epiphytic
K-k141_1268711	9191	48.49	Genome fragment	Not-determined	NA	NA	0	Viruses	NA	NA	NA	NA	NA	uncertain		0	0	111.144	62.3713	0	0	0	0	0	0	0	0	0	0	0	0	0	0	0	0	0	0	0	0	0	0	0	0	0	endophytic
K-NODE_1738_length_9189_cov_15.680425	9189	49.34	Genome fragment	Not-determined	NA	NA	0	Viruses	NA	NA	NA	NA	NA	uncertain		0	0	21.5364	7.61067	0	0	0	0	0	0	0	0	0	0	0	0	0	0	0	0	0	0	0	0	0	0	0	0	0	endophytic
K-k141_1625702	9187	39.49	Medium-quality genome	Medium-quality	69.02	HMM-based (lower-bound)	0	Viruses	NA	NA	NA	NA	NA	temperate	lysogenic_marker_proteins-based	4.78581	21.5084	0	0	0	0	0	0	0	0	0	0	0	0	0	0	0	0	0	0	0	0	0	0	0	0	0	0	0	epiphytic
K-NODE_1707_length_9186_cov_10.925747	9186	49.56	Genome fragment	Not-determined	NA	NA	0	Viruses	NA	NA	NA	NA	NA	uncertain		0	0	21.2317	14.7735	0	0	0	0	0	0	0	0	0	0	0	0	0	0	0	0	0	0	0	0	0	0	0	0	0	endophytic
K-k141_666696	9181	45.74	Genome fragment	Not-determined	NA	NA	0	Viruses	NA	NA	NA	NA	NA	uncertain		0	0	19.343	7.90047	0	0	0	0	0	0	0	0	0	0	0	0	0	0	0	0	0	0	0	0	0	0	0	0	0	endophytic
K-k141_674846	9179	45.75	Genome fragment	Not-determined	NA	NA	0	Viruses	NA	NA	NA	NA	NA	uncertain		0	0	36.4816	25.9724	0	0	0	0	0	0	0	0	0	0	0	0	0	0	0	0	0	0	0	0	0	0	0	0	0	endophytic
K-NODE_1746_length_9169_cov_45.022164	9169	51.75	Genome fragment	Not-determined	NA	NA	0	Viruses	NA	NA	NA	NA	NA	uncertain		3.44211	0	71.9069	54.922	0	0	0	0	0	0	0	0	0	0	0	0	0	0	0	0	0	0	0	0	0	0	0	0	0	epiphytic
K-k141_1540832	9165	48.77	Genome fragment	Not-determined	NA	NA	0	Viruses	NA	NA	NA	NA	NA	uncertain		0	0	23.8374	6.58104	0	0	0	0	0	0	0	0	0	0	0	0	0	0	0	0	0	0	0	0	0	0	0	0	0	endophytic
K-NODE_1753_length_9161_cov_14.552493	9161	48.85	Genome fragment	Not-determined	NA	NA	0	Viruses	NA	NA	NA	NA	NA	uncertain		0	0	17.4239	9.33667	0	0	0	0	0	0	0	0	0	0	0	0	0	0	0	0	0	0	0	0	0	0	0	0	0	endophytic
K-NODE_3276_length_9157_cov_16.938915	9157	51.68	Low-quality genome	Low-quality	8.06	AAI-based (medium-confidence)	0	Viruses	NA	NA	NA	NA	NA	virulent	PhaTYP-based	19.7051	16.3861	0	0	0	0	0	0	0	0	0	0	0	0	0	0	0	0	0	0	0	0	0	0	0	0	0	0	0	epiphytic
K-NODE_3278_length_9155_cov_10.981648	9155	43.95	Genome fragment	Not-determined	NA	NA	0	Viruses	NA	NA	NA	NA	NA	uncertain		12.4819	0	0	0	0	0	0	0	0	0	0	0	0	0	0	0	0	0	0	0	0	0	0	0	0	0	0	0	0	epiphytic
K-k141_574287	9151	53.59	Genome fragment	Not-determined	NA	NA	0	Viruses	NA	NA	NA	NA	NA	uncertain		0	0	17.4999	14.0061	0	0	0	0	0	0	0	0	0	0	0	0	0	0	0	0	0	0	0	0	0	0	0	0	0	endophytic
K-k141_501478	9143	49.9	Genome fragment	Not-determined	NA	NA	0	Viruses	NA	NA	NA	NA	NA	uncertain		0	0	19.7082	15.5823	0	0	0	0	0	0	0	0	0	0	0	0	0	0	0	0	0	0	0	0	0	0	0	0	0	endophytic
K-k141_1725423	9140	49.93	Genome fragment	Not-determined	NA	NA	0	Viruses	NA	NA	NA	NA	NA	uncertain		0	0	19.5152	8.53324	0	0	0	0	0	0	0	0	0	0	0	0	0	0	0	0	0	0	0	0	0	0	0	0	0	endophytic
K-k141_1045421	9137	51.57	Genome fragment	Not-determined	NA	NA	0	Viruses	NA	NA	NA	NA	NA	uncertain		0	0	21.9155	17.0721	0	0	0	0	0	0	0	0	0	0	0	0	0	0	0	0	0	0	0	0	0	0	0	0	0	endophytic
K-k141_1915178||full	9137	50.28	Low-quality genome	Low-quality	0.74	HMM-based (lower-bound)	0	Viruses	NA	NA	NA	NA	NA	uncertain		0	0	16.1303	9.73109	0	0	0	0	0	0	0	0	0	0	0	0	0	0	0	0	0	0	0	0	0	0	0	0	0	endophytic
K-NODE_1734_length_9131_cov_10.915712	9131	50.51	Genome fragment	Not-determined	NA	NA	0	Viruses	NA	NA	NA	NA	NA	uncertain		0	0	21.9869	14.6632	0	0	0	0	0	0	0	0	0	0	0	0	0	0	0	0	0	0	0	0	0	0	0	0	0	endophytic
K-k141_963519	9129	48.18	Genome fragment	Not-determined	NA	NA	0	Viruses	NA	NA	NA	NA	NA	uncertain		0	0	18.8256	15.179	0	0	0	0	0	0	0	0	0	0	0	0	0	0	0	0	0	0	0	0	0	0	0	0	0	endophytic
K-k141_2047060	9125	47.54	Genome fragment	Not-determined	NA	NA	0	Viruses	NA	NA	NA	NA	NA	uncertain		0	0	20.6317	14.6443	0	0	0	0	0	0	0	0	0	0	0	0	0	0	0	0	0	0	0	0	0	0	0	0	0	endophytic
K-NODE_1773_length_9121_cov_16.011802	9121	48.22	Genome fragment	Not-determined	NA	NA	0	Viruses	NA	NA	NA	NA	NA	uncertain		0	0	21.0975	14.6507	0	0	0	0	0	0	0	0	0	0	0	0	0	0	0	0	0	0	0	0	0	0	0	0	0	endophytic
K-k141_1738776	9121	50.51	Genome fragment	Not-determined	NA	NA	0	Viruses	NA	NA	NA	NA	NA	uncertain		0	0	22.9532	10.5177	0	0	0	0	0	0	0	0	0	0	0	0	0	0	0	0	0	0	0	0	0	0	0	0	0	endophytic
K-k141_903401||full	9117	43.14	Low-quality genome	Low-quality	15.92	AAI-based (medium-confidence)	0	Viruses	NA	NA	NA	NA	NA	temperate	PhaTYP-based	13.1069	18.1965	0	0	0	0	0	0	0	0	0	0	0	0	0	0	0	0	0	0	0	0	0	0	0	0	0	0	0	epiphytic
K-k141_1651623	9116	33.57	Low-quality genome	Low-quality	7.56	HMM-based (lower-bound)	0	Viruses	NA	NA	NA	NA	NA	uncertain		7.01974	0	0	0	0	0	0	0	0	0	0	0	0	0	0	0	0	0	0	0	0	0	0	0	0	0	0	0	0	epiphytic
K-NODE_3289_length_9115_cov_52.580022	9115	48.48	Genome fragment	Not-determined	NA	NA	0	Viruses	NA	NA	NA	NA	NA	uncertain		48.857	0	0	0	0	0	0	0	0	0	0	0	0	0	0	0	0	0	0	0	0	0	0	0	0	0	0	0	0	epiphytic
K-k141_878880	9103	49.68	Genome fragment	Not-determined	NA	NA	0	Viruses	NA	NA	NA	NA	NA	uncertain		0	0	20.5385	14.4227	0	0	0	0	0	0	0	0	0	0	0	0	0	0	0	0	0	0	0	0	0	0	0	0	0	endophytic
K-k141_1229234||full	9101	43.95	Low-quality genome	Low-quality	21.29	AAI-based (medium-confidence)	0	Viruses	NA	NA	NA	NA	NA	temperate	PhaTYP-based	9.63816	0	0	0	0	0	0	0	0	0	0	0	0	0	0	0	0	0	0	0	0	0	0	0	0	0	0	0	0	epiphytic
K-k141_1629715	9099	39.62	Genome fragment	Not-determined	NA	NA	0	Viruses	NA	NA	NA	NA	NA	uncertain		6.60227	0	0	0	0	0	0	0	0	0	0	0	0	0	0	0	0	0	0	0	0	0	0	0	0	0	0	0	0	epiphytic
K-k141_169746	9093	47.37	Genome fragment	Not-determined	NA	NA	0	Viruses	NA	NA	NA	NA	NA	uncertain		0	0	11.5978	7.80539	0	0	0	0	0	0	0	0	0	0	0	0	0	0	0	0	0	0	0	0	0	0	0	0	0	endophytic
K-NODE_1787_length_9093_cov_14.355056	9093	51.48	Genome fragment	Not-determined	NA	NA	0	Viruses	NA	NA	NA	NA	NA	uncertain		0	0	19.387	13.7238	0	0	0	0	0	0	0	0	0	0	0	0	0	0	0	0	0	0	0	0	0	0	0	0	0	endophytic
K-NODE_3302_length_9090_cov_7.869840||full	9090	52.71	Low-quality genome	Low-quality	19.54	AAI-based (medium-confidence)	0	Viruses	NA	NA	NA	NA	NA	virulent	PhaTYP-based	9.0512	0	0	0	0	0	0	0	0	0	0	0	0	0	0	0	0	0	0	0	0	0	0	0	0	0	0	0	0	epiphytic
K-NODE_1789_length_9090_cov_18.602656	9090	47.02	Genome fragment	Not-determined	NA	NA	0	Viruses	NA	NA	NA	NA	NA	uncertain		0	0	11.3152	9.32379	0	0	0	0	0	0	0	0	0	0	0	0	0	0	0	0	0	0	0	0	0	0	0	0	0	endophytic
K-NODE_1763_length_9088_cov_30.180339	9088	51.03	Genome fragment	Not-determined	NA	NA	0	Viruses	NA	NA	NA	NA	NA	uncertain		0	0	40.801	31.3818	0	0	0	0	0	0	0	0	0	0	0	0	0	0	0	0	0	0	0	0	0	0	0	0	0	endophytic
K-k141_1069107||full	9085	57.25	Low-quality genome	Low-quality	21.34	AAI-based (medium-confidence)	0	Viruses	NA	NA	NA	NA	NA	temperate	PhaTYP-based	48.8986	0	0	0	0	0	0	0	0	0	0	0	0	0	0	0	0	0	0	0	0	0	0	0	0	0	0	0	0	epiphytic
K-NODE_1795_length_9085_cov_20.362569	9085	57.72	Genome fragment	Not-determined	NA	NA	0	Viruses	NA	NA	NA	NA	NA	uncertain		0	0	28.4039	8.27012	0	0	0	0	0	0	0	0	0	0	0	0	0	0	0	0	0	0	0	0	0	0	0	0	0	endophytic
K-k141_1174062	9085	47.01	Genome fragment	Not-determined	NA	NA	0	Viruses	NA	NA	NA	NA	NA	uncertain		0	0	31.9006	27.9295	0	0	0	0	0	0	0	0	0	0	0	0	0	0	0	0	0	0	0	0	0	0	0	0	0	endophytic
K-k141_1687659	9083	48.86	Genome fragment	Not-determined	NA	NA	0	Viruses	NA	NA	NA	NA	NA	uncertain		0	0	20.5264	13.653	0	0	0	0	0	0	0	0	0	0	0	0	0	0	0	0	0	0	0	0	0	0	0	0	0	endophytic
K-k141_443913	9082	41.26	Genome fragment	Not-determined	NA	NA	0	Viruses	NA	NA	NA	NA	NA	temperate	PhaTYP-based; lysogenic_marker_proteins-based	6.54273	0	0	0	0	0	0	0	0	0	0	0	0	0	0	0	0	0	0	0	0	0	0	0	0	0	0	0	0	epiphytic
K-k141_1975395	9080	46.81	Genome fragment	Not-determined	NA	NA	0	Viruses	NA	NA	NA	NA	NA	uncertain		0	0	11.3277	0	0	0	0	0	0	0	0	0	0	0	0	0	0	0	0	0	0	0	0	0	0	0	0	0	0	endophytic
K-k141_1233055||full	9079	32.35	Low-quality genome	Low-quality	18.54	AAI-based (medium-confidence)	0	Viruses	NA	NA	NA	NA	NA	temperate	PhaTYP-based	5.01056	543.408	0	2.29082	0	0	0	0	0	0	0	0	0	0	0	0	0	0	0	0	0	0	0	0	0	0	0	0	0	epiphytic
K-k141_429352	9077	45.86	Genome fragment	Not-determined	NA	NA	0	Viruses	NA	NA	NA	NA	NA	uncertain		0	0	27.0232	17.2136	0	0	0	0	0	0	0	0	0	0	0	0	0	0	0	0	0	0	0	0	0	0	0	0	0	endophytic
K-k141_563139	9074	47.95	Low-quality genome	Low-quality	0.73	HMM-based (lower-bound)	0	Viruses	NA	NA	NA	NA	NA	uncertain		0	0	48.985	52.0303	0	0	0	0	0	0	0	0	0	0	0	0	0	0	0	0	0	0	0	0	0	0	0	0	0	endophytic
K-k141_135063||full	9073	45.24	Low-quality genome	Low-quality	18.74	HMM-based (lower-bound)	0	Viruses	NA	NA	NA	NA	NA	temperate	PhaTYP-based	5.82953	0	0	0	0	0	0	0	0	0	0	0	0	0	0	0	0	0	0	0	0	0	0	0	0	0	0	0	0	epiphytic
K-k141_322643	9071	47.24	Low-quality genome	Low-quality	18.04	AAI-based (medium-confidence)	0	Viruses	NA	NA	NA	NA	NA	virulent	PhaTYP-based	25.2189	0	0	0	0	0	0	0	0	0	0	0	0	0	0	0	0	0	0	0	0	0	0	0	0	0	0	0	0	epiphytic
K-k141_1763340	9065	47.38	Genome fragment	Not-determined	NA	NA	0	Viruses	NA	NA	NA	NA	NA	uncertain		0	0	22.8651	13.7948	0	0	0	0	0	0	0	0	0	0	0	0	0	0	0	0	0	0	0	0	0	0	0	0	0	endophytic
K-k141_401595	9056	46.9	Genome fragment	Not-determined	NA	NA	0	Viruses	NA	NA	NA	NA	NA	uncertain		0	0	21.3927	14.0956	0	0	0	0	0	0	0	0	0	0	0	0	0	0	0	0	0	0	0	0	0	0	0	0	0	endophytic
K-k141_1074358	9055	47.8	Genome fragment	Not-determined	NA	NA	0	Viruses	NA	NA	NA	NA	NA	uncertain		0	0	16.4201	11.9725	0	0	0	0	0	0	0	0	0	0	0	0	0	0	0	0	0	0	0	0	0	0	0	0	0	endophytic
K-k141_2073018	9054	48.63	Genome fragment	Not-determined	NA	NA	0	Viruses	NA	NA	NA	NA	NA	uncertain		0	0	21.5987	14.7592	0	0	0	0	0	0	0	0	0	0	0	0	0	0	0	0	0	0	0	0	0	0	0	0	0	endophytic
K-k141_5106||full	9054	32.91	Low-quality genome	Low-quality	2.13	AAI-based (medium-confidence)	0	Viruses	NA	NA	NA	NA	NA	temperate	PhaTYP-based	5.91388	700.48	0	8.01129	0	0	0	0	0	0	0	0	0	0	0	0	0	0	0	0	0	0	0	0	0	0	0	0	0	epiphytic
K-k141_1252488||full	9053	42.85	Low-quality genome	Low-quality	4.38	AAI-based (medium-confidence)	0	Viruses	NA	NA	NA	NA	NA	uncertain		15.7	13.5396	0	0	0	0	0	0	0	0	0	0	0	0	0	0	0	0	0	0	0	0	0	0	0	0	0	0	0	epiphytic
K-NODE_1811_length_9050_cov_14.920289	9050	47.65	Genome fragment	Not-determined	NA	NA	0	Viruses	NA	NA	NA	NA	NA	uncertain		0	0	20.8026	13.5304	0	0	0	0	0	0	0	0	0	0	0	0	0	0	0	0	0	0	0	0	0	0	0	0	0	endophytic
K-k141_853795	9042	48.74	Low-quality genome	Low-quality	1.36	HMM-based (lower-bound)	0	Viruses	NA	NA	NA	NA	NA	uncertain		0	0	15.3782	11.4435	0	0	0	0	0	0	0	0	0	0	0	0	0	0	0	0	0	0	0	0	0	0	0	0	0	endophytic
K-k141_1468321	9041	49.5	Genome fragment	Not-determined	NA	NA	0	Viruses	NA	NA	NA	NA	NA	uncertain		0	0	19.7865	14.0615	0	0	0	0	0	0	0	0	0	0	0	0	0	0	0	0	0	0	0	0	0	0	0	0	0	endophytic
K-k141_1971151	9038	47.16	Genome fragment	Not-determined	NA	NA	0	Viruses	NA	NA	NA	NA	NA	uncertain		0	0	10.4295	14.9003	0	0	0	0	0	0	0	0	0	0	0	0	0	0	0	0	0	0	0	0	0	0	0	0	0	endophytic
K-k141_511781	9037	45.76	Genome fragment	Not-determined	NA	NA	0	Viruses	NA	NA	NA	NA	NA	uncertain		0	0	320.326	142.547	0	0	0	0	0	0	0	0	0	0	0	0	0	0	0	0	0	0	0	0	0	0	0	0	0	endophytic
K-NODE_1820_length_9036_cov_15.252088	9036	48.52	Genome fragment	Not-determined	NA	NA	0	Viruses	NA	NA	NA	NA	NA	uncertain		0	0	20.9501	14.9612	0	0	0	0	0	0	0	0	0	0	0	0	0	0	0	0	0	0	0	0	0	0	0	0	0	endophytic
K-k141_2055453	9034	50.43	Genome fragment	Not-determined	NA	NA	0	Viruses	NA	NA	NA	NA	NA	uncertain		0	0	15.7377	12.5759	0	0	0	0	0	0	0	0	0	0	0	0	0	0	0	0	0	0	0	0	0	0	0	0	0	endophytic
K-k141_977110	9033	47.85	Genome fragment	Not-determined	NA	NA	0	Viruses	NA	NA	NA	NA	NA	uncertain		0	0	13.8657	17.1247	0	0	0	0	0	0	0	0	0	0	0	0	0	0	0	0	0	0	0	0	0	0	0	0	0	endophytic
K-k141_928328	9032	51.15	Genome fragment	Not-determined	NA	NA	0	Viruses	NA	NA	NA	NA	NA	uncertain		0	0	21.1901	17.8175	0	0	0	0	0	0	0	0	0	0	0	0	0	0	0	0	0	0	0	0	0	0	0	0	0	endophytic
K-NODE_1824_length_9026_cov_14.811838	9026	54.73	Genome fragment	Not-determined	NA	NA	0	Viruses	NA	NA	NA	NA	NA	uncertain		0	0	20.8003	13.9984	0	0	0	0	0	0	0	0	0	0	0	0	0	0	0	0	0	0	0	0	0	0	0	0	0	endophytic
K-NODE_1825_length_9026_cov_13.665366	9026	47.13	Low-quality genome	Low-quality	1.36	HMM-based (lower-bound)	0	Viruses	NA	NA	NA	NA	NA	uncertain		0	0	17.4826	8.43939	0	0	0	0	0	0	0	0	0	0	0	0	0	0	0	0	0	0	0	0	0	0	0	0	0	endophytic
K-NODE_1831_length_9017_cov_15.711225	9017	46.6	Genome fragment	Not-determined	NA	NA	0	Viruses	NA	NA	NA	NA	NA	uncertain		0	0	16.8359	4.29599	0	0	0	0	0	0	0	0	0	0	0	0	0	0	0	0	0	0	0	0	0	0	0	0	0	endophytic
K-NODE_3319_length_9061_cov_144.058850||full	9009	48.74	Low-quality genome	Low-quality	9.29	HMM-based (lower-bound)	0	Viruses	NA	NA	NA	NA	NA	virulent	PhaTYP-based	86.7112	0	0	0	0	0	0	0	0	0	0	0	0	0	0	0	0	0	0	0	0	0	0	0	0	0	0	0	0	epiphytic
K-k141_924565	9008	46.66	Genome fragment	Not-determined	NA	NA	0	Viruses	NA	NA	NA	NA	NA	uncertain		0	0	19.4543	13.276	0	0	0	0	0	0	0	0	0	0	0	0	0	0	0	0	0	0	0	0	0	0	0	0	0	endophytic
K-NODE_1838_length_9005_cov_15.152849	9005	47.55	Genome fragment	Not-determined	NA	NA	0	Viruses	NA	NA	NA	NA	NA	uncertain		0	0	20.6174	15.0416	0	0	0	0	0	0	0	0	0	0	0	0	0	0	0	0	0	0	0	0	0	0	0	0	0	endophytic
K-k141_285257	9003	44.45	Low-quality genome	Low-quality	6.16	HMM-based (lower-bound)	0	Viruses	NA	NA	NA	NA	NA	uncertain		6.45509	0	0	0	0	0	0	0	0	0	0	0	0	0	0	0	0	0	0	0	0	0	0	0	0	0	0	0	0	epiphytic
K-NODE_1840_length_9001_cov_15.896825	9001	51.39	Genome fragment	Not-determined	NA	NA	0	Viruses	NA	NA	NA	NA	NA	uncertain		0	0	16.1715	7.94293	0	0	0	0	0	0	0	0	0	0	0	0	0	0	0	0	0	0	0	0	0	0	0	0	0	endophytic
K-k141_256042	9000	45.68	Genome fragment	Not-determined	NA	NA	0	Viruses	NA	NA	NA	NA	NA	uncertain		2.99887	451.551	0	14.4722	0	0	0	0	0	0	0	0	0	0	0	0	0	0	0	0	0	0	0	0	0	0	0	0	0	epiphytic
K-k141_331272	8990	48.01	Genome fragment	Not-determined	NA	NA	0	Viruses	NA	NA	NA	NA	NA	uncertain		0	0	41.4485	26.1715	0	0	0	0	0	0	0	0	0	0	0	0	0	0	0	0	0	0	0	0	0	0	0	0	0	endophytic
K-k141_939200	8989	47.68	Genome fragment	Not-determined	NA	NA	0	Viruses	NA	NA	NA	NA	NA	uncertain		0	0	19.3795	14.2007	0	0	0	0	0	0	0	0	0	0	0	0	0	0	0	0	0	0	0	0	0	0	0	0	0	endophytic
K-k141_1782451	8989	47.95	Genome fragment	Not-determined	NA	NA	0	Viruses	NA	NA	NA	NA	NA	uncertain		0	0	95.6521	53.9684	0	0	0	0	0	0	0	0	0	0	0	0	0	0	0	0	0	0	0	0	0	0	0	0	0	endophytic
K-k141_551025	8987	48.7	Genome fragment	Not-determined	NA	NA	0	Viruses	NA	NA	NA	NA	NA	uncertain		0	0	20.6008	15.1006	0	0	0	0	0	0	0	0	0	0	0	0	0	0	0	0	0	0	0	0	0	0	0	0	0	endophytic
K-k141_795436	8985	39.4	Low-quality genome	Low-quality	12.76	AAI-based (high-confidence)	0	Viruses	NA	NA	NA	NA	NA	virulent	PhaTYP-based	11.9186	0	0	0	0	0	0	0	0	0	0	0	0	0	0	0	0	0	0	0	0	0	0	0	0	0	0	0	0	epiphytic
K-NODE_1815_length_8984_cov_9.817673	8984	49.64	Genome fragment	Not-determined	NA	NA	0	Viruses	NA	NA	NA	NA	NA	uncertain		0	0	23.3032	13.3404	0	0	0	0	0	0	0	0	0	0	0	0	0	0	0	0	0	0	0	0	0	0	0	0	0	endophytic
K-k141_1081664	8984	49.11	Genome fragment	Not-determined	NA	NA	0	Viruses	NA	NA	NA	NA	NA	uncertain		0	0	83.532	41.6418	0	0	0	0	0	0	0	0	0	0	0	0	0	0	0	0	0	0	0	0	0	0	0	0	0	endophytic
K-k141_792306	8979	49.17	Genome fragment	Not-determined	NA	NA	0	Viruses	NA	NA	NA	NA	NA	uncertain		0	0	11.9481	3.61927	0	0	0	0	0	0	0	0	0	0	0	0	0	0	0	0	0	0	0	0	0	0	0	0	0	endophytic
K-k141_724758	8965	44.57	Genome fragment	Not-determined	NA	NA	0	Viruses	NA	NA	NA	NA	NA	uncertain		0	61.762	0	2.49395	0	0	0	0	0	0	0	0	0	0	0	0	0	0	0	0	0	0	0	0	0	0	0	0	0	epiphytic
K-k141_349944	8956	51.75	Genome fragment	Not-determined	NA	NA	0	Viruses	NA	NA	NA	NA	NA	virulent	PhaTYP-based	0	119.637	0	3.28022	0	0	0	0	0	0	0	0	0	0	0	0	0	0	0	0	0	0	0	0	0	0	0	0	0	epiphytic
K-NODE_1867_length_8954_cov_18.804248	8954	49.91	Genome fragment	Not-determined	NA	NA	0	Viruses	NA	NA	NA	NA	NA	uncertain		0	0	21.9272	14.9821	0	0	0	0	0	0	0	0	0	0	0	0	0	0	0	0	0	0	0	0	0	0	0	0	0	endophytic
K-k141_1469746	8953	47.38	Genome fragment	Not-determined	NA	NA	0	Viruses	NA	NA	NA	NA	NA	uncertain		0	0	89.8708	60.4576	0	0	0	0	0	0	0	0	0	0	0	0	0	0	0	0	0	0	0	0	0	0	0	0	0	endophytic
K-NODE_1827_length_8952_cov_11.608407	8952	48.83	Genome fragment	Not-determined	NA	NA	0	Viruses	NA	NA	NA	NA	NA	uncertain		0	0	16.1436	11.9651	0	0	0	0	0	0	0	0	0	0	0	0	0	0	0	0	0	0	0	0	0	0	0	0	0	endophytic
K-k141_747814	8950	48.92	Genome fragment	Not-determined	NA	NA	0	Viruses	NA	NA	NA	NA	NA	uncertain		0	0	16.4382	11.1254	0	0	0	0	0	0	0	0	0	0	0	0	0	0	0	0	0	0	0	0	0	0	0	0	0	endophytic
K-k141_220830	8949	46.77	Genome fragment	Not-determined	NA	NA	0	Viruses	NA	NA	NA	NA	NA	uncertain		0	0	17.4584	7.46616	0	0	0	0	0	0	0	0	0	0	0	0	0	0	0	0	0	0	0	0	0	0	0	0	0	endophytic
K-k141_200208	8948	48.47	Genome fragment	Not-determined	NA	NA	0	Viruses	NA	NA	NA	NA	NA	uncertain		0	0	24.561	17.1131	0	0	0	0	0	0	0	0	0	0	0	0	0	0	0	0	0	0	0	0	0	0	0	0	0	endophytic
K-NODE_1836_length_8938_cov_10.709895	8938	51.02	Genome fragment	Not-determined	NA	NA	0	Viruses	NA	NA	NA	NA	NA	uncertain		0	0	20.2185	14.7471	0	0	0	0	0	0	0	0	0	0	0	0	0	0	0	0	0	0	0	0	0	0	0	0	0	endophytic
K-k141_1520124||full_1	8937	52.25	Low-quality genome	Low-quality	18.81	AAI-based (high-confidence)	0	Viruses	NA	NA	NA	NA	NA	temperate	PhaTYP-based	2.19194	94.5886	0	0	0	0	0	0	0	0	0	0	0	0	0	0	0	0	0	0	0	0	0	0	0	0	0	0	0	epiphytic
K-NODE_1883_length_8928_cov_14.562155	8928	48.5	Genome fragment	Not-determined	NA	NA	0	Viruses	NA	NA	NA	NA	NA	uncertain		0	0	20.0078	12.4923	0	0	0	0	0	0	0	0	0	0	0	0	0	0	0	0	0	0	0	0	0	0	0	0	0	endophytic
K-k141_735755||full	8928	48.56	Low-quality genome	Low-quality	1.34	HMM-based (lower-bound)	0	Viruses	NA	NA	NA	NA	NA	uncertain		0	0	22.1077	14.123	0	0	0	0	0	0	0	0	0	0	0	0	0	0	0	0	0	0	0	0	0	0	0	0	0	endophytic
K-k141_1088294	8925	48.46	Genome fragment	Not-determined	NA	NA	0	Viruses	NA	NA	NA	NA	NA	uncertain		0	0	32.9685	24.2356	0	0	0	0	0	0	0	0	0	0	0	0	0	0	0	0	0	0	0	0	0	0	0	0	0	endophytic
K-k141_1494489||full	8923	51.38	Low-quality genome	Low-quality	12.78	HMM-based (lower-bound)	0	Viruses	NA	NA	NA	NA	NA	temperate	PhaTYP-based	5570.29	0	44.1527	0	0	0	0	0	0	0	0	0	0	0	0	0	0	0	0	0	0	0	0	0	0	0	0	0	0	epiphytic
K-NODE_1847_length_8920_cov_29.037112	8920	52.38	Genome fragment	Not-determined	NA	NA	0	Viruses	NA	NA	NA	NA	NA	uncertain		2.14732	0	60.8361	40.1044	0	0	0	0	0	0	0	0	0	0	0	0	0	0	0	0	0	0	0	0	0	0	0	0	0	epiphytic
K-k141_1712591	8917	48.49	Genome fragment	Not-determined	NA	NA	0	Viruses	NA	NA	NA	NA	NA	uncertain		0	0	21.7846	16.7936	0	0	0	0	0	0	0	0	0	0	0	0	0	0	0	0	0	0	0	0	0	0	0	0	0	endophytic
K-NODE_1893_length_8911_cov_14.248871	8911	48.4	Genome fragment	Not-determined	NA	NA	0	Viruses	NA	NA	NA	NA	NA	uncertain		0	0	19.1401	14.0332	0	0	0	0	0	0	0	0	0	0	0	0	0	0	0	0	0	0	0	0	0	0	0	0	0	endophytic
K-k141_20292	8911	43.72	Genome fragment	Not-determined	NA	NA	0	Viruses	NA	NA	NA	NA	NA	uncertain		0	0	0	75.2134	0	0	0	0	0	0	0	0	0	0	0	0	0	0	0	0	0	0	0	0	0	0	0	0	0	endophytic
K-k141_469938||full_1	8910	55.33	Low-quality genome	Low-quality	16.88	AAI-based (medium-confidence)	0	Viruses	NA	NA	NA	NA	NA	virulent	PhaTYP-based	0	67.8358	0	4.37676	0	0	0	0	0	0	0	0	0	0	0	0	0	0	0	0	0	0	0	0	0	0	0	0	0	epiphytic
K-NODE_1895_length_8905_cov_31.518644	8905	50.79	Low-quality genome	Low-quality	1.34	HMM-based (lower-bound)	0	Viruses	NA	NA	NA	NA	NA	uncertain		0	0	28.3347	17.8672	0	0	0	0	0	0	0	0	0	0	0	0	0	0	0	0	0	0	0	0	0	0	0	0	0	endophytic
K-NODE_3399_length_8896_cov_14.329375	8896	46.7	Genome fragment	Not-determined	NA	NA	0	Viruses	NA	NA	NA	NA	NA	uncertain		16.5643	0	0	0	0	0	0	0	0	0	0	0	0	0	0	0	0	0	0	0	0	0	0	0	0	0	0	0	0	epiphytic
K-k141_1723996	8896	47.21	Genome fragment	Not-determined	NA	NA	0	Viruses	NA	NA	NA	NA	NA	temperate	lysogenic_marker_proteins-based	5.48064	19.3612	0	0	0	0	0	0	0	0	0	0	0	0	0	0	0	0	0	0	0	0	0	0	0	0	0	0	0	epiphytic
K-k141_1666292	8895	46.49	Genome fragment	Not-determined	NA	NA	0	Viruses	NA	NA	NA	NA	NA	temperate	lysogenic_marker_proteins-based	688.216	9.97869	35.4509	0	0	0	0	0	0	0	0	0	0	0	0	0	0	0	0	0	0	0	0	0	0	0	0	0	0	epiphytic
K-k141_1960671||full	8895	37.67	Genome fragment	Not-determined	NA	NA	0	Viruses	NA	NA	NA	NA	NA	uncertain		7.0718	23.9964	0	0	0	0	0	0	0	0	0	0	0	0	0	0	0	0	0	0	0	0	0	0	0	0	0	0	0	epiphytic
K-k141_34456	8886	45.87	Genome fragment	Not-determined	NA	NA	0	Viruses	NA	NA	NA	NA	NA	uncertain		0	0	32.2341	19.6023	0	0	0	0	0	0	0	0	0	0	0	0	0	0	0	0	0	0	0	0	0	0	0	0	0	endophytic
K-k141_563679	8885	44.83	Genome fragment	Not-determined	NA	NA	0	Viruses	NA	NA	NA	NA	NA	uncertain		0	0	18.229	13.6646	0	0	0	0	0	0	0	0	0	0	0	0	0	0	0	0	0	0	0	0	0	0	0	0	0	endophytic
K-sec_assembly_k141_1923816	8882	47.85	Genome fragment	Not-determined	NA	NA	0	Viruses	NA	NA	NA	NA	NA	uncertain		264.735	43.6612	9.93843	0	0	0	0	0	0	0	0	0	0	0	0	0	0	0	0	0	0	0	0	0	0	0	0	0	0	epiphytic
K-NODE_5270_length_8880_cov_5.687025||full	8880	50.15	Genome fragment	Not-determined	NA	NA	0	Viruses	NA	NA	NA	NA	NA	uncertain		0	31.4146	0	0	0	0	0	0	0	0	0	0	0	0	0	0	0	0	0	0	0	0	0	0	0	0	0	0	0	epiphytic
K-k141_471007	8880	46.9	Genome fragment	Not-determined	NA	NA	0	Viruses	NA	NA	NA	NA	NA	uncertain		0	0	20.4385	9.51501	0	0	0	0	0	0	0	0	0	0	0	0	0	0	0	0	0	0	0	0	0	0	0	0	0	endophytic
K-k141_1094293	8874	52.03	Low-quality genome	Low-quality	0.44	HMM-based (lower-bound)	0	Viruses	NA	NA	NA	NA	NA	uncertain		0	0	21.1859	16.3476	0	0	0	0	0	0	0	0	0	0	0	0	0	0	0	0	0	0	0	0	0	0	0	0	0	endophytic
K-k141_429747||full	8872	30.97	Low-quality genome	Low-quality	26.81	AAI-based (high-confidence)	0	Viruses	NA	NA	NA	NA	NA	virulent	PhaTYP-based	2.7232	64.6724	0	0	0	0	0	0	0	0	0	0	0	0	0	0	0	0	0	0	0	0	0	0	0	0	0	0	0	epiphytic
K-k141_1043597||full	8869	46.22	Genome fragment	Not-determined	NA	NA	0	Viruses	NA	NA	NA	NA	NA	uncertain		3.55854	16.9182	0	0	0	0	0	0	0	0	0	0	0	0	0	0	0	0	0	0	0	0	0	0	0	0	0	0	0	epiphytic
K-k141_636844	8868	47.68	Genome fragment	Not-determined	NA	NA	0	Viruses	NA	NA	NA	NA	NA	uncertain		0	0	31.7122	23.893	0	0	0	0	0	0	0	0	0	0	0	0	0	0	0	0	0	0	0	0	0	0	0	0	0	endophytic
K-k141_654717	8866	50.03	Genome fragment	Not-determined	NA	NA	0	Viruses	NA	NA	NA	NA	NA	uncertain		0	0	21.6162	14.0458	0	0	0	0	0	0	0	0	0	0	0	0	0	0	0	0	0	0	0	0	0	0	0	0	0	endophytic
K-k141_1748973	8863	48.03	Genome fragment	Not-determined	NA	NA	0	Viruses	NA	NA	NA	NA	NA	uncertain		0	0	12.2807	8.6826	0	0	0	0	0	0	0	0	0	0	0	0	0	0	0	0	0	0	0	0	0	0	0	0	0	endophytic
K-k141_1840453	8861	48.5	Genome fragment	Not-determined	NA	NA	0	Viruses	NA	NA	NA	NA	NA	uncertain		0	0	21.0113	14.4351	0	0	0	0	0	0	0	0	0	0	0	0	0	0	0	0	0	0	0	0	0	0	0	0	0	endophytic
K-k141_1374246	8857	40.89	Low-quality genome	Low-quality	19.13	AAI-based (high-confidence)	0	Viruses	NA	NA	NA	NA	NA	uncertain		11.5993	0	0	0	0	0	0	0	0	0	0	0	0	0	0	0	0	0	0	0	0	0	0	0	0	0	0	0	0	epiphytic
K-NODE_1923_length_8855_cov_15.089318	8855	52.54	Genome fragment	Not-determined	NA	NA	0	Viruses	NA	NA	NA	NA	NA	uncertain		0	0	20.4374	15.1202	0	0	0	0	0	0	0	0	0	0	0	0	0	0	0	0	0	0	0	0	0	0	0	0	0	endophytic
K-NODE_1927_length_8852_cov_13.698079	8852	44.98	Genome fragment	Not-determined	NA	NA	0	Viruses	NA	NA	NA	NA	NA	uncertain		0	0	18.6499	13.5394	0	0	0	0	0	0	0	0	0	0	0	0	0	0	0	0	0	0	0	0	0	0	0	0	0	endophytic
K-NODE_1876_length_8852_cov_9.675003	8852	46.68	Genome fragment	Not-determined	NA	NA	0	Viruses	NA	NA	NA	NA	NA	uncertain		0	0	18.797	13.3338	0	0	0	0	0	0	0	0	0	0	0	0	0	0	0	0	0	0	0	0	0	0	0	0	0	endophytic
K-k141_1336421	8852	49.2	Low-quality genome	Low-quality	11.88	HMM-based (lower-bound)	0	Viruses	NA	NA	NA	NA	NA	virulent	PhaTYP-based	0	23.7548	0	2.49641	0	0	0	0	0	0	0	0	0	0	0	0	0	0	0	0	0	0	0	0	0	0	0	0	0	epiphytic
K-k141_1016528||full	8848	34.56	Low-quality genome	Low-quality	18.47	AAI-based (medium-confidence)	0	Viruses	NA	NA	NA	NA	NA	temperate	PhaTYP-based	4.91998	53.7413	0	0	0	0	0	0	0	0	0	0	0	0	0	0	0	0	0	0	0	0	0	0	0	0	0	0	0	epiphytic
K-k141_2013992||full	8847	48.84	Low-quality genome	Low-quality	23.61	AAI-based (medium-confidence)	0	Viruses	NA	NA	NA	NA	NA	temperate	PhaTYP-based	16.2624	0	0	0	0	0	0	0	0	0	0	0	0	0	0	0	0	0	0	0	0	0	0	0	0	0	0	0	0	epiphytic
K-NODE_1930_length_8847_cov_12.778890	8847	51.01	Genome fragment	Not-determined	NA	NA	0	Viruses	NA	NA	NA	NA	NA	uncertain		0	0	17.5714	13.0181	0	0	0	0	0	0	0	0	0	0	0	0	0	0	0	0	0	0	0	0	0	0	0	0	0	endophytic
K-k141_1385624	8846	52.14	Genome fragment	Not-determined	NA	NA	0	Viruses	NA	NA	NA	NA	NA	uncertain		0	0	18.7803	15.3119	0	0	0	0	0	0	0	0	0	0	0	0	0	0	0	0	0	0	0	0	0	0	0	0	0	endophytic
K-k141_282593	8846	49.55	Genome fragment	Not-determined	NA	NA	0	Viruses	NA	NA	NA	NA	NA	uncertain		0	0	18.015	16.9871	0	0	0	0	0	0	0	0	0	0	0	0	0	0	0	0	0	0	0	0	0	0	0	0	0	endophytic
K-k141_724527	8844	48.08	Genome fragment	Not-determined	NA	NA	0	Viruses	NA	NA	NA	NA	NA	uncertain		0	0	15.3103	11.6409	0	0	0	0	0	0	0	0	0	0	0	0	0	0	0	0	0	0	0	0	0	0	0	0	0	endophytic
K-k141_1269957	8839	47.99	Genome fragment	Not-determined	NA	NA	0	Viruses	NA	NA	NA	NA	NA	uncertain		0	0	22.1536	18.5595	0	0	0	0	0	0	0	0	0	0	0	0	0	0	0	0	0	0	0	0	0	0	0	0	0	endophytic
K-k141_1101781||full	8839	39.48	Low-quality genome	Low-quality	12.88	HMM-based (lower-bound)	0	Viruses	NA	NA	NA	NA	NA	uncertain		0	36.9399	0	0	0	0	0	0	0	0	0	0	0	0	0	0	0	0	0	0	0	0	0	0	0	0	0	0	0	epiphytic
K-k141_623095	8836	48.23	Genome fragment	Not-determined	NA	NA	0	Viruses	NA	NA	NA	NA	NA	uncertain		8.86798	20.4494	0	0	0	0	0	0	0	0	0	0	0	0	0	0	0	0	0	0	0	0	0	0	0	0	0	0	0	epiphytic
K-k141_314915	8834	44.91	Genome fragment	Not-determined	NA	NA	0	Viruses	NA	NA	NA	NA	NA	uncertain		0	0	57.3017	46.4985	0	0	0	0	0	0	0	0	0	0	0	0	0	0	0	0	0	0	0	0	0	0	0	0	0	endophytic
K-k141_1036245	8834	52.83	Low-quality genome	Low-quality	0.71	HMM-based (lower-bound)	0	Viruses	NA	NA	NA	NA	NA	uncertain		8.64824	10.8849	0	0	0	0	0	0	0	0	0	0	0	0	0	0	0	0	0	0	0	0	0	0	0	0	0	0	0	epiphytic
K-k141_870692	8827	54.42	Genome fragment	Not-determined	NA	NA	0	Viruses	NA	NA	NA	NA	NA	temperate	PhaTYP-based; lysogenic_marker_proteins-based	18.0253	0	3.21545	0	0	0	0	0	0	0	0	0	0	0	0	0	0	0	0	0	0	0	0	0	0	0	0	0	0	epiphytic
K-NODE_1945_length_8823_cov_17.126939	8823	50.8	Genome fragment	Not-determined	NA	NA	0	Viruses	NA	NA	NA	NA	NA	uncertain		0	0	22.0167	16.059	0	0	0	0	0	0	0	0	0	0	0	0	0	0	0	0	0	0	0	0	0	0	0	0	0	endophytic
K-NODE_1947_length_8820_cov_14.173759	8820	48.81	Genome fragment	Not-determined	NA	NA	0	Viruses	NA	NA	NA	NA	NA	uncertain		0	0	19.4852	13.4706	0	0	0	0	0	0	0	0	0	0	0	0	0	0	0	0	0	0	0	0	0	0	0	0	0	endophytic
K-k141_162653||full	8820	36.88	Low-quality genome	Low-quality	13.74	AAI-based (high-confidence)	0	Viruses	NA	NA	NA	NA	NA	virulent	PhaTYP-based	4.24461	0	0	0	0	0	0	0	0	0	0	0	0	0	0	0	0	0	0	0	0	0	0	0	0	0	0	0	0	epiphytic
K-NODE_1951_length_8816_cov_16.688848	8816	48.53	Low-quality genome	Low-quality	1.33	HMM-based (lower-bound)	0	Viruses	NA	NA	NA	NA	NA	uncertain		0	0	23.3042	11.7073	0	0	0	0	0	0	0	0	0	0	0	0	0	0	0	0	0	0	0	0	0	0	0	0	0	endophytic
K-k141_1046811||full	8810	39.11	Low-quality genome	Low-quality	20.15	AAI-based (high-confidence)	0	Viruses	NA	NA	NA	NA	NA	virulent	PhaTYP-based	0	23.0285	0	9.00042	0	0	0	0	0	0	0	0	0	0	0	0	0	0	0	0	0	0	0	0	0	0	0	0	0	epiphytic
K-NODE_3450_length_8808_cov_7.292814	8808	50.85	Low-quality genome	Low-quality	3.42	AAI-based (medium-confidence)	0	Viruses	NA	NA	NA	NA	NA	virulent	PhaTYP-based	8.59963	0	0	0	0	0	0	0	0	0	0	0	0	0	0	0	0	0	0	0	0	0	0	0	0	0	0	0	0	epiphytic
K-NODE_3452_length_8806_cov_6.145698||full	8805	32.05	Low-quality genome	Low-quality	3.92	HMM-based (lower-bound)	0	Viruses	NA	NA	NA	NA	NA	virulent	PhaTYP-based	7.11936	0	0	0	0	0	0	0	0	0	0	0	0	0	0	0	0	0	0	0	0	0	0	0	0	0	0	0	0	epiphytic
K-NODE_1962_length_8801_cov_14.434827	8801	48.82	Genome fragment	Not-determined	NA	NA	0	Viruses	NA	NA	NA	NA	NA	uncertain		0	0	19.9119	13.4406	0	0	0	0	0	0	0	0	0	0	0	0	0	0	0	0	0	0	0	0	0	0	0	0	0	endophytic
K-k141_1384581	8800	48.72	Genome fragment	Not-determined	NA	NA	0	Viruses	NA	NA	NA	NA	NA	uncertain		0	0	21.1865	15.2147	0	0	0	0	0	0	0	0	0	0	0	0	0	0	0	0	0	0	0	0	0	0	0	0	0	endophytic
K-NODE_5156_length_9017_cov_13.581678||full	8800	24.73	Genome fragment	Not-determined	NA	NA	0	Viruses	NA	NA	NA	NA	NA	temperate	lysogenic_marker_proteins-based	6.25772	76.8489	0	23.6049	0	0	0	0	0	0	0	0	0	0	0	0	0	0	0	0	0	0	0	0	0	0	0	0	0	epiphytic
K-k141_2023468	8799	45.07	Genome fragment	Not-determined	NA	NA	0	Viruses	NA	NA	NA	NA	NA	uncertain		16.6479	36.6275	0	0	0	0	0	0	0	0	0	0	0	0	0	0	0	0	0	0	0	0	0	0	0	0	0	0	0	epiphytic
K-k141_531951||full	8796	34.95	Low-quality genome	Low-quality	18.24	AAI-based (medium-confidence)	0	Viruses	NA	NA	NA	NA	NA	virulent	PhaTYP-based	16.5299	0	0	0	0	0	0	0	0	0	0	0	0	0	0	0	0	0	0	0	0	0	0	0	0	0	0	0	0	epiphytic
K-k141_1426711	8796	47.71	Low-quality genome	Low-quality	1.32	HMM-based (lower-bound)	0	Viruses	NA	NA	NA	NA	NA	uncertain		0	0	31.6758	21.0738	0	0	0	0	0	0	0	0	0	0	0	0	0	0	0	0	0	0	0	0	0	0	0	0	0	endophytic
K-k141_788659	8795	50.88	Genome fragment	Not-determined	NA	NA	0	Viruses	NA	NA	NA	NA	NA	uncertain		0	0	19.9847	14.307	0	0	0	0	0	0	0	0	0	0	0	0	0	0	0	0	0	0	0	0	0	0	0	0	0	endophytic
K-NODE_3358_length_8986_cov_21.462882||full	8794	68.1	Low-quality genome	Low-quality	10.24	HMM-based (lower-bound)	0	Viruses	NA	NA	NA	NA	NA	temperate	lysogenic_marker_proteins-based	24.3797	0	0	0	0	0	0	0	0	0	0	0	0	0	0	0	0	0	0	0	0	0	0	0	0	0	0	0	0	epiphytic
K-NODE_1913_length_8794_cov_9.811191	8794	49.61	Genome fragment	Not-determined	NA	NA	0	Viruses	NA	NA	NA	NA	NA	uncertain		0	0	18.1511	13.4809	0	0	0	0	0	0	0	0	0	0	0	0	0	0	0	0	0	0	0	0	0	0	0	0	0	endophytic
K-NODE_5328_length_8787_cov_9.978814	8787	42.44	Genome fragment	Not-determined	NA	NA	0	Viruses	NA	NA	NA	NA	NA	virulent	PhaTYP-based	0	55.9181	0	69.2332	0	0	0	0	0	0	0	0	0	0	0	0	0	0	0	0	0	0	0	0	0	0	0	0	0	epiphytic
K-NODE_5332_length_8781_cov_10.526243||full	8779	43.66	Low-quality genome	Low-quality	4.35	HMM-based (lower-bound)	0	Viruses	NA	NA	NA	NA	NA	virulent	PhaTYP-based	0	29.9705	0	0	0	0	0	0	0	0	0	0	0	0	0	0	0	0	0	0	0	0	0	0	0	0	0	0	0	epiphytic
K-k141_119759	8777	48.78	Genome fragment	Not-determined	NA	NA	0	Viruses	NA	NA	NA	NA	NA	uncertain		15.1025	0	0	0	0	0	0	0	0	0	0	0	0	0	0	0	0	0	0	0	0	0	0	0	0	0	0	0	0	epiphytic
K-NODE_1970_length_8775_cov_14.580505	8775	47.74	Genome fragment	Not-determined	NA	NA	0	Viruses	NA	NA	NA	NA	NA	uncertain		0	0	19.8818	7.31794	0	0	0	0	0	0	0	0	0	0	0	0	0	0	0	0	0	0	0	0	0	0	0	0	0	endophytic
K-k141_1263725	8772	39.48	Genome fragment	Not-determined	NA	NA	0	Viruses	NA	NA	NA	NA	NA	uncertain		3.44901	199.963	0	308.111	0	0	0	0	0	0	0	0	0	0	0	0	0	0	0	0	0	0	0	0	0	0	0	0	0	epiphytic
K-k141_1902836	8772	48.19	Genome fragment	Not-determined	NA	NA	0	Viruses	NA	NA	NA	NA	NA	uncertain		1.88579	0	33.0092	18.879	0	0	0	0	0	0	0	0	0	0	0	0	0	0	0	0	0	0	0	0	0	0	0	0	0	epiphytic
K-k141_559731	8771	47.38	Genome fragment	Not-determined	NA	NA	0	Viruses	NA	NA	NA	NA	NA	uncertain		0	0	312.94	221.654	0	0	0	0	0	0	0	0	0	0	0	0	0	0	0	0	0	0	0	0	0	0	0	0	0	endophytic
K-NODE_1973_length_8770_cov_16.054733	8770	50.96	Genome fragment	Not-determined	NA	NA	0	Viruses	NA	NA	NA	NA	NA	uncertain		0	0	22.0013	20.8399	0	0	0	0	0	0	0	0	0	0	0	0	0	0	0	0	0	0	0	0	0	0	0	0	0	endophytic
K-k141_1007307	8760	50.18	Genome fragment	Not-determined	NA	NA	0	Viruses	NA	NA	NA	NA	NA	uncertain		0	0	13.4358	11.8415	0	0	0	0	0	0	0	0	0	0	0	0	0	0	0	0	0	0	0	0	0	0	0	0	0	endophytic
K-k141_1249469||full	8760	43.37	Low-quality genome	Low-quality	18.47	HMM-based (lower-bound)	0	Viruses	NA	NA	NA	NA	NA	temperate	PhaTYP-based	6.16206	29.0706	0	0	0	0	0	0	0	0	0	0	0	0	0	0	0	0	0	0	0	0	0	0	0	0	0	0	0	epiphytic
K-k141_700941||full	8757	48.37	Low-quality genome	Low-quality	10.63	HMM-based (lower-bound)	0	Viruses	NA	NA	NA	NA	NA	uncertain		8.27689	0	0	0	0	0	0	0	0	0	0	0	0	0	0	0	0	0	0	0	0	0	0	0	0	0	0	0	0	epiphytic
K-k141_686172	8757	48.69	Genome fragment	Not-determined	NA	NA	0	Viruses	NA	NA	NA	NA	NA	uncertain		0	0	15.0461	10.3315	0	0	0	0	0	0	0	0	0	0	0	0	0	0	0	0	0	0	0	0	0	0	0	0	0	endophytic
K-k141_912230	8755	50.23	Genome fragment	Not-determined	NA	NA	0	Viruses	NA	NA	NA	NA	NA	uncertain		0	0	19.5406	14.1348	0	0	0	0	0	0	0	0	0	0	0	0	0	0	0	0	0	0	0	0	0	0	0	0	0	endophytic
K-NODE_1984_length_8752_cov_15.048867	8752	47.86	Genome fragment	Not-determined	NA	NA	0	Viruses	NA	NA	NA	NA	NA	uncertain		0	0	20.8564	13.2782	0	0	0	0	0	0	0	0	0	0	0	0	0	0	0	0	0	0	0	0	0	0	0	0	0	endophytic
K-NODE_1985_length_8749_cov_12.669657	8749	49.33	Genome fragment	Not-determined	NA	NA	0	Viruses	NA	NA	NA	NA	NA	uncertain		0	0	17.9766	12.3319	0	0	0	0	0	0	0	0	0	0	0	0	0	0	0	0	0	0	0	0	0	0	0	0	0	endophytic
K-k141_937228	8747	41.99	Genome fragment	Not-determined	NA	NA	0	Viruses	NA	NA	NA	NA	NA	uncertain		3.53352	253.93	0	9.33275	0	0	0	0	0	0	0	0	0	0	0	0	0	0	0	0	0	0	0	0	0	0	0	0	0	epiphytic
K-NODE_1986_length_8747_cov_15.227220	8747	48.1	Genome fragment	Not-determined	NA	NA	0	Viruses	NA	NA	NA	NA	NA	uncertain		0	0	19.3203	13.3452	0	0	0	0	0	0	0	0	0	0	0	0	0	0	0	0	0	0	0	0	0	0	0	0	0	endophytic
K-k141_1641017	8744	48.03	Genome fragment	Not-determined	NA	NA	0	Viruses	NA	NA	NA	NA	NA	uncertain		0	0	13.7582	9.39541	0	0	0	0	0	0	0	0	0	0	0	0	0	0	0	0	0	0	0	0	0	0	0	0	0	endophytic
K-NODE_5365_length_8746_cov_12.429295||full	8744	27.64	Genome fragment	Not-determined	NA	NA	0	Viruses	NA	NA	NA	NA	NA	uncertain		0	72.2656	0	0	0	0	0	0	0	0	0	0	0	0	0	0	0	0	0	0	0	0	0	0	0	0	0	0	0	epiphytic
K-k141_342623	8742	49.85	Genome fragment	Not-determined	NA	NA	0	Viruses	NA	NA	NA	NA	NA	uncertain		0	0	28.2971	18.4383	0	0	0	0	0	0	0	0	0	0	0	0	0	0	0	0	0	0	0	0	0	0	0	0	0	endophytic
K-NODE_1930_length_8756_cov_5.701988||full	8739	27.7	Genome fragment	Not-determined	NA	NA	0	Viruses	NA	NA	NA	NA	NA	uncertain		0	18.7418	0	7.55633	0	0	0	0	0	0	0	0	0	0	0	0	0	0	0	0	0	0	0	0	0	0	0	0	0	epiphytic
K-NODE_1993_length_8736_cov_15.884460	8736	46.14	Genome fragment	Not-determined	NA	NA	0	Viruses	NA	NA	NA	NA	NA	uncertain		0	0	21.6696	14.106	0	0	0	0	0	0	0	0	0	0	0	0	0	0	0	0	0	0	0	0	0	0	0	0	0	endophytic
K-k141_26878	8734	51.1	Genome fragment	Not-determined	NA	NA	0	Viruses	NA	NA	NA	NA	NA	uncertain		0	0	24.954	18.0682	0	0	0	0	0	0	0	0	0	0	0	0	0	0	0	0	0	0	0	0	0	0	0	0	0	endophytic
K-k141_638960	8732	51.28	Medium-quality genome	Medium-quality	81.41	HMM-based (lower-bound)	0	Viruses	NA	NA	NA	NA	NA	temperate	lysogenic_marker_proteins-based	7.67742	0	150.892	108.702	0	0	0	0	0	0	0	0	0	0	0	0	0	0	0	0	0	0	0	0	0	0	0	0	0	epiphytic
K-NODE_3483_length_8728_cov_13.592413	8728	51.42	Genome fragment	Not-determined	NA	NA	0	Viruses	NA	NA	NA	NA	NA	uncertain		12.9429	0	0	0	0	0	0	0	0	0	0	0	0	0	0	0	0	0	0	0	0	0	0	0	0	0	0	0	0	epiphytic
K-k141_1377881	8727	50.03	Genome fragment	Not-determined	NA	NA	0	Viruses	NA	NA	NA	NA	NA	uncertain		0	0	27.003	17.5465	0	0	0	0	0	0	0	0	0	0	0	0	0	0	0	0	0	0	0	0	0	0	0	0	0	endophytic
K-NODE_2001_length_8725_cov_15.928028	8725	50.32	Genome fragment	Not-determined	NA	NA	0	Viruses	NA	NA	NA	NA	NA	uncertain		0	0	21.488	14.2132	0	0	0	0	0	0	0	0	0	0	0	0	0	0	0	0	0	0	0	0	0	0	0	0	0	endophytic
K-k141_1172723||full	8724	38.09	Low-quality genome	Low-quality	15.14	HMM-based (lower-bound)	0	Viruses	NA	NA	NA	NA	NA	temperate	PhaTYP-based	0	62.9837	0	2.05623	0	0	0	0	0	0	0	0	0	0	0	0	0	0	0	0	0	0	0	0	0	0	0	0	0	epiphytic
K-NODE_3489_length_8721_cov_28.679898	8721	47.53	Genome fragment	Not-determined	NA	NA	0	Viruses	NA	NA	NA	NA	NA	temperate	PhaTYP-based; lysogenic_marker_proteins-based	27.6536	0	0	0	0	0	0	0	0	0	0	0	0	0	0	0	0	0	0	0	0	0	0	0	0	0	0	0	0	epiphytic
K-k141_1672591	8721	51.37	Genome fragment	Not-determined	NA	NA	0	Viruses	NA	NA	NA	NA	NA	uncertain		0	0	24.5434	16.6642	0	0	0	0	0	0	0	0	0	0	0	0	0	0	0	0	0	0	0	0	0	0	0	0	0	endophytic
K-k141_933992	8716	34.98	Low-quality genome	Low-quality	19.44	AAI-based (medium-confidence)	0	Viruses	NA	NA	NA	NA	NA	uncertain		22.6999	0	0	0	0	0	0	0	0	0	0	0	0	0	0	0	0	0	0	0	0	0	0	0	0	0	0	0	0	epiphytic
K-k141_1430092	8716	49.61	Genome fragment	Not-determined	NA	NA	0	Viruses	NA	NA	NA	NA	NA	uncertain		0	0	22.5558	17.33	0	0	0	0	0	0	0	0	0	0	0	0	0	0	0	0	0	0	0	0	0	0	0	0	0	endophytic
K-NODE_2008_length_8714_cov_15.451207	8714	48.74	Genome fragment	Not-determined	NA	NA	0	Viruses	NA	NA	NA	NA	NA	uncertain		0	0	20.9772	14.8875	0	0	0	0	0	0	0	0	0	0	0	0	0	0	0	0	0	0	0	0	0	0	0	0	0	endophytic
K-k141_616960||full	8711	27.15	Low-quality genome	Low-quality	8.64	AAI-based (medium-confidence)	0	Viruses	NA	NA	NA	NA	NA	virulent	PhaTYP-based	0	44.1544	0	2.50698	0	0	0	0	0	0	0	0	0	0	0	0	0	0	0	0	0	0	0	0	0	0	0	0	0	epiphytic
K-NODE_5399_length_8709_cov_14.142362	8709	36.23	Genome fragment	Not-determined	NA	NA	0	Viruses	NA	NA	NA	NA	NA	uncertain		0	80.6852	0	30.8966	0	0	0	0	0	0	0	0	0	0	0	0	0	0	0	0	0	0	0	0	0	0	0	0	0	epiphytic
K-k141_865922	8707	52.11	Genome fragment	Not-determined	NA	NA	0	Viruses	NA	NA	NA	NA	NA	uncertain		0	0	112.118	82.2009	0	0	0	0	0	0	0	0	0	0	0	0	0	0	0	0	0	0	0	0	0	0	0	0	0	endophytic
K-k141_802834	8707	49.19	Genome fragment	Not-determined	NA	NA	0	Viruses	NA	NA	NA	NA	NA	uncertain		0	0	19.9474	14.3023	0	0	0	0	0	0	0	0	0	0	0	0	0	0	0	0	0	0	0	0	0	0	0	0	0	endophytic
K-NODE_1960_length_8703_cov_8.065564	8703	29.6	Genome fragment	Not-determined	NA	NA	0	Viruses	NA	NA	NA	NA	NA	uncertain		0	28.2896	0	10.545	0	0	0	0	0	0	0	0	0	0	0	0	0	0	0	0	0	0	0	0	0	0	0	0	0	epiphytic
K-k141_229284	8703	50.48	Low-quality genome	Low-quality	0.42	HMM-based (lower-bound)	0	Viruses	NA	NA	NA	NA	NA	uncertain		0	0	48.1112	30.3503	0	0	0	0	0	0	0	0	0	0	0	0	0	0	0	0	0	0	0	0	0	0	0	0	0	endophytic
K-k141_1073978	8701	47.02	Genome fragment	Not-determined	NA	NA	0	Viruses	NA	NA	NA	NA	NA	uncertain		0	0	21.7567	15.1488	0	0	0	0	0	0	0	0	0	0	0	0	0	0	0	0	0	0	0	0	0	0	0	0	0	endophytic
K-k141_1736067	8696	46.32	Genome fragment	Not-determined	NA	NA	0	Viruses	NA	NA	NA	NA	NA	uncertain		0	0	20.9608	13.5132	0	0	0	0	0	0	0	0	0	0	0	0	0	0	0	0	0	0	0	0	0	0	0	0	0	endophytic
K-k141_1382512||0_partial	8688	50.47	Genome fragment	Not-determined	NA	NA	0	Viruses	NA	NA	NA	NA	NA	uncertain		102.091	413.28	3.98621	5.65563	0	0	0	0	0	0	0	0	0	0	0	0	0	0	0	0	0	0	0	0	0	0	0	0	0	epiphytic
K-k141_1088522	8687	50.29	Genome fragment	Not-determined	NA	NA	0	Viruses	NA	NA	NA	NA	NA	uncertain		0	0	20.5329	15.0834	0	0	0	0	0	0	0	0	0	0	0	0	0	0	0	0	0	0	0	0	0	0	0	0	0	endophytic
K-k141_1947565	8685	48.15	Genome fragment	Not-determined	NA	NA	0	Viruses	NA	NA	NA	NA	NA	uncertain		0	0	22.1866	15.9849	0	0	0	0	0	0	0	0	0	0	0	0	0	0	0	0	0	0	0	0	0	0	0	0	0	endophytic
K-k141_180359	8678	48.87	Genome fragment	Not-determined	NA	NA	0	Viruses	NA	NA	NA	NA	NA	temperate	PhaTYP-based; lysogenic_marker_proteins-based	8.45256	16.6817	0	0	0	0	0	0	0	0	0	0	0	0	0	0	0	0	0	0	0	0	0	0	0	0	0	0	0	epiphytic
K-NODE_1977_length_8677_cov_14.412201	8677	46.95	Genome fragment	Not-determined	NA	NA	0	Viruses	NA	NA	NA	NA	NA	uncertain		0	0	25.8982	16.3892	0	0	0	0	0	0	0	0	0	0	0	0	0	0	0	0	0	0	0	0	0	0	0	0	0	endophytic
K-NODE_1978_length_8677_cov_10.802250	8677	45.72	Genome fragment	Not-determined	NA	NA	0	Viruses	NA	NA	NA	NA	NA	uncertain		0	0	19.2361	14.6514	0	0	0	0	0	0	0	0	0	0	0	0	0	0	0	0	0	0	0	0	0	0	0	0	0	endophytic
K-k141_641740||full	8676	42.66	Low-quality genome	Low-quality	18.18	AAI-based (high-confidence)	0	Viruses	NA	NA	NA	NA	NA	virulent	PhaTYP-based	0	46.8901	0	0	0	0	0	0	0	0	0	0	0	0	0	0	0	0	0	0	0	0	0	0	0	0	0	0	0	epiphytic
K-k141_1817288	8674	48.71	Low-quality genome	Low-quality	1.3	HMM-based (lower-bound)	0	Viruses	NA	NA	NA	NA	NA	uncertain		2.35878	0	51.7543	44.5088	0	0	0	0	0	0	0	0	0	0	0	0	0	0	0	0	0	0	0	0	0	0	0	0	0	epiphytic
K-NODE_1986_length_8670_cov_11.748578	8670	51.05	Genome fragment	Not-determined	NA	NA	0	Viruses	NA	NA	NA	NA	NA	uncertain		0	0	26.3997	15.7427	0	0	0	0	0	0	0	0	0	0	0	0	0	0	0	0	0	0	0	0	0	0	0	0	0	endophytic
K-k141_1837763	8669	45.74	Genome fragment	Not-determined	NA	NA	0	Viruses	NA	NA	NA	NA	NA	uncertain		0	0	21.4766	13.7352	0	0	0	0	0	0	0	0	0	0	0	0	0	0	0	0	0	0	0	0	0	0	0	0	0	endophytic
K-NODE_2033_length_8668_cov_15.216533	8668	47.15	Genome fragment	Not-determined	NA	NA	0	Viruses	NA	NA	NA	NA	NA	uncertain		0	0	12.3467	9.50778	0	0	0	0	0	0	0	0	0	0	0	0	0	0	0	0	0	0	0	0	0	0	0	0	0	endophytic
K-NODE_1990_length_8665_cov_13.002091	8665	35.12	Genome fragment	Not-determined	NA	NA	0	Viruses	NA	NA	NA	NA	NA	uncertain		0	45.6082	0	17.672	0	0	0	0	0	0	0	0	0	0	0	0	0	0	0	0	0	0	0	0	0	0	0	0	0	epiphytic
K-NODE_2035_length_8659_cov_16.012669	8659	45.29	Genome fragment	Not-determined	NA	NA	0	Viruses	NA	NA	NA	NA	NA	uncertain		0	0	23.3959	13.721	0	0	0	0	0	0	0	0	0	0	0	0	0	0	0	0	0	0	0	0	0	0	0	0	0	endophytic
K-k141_1018066	8657	48.89	Genome fragment	Not-determined	NA	NA	0	Viruses	NA	NA	NA	NA	NA	uncertain		0	0	21.4161	14.7753	0	0	0	0	0	0	0	0	0	0	0	0	0	0	0	0	0	0	0	0	0	0	0	0	0	endophytic
K-NODE_2039_length_8656_cov_15.379840	8656	48.27	Genome fragment	Not-determined	NA	NA	0	Viruses	NA	NA	NA	NA	NA	uncertain		0	0	21.6292	15.1675	0	0	0	0	0	0	0	0	0	0	0	0	0	0	0	0	0	0	0	0	0	0	0	0	0	endophytic
K-k141_1277814	8656	46.19	Genome fragment	Not-determined	NA	NA	0	Viruses	NA	NA	NA	NA	NA	uncertain		0	0	20.5462	16.1286	0	0	0	0	0	0	0	0	0	0	0	0	0	0	0	0	0	0	0	0	0	0	0	0	0	endophytic
K-k141_118798	8650	51.23	Genome fragment	Not-determined	NA	NA	0	Viruses	NA	NA	NA	NA	NA	uncertain		0	0	17.6104	16.4103	0	0	0	0	0	0	0	0	0	0	0	0	0	0	0	0	0	0	0	0	0	0	0	0	0	endophytic
K-k141_1277201	8649	46.35	Genome fragment	Not-determined	NA	NA	0	Viruses	NA	NA	NA	NA	NA	uncertain		0	0	20.5629	15.5104	0	0	0	0	0	0	0	0	0	0	0	0	0	0	0	0	0	0	0	0	0	0	0	0	0	endophytic
K-k141_1850500	8648	52.28	Genome fragment	Not-determined	NA	NA	0	Viruses	NA	NA	NA	NA	NA	uncertain		0	0	20.6857	17.7368	0	0	0	0	0	0	0	0	0	0	0	0	0	0	0	0	0	0	0	0	0	0	0	0	0	endophytic
K-k141_273922	8646	49.64	Genome fragment	Not-determined	NA	NA	0	Viruses	NA	NA	NA	NA	NA	uncertain		0	0	37.8271	25.4386	0	0	0	0	0	0	0	0	0	0	0	0	0	0	0	0	0	0	0	0	0	0	0	0	0	endophytic
K-k141_2051449	8633	49.97	Low-quality genome	Low-quality	1.3	HMM-based (lower-bound)	0	Viruses	NA	NA	NA	NA	NA	uncertain		0	0	35.3203	27.5247	0	0	0	0	0	0	0	0	0	0	0	0	0	0	0	0	0	0	0	0	0	0	0	0	0	endophytic
K-k141_1097585	8632	48.9	Genome fragment	Not-determined	NA	NA	0	Viruses	NA	NA	NA	NA	NA	uncertain		0	0	33.0317	17.7396	0	0	0	0	0	0	0	0	0	0	0	0	0	0	0	0	0	0	0	0	0	0	0	0	0	endophytic
K-k141_296661	8632	50.09	Genome fragment	Not-determined	NA	NA	0	Viruses	NA	NA	NA	NA	NA	uncertain		0	0	21.2972	14.5169	0	0	0	0	0	0	0	0	0	0	0	0	0	0	0	0	0	0	0	0	0	0	0	0	0	endophytic
K-k141_1861689	8628	48.47	Genome fragment	Not-determined	NA	NA	0	Viruses	NA	NA	NA	NA	NA	uncertain		2.06863	0	43.3988	32.8741	0	0	0	0	0	0	0	0	0	0	0	0	0	0	0	0	0	0	0	0	0	0	0	0	0	epiphytic
K-k141_262841	8624	50.07	Genome fragment	Not-determined	NA	NA	0	Viruses	NA	NA	NA	NA	NA	uncertain		0	0	17.8748	15.3142	0	0	0	0	0	0	0	0	0	0	0	0	0	0	0	0	0	0	0	0	0	0	0	0	0	endophytic
K-k141_84961||full	8622	31.85	Genome fragment	Not-determined	NA	NA	0	Viruses	NA	NA	NA	NA	NA	uncertain		0	35.4185	0	13.4482	0	0	0	0	0	0	0	0	0	0	0	0	0	0	0	0	0	0	0	0	0	0	0	0	0	epiphytic
K-k141_1050157	8620	48.75	Genome fragment	Not-determined	NA	NA	0	Viruses	NA	NA	NA	NA	NA	uncertain		0	0	20.2695	15.5626	0	0	0	0	0	0	0	0	0	0	0	0	0	0	0	0	0	0	0	0	0	0	0	0	0	endophytic
K-NODE_2059_length_8618_cov_13.937055	8618	48.63	Genome fragment	Not-determined	NA	NA	0	Viruses	NA	NA	NA	NA	NA	uncertain		0	0	18.7333	13.8768	0	0	0	0	0	0	0	0	0	0	0	0	0	0	0	0	0	0	0	0	0	0	0	0	0	endophytic
K-NODE_2065_length_8612_cov_31.236298	8612	51.14	Genome fragment	Not-determined	NA	NA	0	Viruses	NA	NA	NA	NA	NA	uncertain		0	0	41.7862	24.9957	0	0	0	0	0	0	0	0	0	0	0	0	0	0	0	0	0	0	0	0	0	0	0	0	0	endophytic
K-k141_1394591	8612	47.94	Genome fragment	Not-determined	NA	NA	0	Viruses	NA	NA	NA	NA	NA	uncertain		0	0	21.7397	15.2148	0	0	0	0	0	0	0	0	0	0	0	0	0	0	0	0	0	0	0	0	0	0	0	0	0	endophytic
K-NODE_3540_length_8611_cov_37.369098||full	8611	34.89	Low-quality genome	Low-quality	11.79	AAI-based (high-confidence)	0	Viruses	NA	NA	NA	NA	NA	virulent	PhaTYP-based	22.269	0	0	0	0	0	0	0	0	0	0	0	0	0	0	0	0	0	0	0	0	0	0	0	0	0	0	0	0	epiphytic
K-k141_961311	8611	47.61	Genome fragment	Not-determined	NA	NA	0	Viruses	NA	NA	NA	NA	NA	uncertain		0	0	64.7126	41.7851	0	0	0	0	0	0	0	0	0	0	0	0	0	0	0	0	0	0	0	0	0	0	0	0	0	endophytic
K-NODE_5484_length_8609_cov_10.339958	8609	40.25	Low-quality genome	Low-quality	17.63	AAI-based (medium-confidence)	0	Viruses	NA	NA	NA	NA	NA	virulent	PhaTYP-based	0	58.6699	0	0	0	0	0	0	0	0	0	0	0	0	0	0	0	0	0	0	0	0	0	0	0	0	0	0	0	epiphytic
K-k141_1703396	8595	48.62	Genome fragment	Not-determined	NA	NA	0	Viruses	NA	NA	NA	NA	NA	uncertain		0	0	18.541	12.7343	0	0	0	0	0	0	0	0	0	0	0	0	0	0	0	0	0	0	0	0	0	0	0	0	0	endophytic
K-k141_1208660	8595	49.55	Genome fragment	Not-determined	NA	NA	0	Viruses	NA	NA	NA	NA	NA	uncertain		0	0	18.0563	12.6436	0	0	0	0	0	0	0	0	0	0	0	0	0	0	0	0	0	0	0	0	0	0	0	0	0	endophytic
K-k141_1121098||full	8594	42.38	Low-quality genome	Low-quality	6.37	HMM-based (lower-bound)	0	Viruses	NA	NA	NA	NA	NA	uncertain		7.39547	0	0	0	0	0	0	0	0	0	0	0	0	0	0	0	0	0	0	0	0	0	0	0	0	0	0	0	0	epiphytic
K-k141_504043	8593	49.05	Genome fragment	Not-determined	NA	NA	0	Viruses	NA	NA	NA	NA	NA	uncertain		0	0	28.4241	12.8583	0	0	0	0	0	0	0	0	0	0	0	0	0	0	0	0	0	0	0	0	0	0	0	0	0	endophytic
K-k141_1668473||full	8592	47.97	Low-quality genome	Low-quality	17.3	AAI-based (medium-confidence)	0	Viruses	NA	NA	NA	NA	NA	temperate	PhaTYP-based	14.9464	0	0	0	0	0	0	0	0	0	0	0	0	0	0	0	0	0	0	0	0	0	0	0	0	0	0	0	0	epiphytic
K-k141_647350	8592	46.85	Genome fragment	Not-determined	NA	NA	0	Viruses	NA	NA	NA	NA	NA	uncertain		0	0	10.3648	4.9321	0	0	0	0	0	0	0	0	0	0	0	0	0	0	0	0	0	0	0	0	0	0	0	0	0	endophytic
K-k141_1087756	8585	48.85	Genome fragment	Not-determined	NA	NA	0	Viruses	NA	NA	NA	NA	NA	uncertain		0	0	0	24.3475	0	0	0	0	0	0	0	0	0	0	0	0	0	0	0	0	0	0	0	0	0	0	0	0	0	endophytic
K-k141_1152420	8578	39.34	Low-quality genome	Low-quality	7.79	AAI-based (medium-confidence)	0	Viruses	NA	NA	NA	NA	NA	temperate	lysogenic_marker_proteins-based	0	160.262	0	4.75831	0	0	0	0	0	0	0	0	0	0	0	0	0	0	0	0	0	0	0	0	0	0	0	0	0	epiphytic
K-k141_1603140	8578	49.9	Genome fragment	Not-determined	NA	NA	0	Viruses	NA	NA	NA	NA	NA	uncertain		0	0	20.0349	13.4263	0	0	0	0	0	0	0	0	0	0	0	0	0	0	0	0	0	0	0	0	0	0	0	0	0	endophytic
K-NODE_2086_length_8575_cov_14.817488	8575	48.78	Genome fragment	Not-determined	NA	NA	0	Viruses	NA	NA	NA	NA	NA	uncertain		0	0	20.0723	15.6442	0	0	0	0	0	0	0	0	0	0	0	0	0	0	0	0	0	0	0	0	0	0	0	0	0	endophytic
K-k141_55585	8575	47.32	Genome fragment	Not-determined	NA	NA	0	Viruses	NA	NA	NA	NA	NA	uncertain		0	0	10.0817	0	0	0	0	0	0	0	0	0	0	0	0	0	0	0	0	0	0	0	0	0	0	0	0	0	0	endophytic
K-k141_1731371	8575	48.16	Low-quality genome	Low-quality	1.29	HMM-based (lower-bound)	0	Viruses	NA	NA	NA	NA	NA	uncertain		0	0	33.2209	21.4654	0	0	0	0	0	0	0	0	0	0	0	0	0	0	0	0	0	0	0	0	0	0	0	0	0	endophytic
K-k141_2068646	8575	48.34	Genome fragment	Not-determined	NA	NA	0	Viruses	NA	NA	NA	NA	NA	uncertain		0	0	21.1654	15.0379	0	0	0	0	0	0	0	0	0	0	0	0	0	0	0	0	0	0	0	0	0	0	0	0	0	endophytic
K-k141_1490247	8573	50.39	Genome fragment	Not-determined	NA	NA	0	Viruses	NA	NA	NA	NA	NA	uncertain		0	0	21.5349	15.4659	0	0	0	0	0	0	0	0	0	0	0	0	0	0	0	0	0	0	0	0	0	0	0	0	0	endophytic
K-sec_assembly_k141_22485	8573	52.22	Genome fragment	Not-determined	NA	NA	0	Viruses	NA	NA	NA	NA	NA	uncertain		4.67157	0	95.0085	65.6847	0	0	0	0	0	0	0	0	0	0	0	0	0	0	0	0	0	0	0	0	0	0	0	0	0	epiphytic
K-NODE_2050_length_8572_cov_10.984502	8572	46.8	Genome fragment	Not-determined	NA	NA	0	Viruses	NA	NA	NA	NA	NA	uncertain		0	0	12.6369	8.64374	0	0	0	0	0	0	0	0	0	0	0	0	0	0	0	0	0	0	0	0	0	0	0	0	0	endophytic
K-k141_1770148	8572	49.36	Genome fragment	Not-determined	NA	NA	0	Viruses	NA	NA	NA	NA	NA	uncertain		7.89689	0	0	0	0	0	0	0	0	0	0	0	0	0	0	0	0	0	0	0	0	0	0	0	0	0	0	0	0	epiphytic
K-k141_2029292	8566	47.92	Genome fragment	Not-determined	NA	NA	0	Viruses	NA	NA	NA	NA	NA	uncertain		0	0	13.8921	14.8412	0	0	0	0	0	0	0	0	0	0	0	0	0	0	0	0	0	0	0	0	0	0	0	0	0	endophytic
K-k141_520055	8565	46.88	Genome fragment	Not-determined	NA	NA	0	Viruses	NA	NA	NA	NA	NA	uncertain		0	0	19.062	20.7619	0	0	0	0	0	0	0	0	0	0	0	0	0	0	0	0	0	0	0	0	0	0	0	0	0	endophytic
K-NODE_3572_length_8564_cov_243.338700	8564	38.26	Low-quality genome	Low-quality	16.63	AAI-based (medium-confidence)	0	Viruses	NA	NA	NA	NA	NA	temperate	PhaTYP-based	267.856	0	0	0	0	0	0	0	0	0	0	0	0	0	0	0	0	0	0	0	0	0	0	0	0	0	0	0	0	epiphytic
K-NODE_2056_length_8563_cov_11.472496	8563	47.11	Genome fragment	Not-determined	NA	NA	0	Viruses	NA	NA	NA	NA	NA	uncertain		0	0	12.2244	12.873	0	0	0	0	0	0	0	0	0	0	0	0	0	0	0	0	0	0	0	0	0	0	0	0	0	endophytic
K-k141_1933698	8560	50.61	Genome fragment	Not-determined	NA	NA	0	Viruses	NA	NA	NA	NA	NA	uncertain		0	0	88.643	53.4537	0	0	0	0	0	0	0	0	0	0	0	0	0	0	0	0	0	0	0	0	0	0	0	0	0	endophytic
K-k141_1379164	8558	51.34	Medium-quality genome	Medium-quality	79.79	HMM-based (lower-bound)	0	Viruses	NA	NA	NA	NA	NA	uncertain		0	0	26.1671	17.9841	0	0	0	0	0	0	0	0	0	0	0	0	0	0	0	0	0	0	0	0	0	0	0	0	0	endophytic
K-k141_122945	8552	45.37	Genome fragment	Not-determined	NA	NA	0	Viruses	NA	NA	NA	NA	NA	uncertain		0	0	20.2176	14.7135	0	0	0	0	0	0	0	0	0	0	0	0	0	0	0	0	0	0	0	0	0	0	0	0	0	endophytic
K-NODE_2100_length_8550_cov_17.725956	8550	47.19	Genome fragment	Not-determined	NA	NA	0	Viruses	NA	NA	NA	NA	NA	uncertain		0	0	23.4201	14.717	0	0	0	0	0	0	0	0	0	0	0	0	0	0	0	0	0	0	0	0	0	0	0	0	0	endophytic
K-k141_2056412	8549	48.91	Genome fragment	Not-determined	NA	NA	0	Viruses	NA	NA	NA	NA	NA	uncertain		0	0	25.9205	19.706	0	0	0	0	0	0	0	0	0	0	0	0	0	0	0	0	0	0	0	0	0	0	0	0	0	endophytic
K-NODE_3584_length_8546_cov_5.234837	8546	34.33	Genome fragment	Not-determined	NA	NA	0	Viruses	NA	NA	NA	NA	NA	uncertain		6.08714	509.171	0	416.101	0	0	0	0	0	0	0	0	0	0	0	0	0	0	0	0	0	0	0	0	0	0	0	0	0	epiphytic
K-k141_2075090	8544	45.13	Complete genome	Complete	100	DTR (high-confidence)	0	Viruses	NA	NA	NA	NA	NA	uncertain		344.373	0	2.86481	0	0	0	0	0	0	0	0	0	0	0	0	0	0	0	0	0	0	0	0	0	0	0	0	0	0	epiphytic
K-NODE_2107_length_8539_cov_16.591231	8539	48.57	Genome fragment	Not-determined	NA	NA	0	Viruses	NA	NA	NA	NA	NA	uncertain		0	0	22.505	15.4971	0	0	0	0	0	0	0	0	0	0	0	0	0	0	0	0	0	0	0	0	0	0	0	0	0	endophytic
K-NODE_2113_length_8532_cov_14.595258	8532	48.09	Genome fragment	Not-determined	NA	NA	0	Viruses	NA	NA	NA	NA	NA	uncertain		0	0	20.326	13.9862	0	0	0	0	0	0	0	0	0	0	0	0	0	0	0	0	0	0	0	0	0	0	0	0	0	endophytic
K-k141_2061870	8532	49.67	Genome fragment	Not-determined	NA	NA	0	Viruses	NA	NA	NA	NA	NA	uncertain		0	0	43.8871	35.8035	0	0	0	0	0	0	0	0	0	0	0	0	0	0	0	0	0	0	0	0	0	0	0	0	0	endophytic
K-k141_1385815	8529	50.6	Genome fragment	Not-determined	NA	NA	0	Viruses	NA	NA	NA	NA	NA	uncertain		0	0	19.173	15.942	0	0	0	0	0	0	0	0	0	0	0	0	0	0	0	0	0	0	0	0	0	0	0	0	0	endophytic
K-k141_418137	8528	49.59	Genome fragment	Not-determined	NA	NA	0	Viruses	NA	NA	NA	NA	NA	uncertain		2.52677	0	56.9456	39.692	0	0	0	0	0	0	0	0	0	0	0	0	0	0	0	0	0	0	0	0	0	0	0	0	0	epiphytic
K-k141_620262	8521	48.73	Genome fragment	Not-determined	NA	NA	0	Viruses	NA	NA	NA	NA	NA	uncertain		0	0	32.7592	20.503	0	0	0	0	0	0	0	0	0	0	0	0	0	0	0	0	0	0	0	0	0	0	0	0	0	endophytic
K-k141_497279	8520	50.06	Genome fragment	Not-determined	NA	NA	0	Viruses	NA	NA	NA	NA	NA	uncertain		0	0	34.1689	26.8218	0	0	0	0	0	0	0	0	0	0	0	0	0	0	0	0	0	0	0	0	0	0	0	0	0	endophytic
K-k141_1124391||full	8517	48.49	Low-quality genome	Low-quality	12.14	HMM-based (lower-bound)	0	Viruses	NA	NA	NA	NA	NA	virulent	PhaTYP-based	9.86458	0	0	0	0	0	0	0	0	0	0	0	0	0	0	0	0	0	0	0	0	0	0	0	0	0	0	0	0	epiphytic
K-NODE_2123_length_8514_cov_14.382196	8514	48	Genome fragment	Not-determined	NA	NA	0	Viruses	NA	NA	NA	NA	NA	uncertain		0	0	18.6869	12.4585	0	0	0	0	0	0	0	0	0	0	0	0	0	0	0	0	0	0	0	0	0	0	0	0	0	endophytic
K-k141_1437486||full	8513	45.58	Genome fragment	Not-determined	NA	NA	0	Viruses	NA	NA	NA	NA	NA	uncertain		8.0539	20.2323	0	0	0	0	0	0	0	0	0	0	0	0	0	0	0	0	0	0	0	0	0	0	0	0	0	0	0	epiphytic
K-k141_1426086	8512	50.16	Low-quality genome	Low-quality	0.68	HMM-based (lower-bound)	0	Viruses	NA	NA	NA	NA	NA	uncertain		0	0	27.2568	19.8527	0	0	0	0	0	0	0	0	0	0	0	0	0	0	0	0	0	0	0	0	0	0	0	0	0	endophytic
K-k141_1599960||full	8508	49	Low-quality genome	Low-quality	8.49	HMM-based (lower-bound)	0	Viruses	NA	NA	NA	NA	NA	temperate	lysogenic_marker_proteins-based	206.224	0	0	0	0	0	0	0	0	0	0	0	0	0	0	0	0	0	0	0	0	0	0	0	0	0	0	0	0	epiphytic
K-k141_994421	8507	47.51	Genome fragment	Not-determined	NA	NA	0	Viruses	NA	NA	NA	NA	NA	uncertain		0	0	19.1614	11.9798	0	0	0	0	0	0	0	0	0	0	0	0	0	0	0	0	0	0	0	0	0	0	0	0	0	endophytic
K-NODE_2127_length_8505_cov_22.531006	8505	49.47	Genome fragment	Not-determined	NA	NA	0	Viruses	NA	NA	NA	NA	NA	uncertain		0	0	13.8999	9.84284	0	0	0	0	0	0	0	0	0	0	0	0	0	0	0	0	0	0	0	0	0	0	0	0	0	endophytic
K-k141_1377850	8504	48.24	Genome fragment	Not-determined	NA	NA	0	Viruses	NA	NA	NA	NA	NA	uncertain		0	0	22.6588	15.622	0	0	0	0	0	0	0	0	0	0	0	0	0	0	0	0	0	0	0	0	0	0	0	0	0	endophytic
K-sec_assembly_k141_990672||full	8501	49.23	Low-quality genome	Low-quality	12.22	HMM-based (lower-bound)	0	Viruses	NA	NA	NA	NA	NA	uncertain		977.177	0	3.09371	0	0	0	0	0	0	0	0	0	0	0	0	0	0	0	0	0	0	0	0	0	0	0	0	0	0	epiphytic
K-NODE_5577_length_8501_cov_11.978096	8501	50.5	Genome fragment	Not-determined	NA	NA	0	Viruses	NA	NA	NA	NA	NA	virulent	PhaTYP-based	0	51.0872	0	0	0	0	0	0	0	0	0	0	0	0	0	0	0	0	0	0	0	0	0	0	0	0	0	0	0	epiphytic
K-k141_865068	8501	52.81	Genome fragment	Not-determined	NA	NA	0	Viruses	NA	NA	NA	NA	NA	uncertain		40.0959	97.5753	0	0	0	0	0	0	0	0	0	0	0	0	0	0	0	0	0	0	0	0	0	0	0	0	0	0	0	epiphytic
K-k141_1416099	8495	34.87	Genome fragment	Not-determined	NA	NA	0	Viruses	NA	NA	NA	NA	NA	uncertain		5.79059	0	0	0	0	0	0	0	0	0	0	0	0	0	0	0	0	0	0	0	0	0	0	0	0	0	0	0	0	epiphytic
K-k141_686823	8492	52.11	Genome fragment	Not-determined	NA	NA	0	Viruses	NA	NA	NA	NA	NA	uncertain		0	0	34.2816	22.5017	0	0	0	0	0	0	0	0	0	0	0	0	0	0	0	0	0	0	0	0	0	0	0	0	0	endophytic
K-NODE_2102_length_8491_cov_11.524893	8491	50.85	Genome fragment	Not-determined	NA	NA	0	Viruses	NA	NA	NA	NA	NA	uncertain		0	0	19.8108	15.9215	0	0	0	0	0	0	0	0	0	0	0	0	0	0	0	0	0	0	0	0	0	0	0	0	0	endophytic
K-NODE_1633_length_9351_cov_10.140275||full	8491	49.41	Low-quality genome	Low-quality	1.28	HMM-based (lower-bound)	0	Viruses	NA	NA	NA	NA	NA	uncertain		0	0	19.6575	14.1456	0	0	0	0	0	0	0	0	0	0	0	0	0	0	0	0	0	0	0	0	0	0	0	0	0	endophytic
K-k141_1150524	8487	48.66	Genome fragment	Not-determined	NA	NA	0	Viruses	NA	NA	NA	NA	NA	uncertain		2.46204	0	49.9186	41.1397	0	0	0	0	0	0	0	0	0	0	0	0	0	0	0	0	0	0	0	0	0	0	0	0	0	epiphytic
K-NODE_1515_length_9629_cov_13.343221||full	8487	49.31	Low-quality genome	Low-quality	1.28	HMM-based (lower-bound)	0	Viruses	NA	NA	NA	NA	NA	uncertain		0	0	18.8997	13.172	0	0	0	0	0	0	0	0	0	0	0	0	0	0	0	0	0	0	0	0	0	0	0	0	0	endophytic
K-NODE_2104_length_8489_cov_13.784444||full	8485	35.09	Genome fragment	Not-determined	NA	NA	0	Viruses	NA	NA	NA	NA	NA	uncertain		0	44.8323	0	19.1499	0	0	0	0	0	0	0	0	0	0	0	0	0	0	0	0	0	0	0	0	0	0	0	0	0	epiphytic
K-k141_1068295	8482	47.19	Genome fragment	Not-determined	NA	NA	0	Viruses	NA	NA	NA	NA	NA	uncertain		0	0	15.4111	13.2411	0	0	0	0	0	0	0	0	0	0	0	0	0	0	0	0	0	0	0	0	0	0	0	0	0	endophytic
K-NODE_2114_length_8483_cov_7.972473||full	8480	42.39	Genome fragment	Not-determined	NA	NA	0	Viruses	NA	NA	NA	NA	NA	uncertain		0	0	0	10.8529	0	0	0	0	0	0	0	0	0	0	0	0	0	0	0	0	0	0	0	0	0	0	0	0	0	endophytic
K-k141_422075	8480	52.51	Genome fragment	Not-determined	NA	NA	0	Viruses	NA	NA	NA	NA	NA	uncertain		0	0	49.2228	36.3297	0	0	0	0	0	0	0	0	0	0	0	0	0	0	0	0	0	0	0	0	0	0	0	0	0	endophytic
K-NODE_5487_length_8603_cov_9.229761||full	8477	45.68	Low-quality genome	Low-quality	13.76	HMM-based (lower-bound)	0	Viruses	NA	NA	NA	NA	NA	temperate	PhaTYP-based	145.56	50.3593	0	7.2685	0	0	0	0	0	0	0	0	0	0	0	0	0	0	0	0	0	0	0	0	0	0	0	0	0	epiphytic
K-k141_247124	8476	51.66	Genome fragment	Not-determined	NA	NA	0	Viruses	NA	NA	NA	NA	NA	uncertain		0	0	20.3989	0	0	0	0	0	0	0	0	0	0	0	0	0	0	0	0	0	0	0	0	0	0	0	0	0	0	endophytic
K-k141_7017	8473	48.35	Genome fragment	Not-determined	NA	NA	0	Viruses	NA	NA	NA	NA	NA	uncertain		0	0	18.347	14.6973	0	0	0	0	0	0	0	0	0	0	0	0	0	0	0	0	0	0	0	0	0	0	0	0	0	endophytic
K-k141_1919466	8472	45.6	Genome fragment	Not-determined	NA	NA	0	Viruses	NA	NA	NA	NA	NA	uncertain		0	0	534.555	477.181	0	0	0	0	0	0	0	0	0	0	0	0	0	0	0	0	0	0	0	0	0	0	0	0	0	endophytic
K-k141_58735	8469	50.69	Genome fragment	Not-determined	NA	NA	0	Viruses	NA	NA	NA	NA	NA	uncertain		0	0	19.1244	24.374	0	0	0	0	0	0	0	0	0	0	0	0	0	0	0	0	0	0	0	0	0	0	0	0	0	endophytic
K-sec_assembly_k141_522231	8469	45.31	Genome fragment	Not-determined	NA	NA	0	Viruses	NA	NA	NA	NA	NA	uncertain		0	0	31.8842	16.6996	0	0	0	0	0	0	0	0	0	0	0	0	0	0	0	0	0	0	0	0	0	0	0	0	0	endophytic
K-NODE_2123_length_8466_cov_17.356081	8466	48.97	Genome fragment	Not-determined	NA	NA	0	Viruses	NA	NA	NA	NA	NA	uncertain		0	0	35.6479	28.7433	0	0	0	0	0	0	0	0	0	0	0	0	0	0	0	0	0	0	0	0	0	0	0	0	0	endophytic
K-NODE_3630_length_8469_cov_6.921203||full	8466	57.13	Genome fragment	Not-determined	NA	NA	0	Viruses	NA	NA	NA	NA	NA	temperate	PhaTYP-based; lysogenic_marker_proteins-based	6.19608	0	0	0	0	0	0	0	0	0	0	0	0	0	0	0	0	0	0	0	0	0	0	0	0	0	0	0	0	epiphytic
K-k141_880792	8464	49.09	Genome fragment	Not-determined	NA	NA	0	Viruses	NA	NA	NA	NA	NA	uncertain		0	0	94.2631	97.0315	0	0	0	0	0	0	0	0	0	0	0	0	0	0	0	0	0	0	0	0	0	0	0	0	0	endophytic
K-k141_505633	8463	43.93	Genome fragment	Not-determined	NA	NA	0	Viruses	NA	NA	NA	NA	NA	uncertain		0	58.5584	0	0	0	0	0	0	0	0	0	0	0	0	0	0	0	0	0	0	0	0	0	0	0	0	0	0	0	epiphytic
K-NODE_2165_length_8462_cov_20.034495	8462	46.81	Genome fragment	Not-determined	NA	NA	0	Viruses	NA	NA	NA	NA	NA	uncertain		0	0	13.3243	8.32598	0	0	0	0	0	0	0	0	0	0	0	0	0	0	0	0	0	0	0	0	0	0	0	0	0	endophytic
K-NODE_2166_length_8462_cov_13.372547	8462	51.55	Genome fragment	Not-determined	NA	NA	0	Viruses	NA	NA	NA	NA	NA	uncertain		0	0	18.0016	15.3616	0	0	0	0	0	0	0	0	0	0	0	0	0	0	0	0	0	0	0	0	0	0	0	0	0	endophytic
K-NODE_2168_length_8461_cov_13.334166	8461	47.84	Genome fragment	Not-determined	NA	NA	0	Viruses	NA	NA	NA	NA	NA	uncertain		0	0	18.1884	13.6734	0	0	0	0	0	0	0	0	0	0	0	0	0	0	0	0	0	0	0	0	0	0	0	0	0	endophytic
K-NODE_2169_length_8459_cov_18.749881	8459	49.51	Genome fragment	Not-determined	NA	NA	0	Viruses	NA	NA	NA	NA	NA	uncertain		0	0	27.8278	21.3294	0	0	0	0	0	0	0	0	0	0	0	0	0	0	0	0	0	0	0	0	0	0	0	0	0	endophytic
K-NODE_5607_length_8458_cov_12.223730	8458	34.8	Genome fragment	Not-determined	NA	NA	0	Viruses	NA	NA	NA	NA	NA	uncertain		0	66.3387	0	2.24385	0	0	0	0	0	0	0	0	0	0	0	0	0	0	0	0	0	0	0	0	0	0	0	0	0	epiphytic
K-k141_216993	8452	46.88	Genome fragment	Not-determined	NA	NA	0	Viruses	NA	NA	NA	NA	NA	uncertain		0	0	21.8432	16.887	0	0	0	0	0	0	0	0	0	0	0	0	0	0	0	0	0	0	0	0	0	0	0	0	0	endophytic
K-k141_262652	8452	49.93	Genome fragment	Not-determined	NA	NA	0	Viruses	NA	NA	NA	NA	NA	uncertain		0	0	17.5916	16.5486	0	0	0	0	0	0	0	0	0	0	0	0	0	0	0	0	0	0	0	0	0	0	0	0	0	endophytic
K-k141_1674674	8450	49.07	Genome fragment	Not-determined	NA	NA	0	Viruses	NA	NA	NA	NA	NA	uncertain		3.09103	0	83.4181	42.1197	0	0	0	0	0	0	0	0	0	0	0	0	0	0	0	0	0	0	0	0	0	0	0	0	0	epiphytic
K-k141_801503	8449	49.65	Low-quality genome	Low-quality	0.68	HMM-based (lower-bound)	0	Viruses	NA	NA	NA	NA	NA	uncertain		0	0	21.327	16.9853	0	0	0	0	0	0	0	0	0	0	0	0	0	0	0	0	0	0	0	0	0	0	0	0	0	endophytic
K-k141_1461547	8447	45.55	Genome fragment	Not-determined	NA	NA	0	Viruses	NA	NA	NA	NA	NA	uncertain		0	0	54.5632	42.5964	0	0	0	0	0	0	0	0	0	0	0	0	0	0	0	0	0	0	0	0	0	0	0	0	0	endophytic
K-k141_1986791	8446	48.07	Genome fragment	Not-determined	NA	NA	0	Viruses	NA	NA	NA	NA	NA	uncertain		0	0	21.2421	16.2218	0	0	0	0	0	0	0	0	0	0	0	0	0	0	0	0	0	0	0	0	0	0	0	0	0	endophytic
K-k141_1286444||full	8446	34.73	Low-quality genome	Low-quality	13.96	AAI-based (high-confidence)	0	Viruses	NA	NA	NA	NA	NA	virulent	PhaTYP-based	13.5296	20.1426	0	0	0	0	0	0	0	0	0	0	0	0	0	0	0	0	0	0	0	0	0	0	0	0	0	0	0	epiphytic
K-NODE_5622_length_8445_cov_9.149940	8445	49.64	Low-quality genome	Low-quality	16.61	AAI-based (medium-confidence)	0	Viruses	NA	NA	NA	NA	NA	virulent	PhaTYP-based	0	49.2989	0	0	0	0	0	0	0	0	0	0	0	0	0	0	0	0	0	0	0	0	0	0	0	0	0	0	0	epiphytic
K-NODE_2175_length_8445_cov_15.813826	8445	47.59	Genome fragment	Not-determined	NA	NA	0	Viruses	NA	NA	NA	NA	NA	uncertain		0	0	23.1255	15.608	0	0	0	0	0	0	0	0	0	0	0	0	0	0	0	0	0	0	0	0	0	0	0	0	0	endophytic
K-k141_1087589	8443	46.84	Genome fragment	Not-determined	NA	NA	0	Viruses	NA	NA	NA	NA	NA	uncertain		0	0	19.5534	12.4093	0	0	0	0	0	0	0	0	0	0	0	0	0	0	0	0	0	0	0	0	0	0	0	0	0	endophytic
K-k141_1418334	8440	51.07	Genome fragment	Not-determined	NA	NA	0	Viruses	NA	NA	NA	NA	NA	uncertain		0	0	14.3771	9.11776	0	0	0	0	0	0	0	0	0	0	0	0	0	0	0	0	0	0	0	0	0	0	0	0	0	endophytic
K-k141_559847||full	8437	38.37	Low-quality genome	Low-quality	6.41	AAI-based (medium-confidence)	0	Viruses	NA	NA	NA	NA	NA	virulent	PhaTYP-based	0	41.5806	0	5.08434	0	0	0	0	0	0	0	0	0	0	0	0	0	0	0	0	0	0	0	0	0	0	0	0	0	epiphytic
K-k141_531944	8437	48.99	Genome fragment	Not-determined	NA	NA	0	Viruses	NA	NA	NA	NA	NA	uncertain		0	0	28.3015	20.1833	0	0	0	0	0	0	0	0	0	0	0	0	0	0	0	0	0	0	0	0	0	0	0	0	0	endophytic
K-NODE_2186_length_8435_cov_15.783055	8435	48.64	Genome fragment	Not-determined	NA	NA	0	Viruses	NA	NA	NA	NA	NA	uncertain		0	0	20.745	9.95534	0	0	0	0	0	0	0	0	0	0	0	0	0	0	0	0	0	0	0	0	0	0	0	0	0	endophytic
K-NODE_2143_length_8433_cov_10.324182	8433	49.65	Low-quality genome	Low-quality	1.27	HMM-based (lower-bound)	0	Viruses	NA	NA	NA	NA	NA	uncertain		0	0	18.6502	12.8556	0	0	0	0	0	0	0	0	0	0	0	0	0	0	0	0	0	0	0	0	0	0	0	0	0	endophytic
K-NODE_2190_length_8432_cov_15.280172	8432	49.63	Genome fragment	Not-determined	NA	NA	0	Viruses	NA	NA	NA	NA	NA	uncertain		0	0	21.1538	17.8828	0	0	0	0	0	0	0	0	0	0	0	0	0	0	0	0	0	0	0	0	0	0	0	0	0	endophytic
K-NODE_2189_length_8432_cov_16.150412	8432	47.51	Genome fragment	Not-determined	NA	NA	0	Viruses	NA	NA	NA	NA	NA	uncertain		0	0	22.3891	14.2446	0	0	0	0	0	0	0	0	0	0	0	0	0	0	0	0	0	0	0	0	0	0	0	0	0	endophytic
K-k141_1419499||full	8430	40.68	Low-quality genome	Low-quality	18.97	AAI-based (medium-confidence)	0	Viruses	NA	NA	NA	NA	NA	virulent	PhaTYP-based	1.7041	12.5347	0	7.77163	0	0	0	0	0	0	0	0	0	0	0	0	0	0	0	0	0	0	0	0	0	0	0	0	0	epiphytic
K-k141_401355	8427	48.24	Genome fragment	Not-determined	NA	NA	0	Viruses	NA	NA	NA	NA	NA	uncertain		0	0	19.127	14.9318	0	0	0	0	0	0	0	0	0	0	0	0	0	0	0	0	0	0	0	0	0	0	0	0	0	endophytic
K-NODE_2200_length_8424_cov_12.405186	8424	50.5	Genome fragment	Not-determined	NA	NA	0	Viruses	NA	NA	NA	NA	NA	uncertain		0	0	17.0009	10.8016	0	0	0	0	0	0	0	0	0	0	0	0	0	0	0	0	0	0	0	0	0	0	0	0	0	endophytic
K-k141_1327866	8423	50.58	Genome fragment	Not-determined	NA	NA	0	Viruses	NA	NA	NA	NA	NA	uncertain		0	0	16.9411	13.2413	0	0	0	0	0	0	0	0	0	0	0	0	0	0	0	0	0	0	0	0	0	0	0	0	0	endophytic
K-NODE_2149_length_8418_cov_12.199330	8418	48.72	Genome fragment	Not-determined	NA	NA	0	Viruses	NA	NA	NA	NA	NA	uncertain		0	0	25.6124	16.5537	0	0	0	0	0	0	0	0	0	0	0	0	0	0	0	0	0	0	0	0	0	0	0	0	0	endophytic
K-k141_337717	8417	48.58	Genome fragment	Not-determined	NA	NA	0	Viruses	NA	NA	NA	NA	NA	uncertain		0	0	17.0151	13.8067	0	0	0	0	0	0	0	0	0	0	0	0	0	0	0	0	0	0	0	0	0	0	0	0	0	endophytic
K-k141_1779801	8415	48.46	Genome fragment	Not-determined	NA	NA	0	Viruses	NA	NA	NA	NA	NA	uncertain		0	0	37.8134	39.3908	0	0	0	0	0	0	0	0	0	0	0	0	0	0	0	0	0	0	0	0	0	0	0	0	0	endophytic
K-k141_525155	8412	49.61	Genome fragment	Not-determined	NA	NA	0	Viruses	NA	NA	NA	NA	NA	uncertain		0	56.2755	0	0	0	0	0	0	0	0	0	0	0	0	0	0	0	0	0	0	0	0	0	0	0	0	0	0	0	epiphytic
K-k141_97623	8411	49.13	Genome fragment	Not-determined	NA	NA	0	Viruses	NA	NA	NA	NA	NA	uncertain		0	0	20.8661	14.4347	0	0	0	0	0	0	0	0	0	0	0	0	0	0	0	0	0	0	0	0	0	0	0	0	0	endophytic
K-k141_2040486	8410	50.12	Genome fragment	Not-determined	NA	NA	0	Viruses	NA	NA	NA	NA	NA	uncertain		0	0	23.4384	16.1057	0	0	0	0	0	0	0	0	0	0	0	0	0	0	0	0	0	0	0	0	0	0	0	0	0	endophytic
K-NODE_3543_length_8601_cov_24.164989||full	8410	35.51	Low-quality genome	Low-quality	2.52	AAI-based (medium-confidence)	0	Viruses	NA	NA	NA	NA	NA	uncertain		28.0292	0	0	0	0	0	0	0	0	0	0	0	0	0	0	0	0	0	0	0	0	0	0	0	0	0	0	0	0	epiphytic
K-NODE_306_length_18324_cov_11.948109||full_1	8408	60.42	Low-quality genome	Low-quality	15.58	AAI-based (medium-confidence)	0	Viruses	NA	NA	NA	NA	NA	virulent	PhaTYP-based	0	322.858	0	13.4195	0	0	0	0	0	0	0	0	0	0	0	0	0	0	0	0	0	0	0	0	0	0	0	0	0	epiphytic
K-k141_679440	8406	47.7	Genome fragment	Not-determined	NA	NA	0	Viruses	NA	NA	NA	NA	NA	uncertain		0	0	12.7315	9.52577	0	0	0	0	0	0	0	0	0	0	0	0	0	0	0	0	0	0	0	0	0	0	0	0	0	endophytic
K-k141_1143816	8405	47.72	Genome fragment	Not-determined	NA	NA	0	Viruses	NA	NA	NA	NA	NA	uncertain		0	0	15.1805	13.2387	0	0	0	0	0	0	0	0	0	0	0	0	0	0	0	0	0	0	0	0	0	0	0	0	0	endophytic
K-k141_1370232	8404	47.25	Genome fragment	Not-determined	NA	NA	0	Viruses	NA	NA	NA	NA	NA	uncertain		0	0	27.5451	18.5611	0	0	0	0	0	0	0	0	0	0	0	0	0	0	0	0	0	0	0	0	0	0	0	0	0	endophytic
K-sec_assembly_k141_1130064	8404	52.31	Genome fragment	Not-determined	NA	NA	0	Viruses	NA	NA	NA	NA	NA	uncertain		0	0	24.4157	17.6021	0	0	0	0	0	0	0	0	0	0	0	0	0	0	0	0	0	0	0	0	0	0	0	0	0	endophytic
K-k141_1059005	8402	47.75	Genome fragment	Not-determined	NA	NA	0	Viruses	NA	NA	NA	NA	NA	uncertain		0	0	18.812	14.8215	0	0	0	0	0	0	0	0	0	0	0	0	0	0	0	0	0	0	0	0	0	0	0	0	0	endophytic
K-k141_425627	8401	45.95	Genome fragment	Not-determined	NA	NA	0	Viruses	NA	NA	NA	NA	NA	uncertain		0	0	9.08166	7.14858	0	0	0	0	0	0	0	0	0	0	0	0	0	0	0	0	0	0	0	0	0	0	0	0	0	endophytic
K-k141_1721055||full	8400	53.13	Low-quality genome	Low-quality	13.8	AAI-based (medium-confidence)	0	Viruses	NA	NA	NA	NA	NA	uncertain		19.4598	0	0	0	0	0	0	0	0	0	0	0	0	0	0	0	0	0	0	0	0	0	0	0	0	0	0	0	0	epiphytic
K-NODE_2159_length_8398_cov_7.714371||full	8396	29.61	Genome fragment	Not-determined	NA	NA	0	Viruses	NA	NA	NA	NA	NA	uncertain		0	25.5484	0	9.69194	0	0	0	0	0	0	0	0	0	0	0	0	0	0	0	0	0	0	0	0	0	0	0	0	0	epiphytic
K-k141_970094||0_partial	8393	47.66	Genome fragment	Not-determined	NA	NA	0	Viruses	NA	NA	NA	NA	NA	uncertain		21.6804	91.9065	0	0	0	0	0	0	0	0	0	0	0	0	0	0	0	0	0	0	0	0	0	0	0	0	0	0	0	epiphytic
K-NODE_2219_length_8392_cov_11.697373	8392	45.53	Genome fragment	Not-determined	NA	NA	0	Viruses	NA	NA	NA	NA	NA	uncertain		0	0	16.5383	11.6173	0	0	0	0	0	0	0	0	0	0	0	0	0	0	0	0	0	0	0	0	0	0	0	0	0	endophytic
K-NODE_3683_length_8392_cov_18.704330	8392	48.51	Genome fragment	Not-determined	NA	NA	0	Viruses	NA	NA	NA	NA	NA	temperate	lysogenic_marker_proteins-based	12.2161	9.6954	0	0	0	0	0	0	0	0	0	0	0	0	0	0	0	0	0	0	0	0	0	0	0	0	0	0	0	epiphytic
K-NODE_2163_length_8392_cov_11.133621	8392	53.03	Genome fragment	Not-determined	NA	NA	0	Viruses	NA	NA	NA	NA	NA	uncertain		0	0	20.0445	15.3348	0	0	0	0	0	0	0	0	0	0	0	0	0	0	0	0	0	0	0	0	0	0	0	0	0	endophytic
K-k141_633012	8388	50.25	Genome fragment	Not-determined	NA	NA	0	Viruses	NA	NA	NA	NA	NA	uncertain		0	0	69.1959	46.2433	0	0	0	0	0	0	0	0	0	0	0	0	0	0	0	0	0	0	0	0	0	0	0	0	0	endophytic
K-NODE_2226_length_8382_cov_16.522277	8382	50.72	Genome fragment	Not-determined	NA	NA	0	Viruses	NA	NA	NA	NA	NA	uncertain		0	0	21.6839	15.5082	0	0	0	0	0	0	0	0	0	0	0	0	0	0	0	0	0	0	0	0	0	0	0	0	0	endophytic
K-k141_57896	8381	48.86	Genome fragment	Not-determined	NA	NA	0	Viruses	NA	NA	NA	NA	NA	uncertain		0	0	69.2537	46.4681	0	0	0	0	0	0	0	0	0	0	0	0	0	0	0	0	0	0	0	0	0	0	0	0	0	endophytic
K-k141_1977262	8379	49.43	Genome fragment	Not-determined	NA	NA	0	Viruses	NA	NA	NA	NA	NA	uncertain		21.4828	0	0	0	0	0	0	0	0	0	0	0	0	0	0	0	0	0	0	0	0	0	0	0	0	0	0	0	0	epiphytic
K-NODE_2230_length_8375_cov_12.356611	8375	46.19	Genome fragment	Not-determined	NA	NA	0	Viruses	NA	NA	NA	NA	NA	uncertain		0	0	16.8517	11.703	0	0	0	0	0	0	0	0	0	0	0	0	0	0	0	0	0	0	0	0	0	0	0	0	0	endophytic
K-k141_651478	8374	49.88	Genome fragment	Not-determined	NA	NA	0	Viruses	NA	NA	NA	NA	NA	uncertain		0	0	20.3364	14.871	0	0	0	0	0	0	0	0	0	0	0	0	0	0	0	0	0	0	0	0	0	0	0	0	0	endophytic
K-NODE_2177_length_8373_cov_11.010099	8373	48.06	Genome fragment	Not-determined	NA	NA	0	Viruses	NA	NA	NA	NA	NA	uncertain		0	0	19.4369	15.0902	0	0	0	0	0	0	0	0	0	0	0	0	0	0	0	0	0	0	0	0	0	0	0	0	0	endophytic
K-NODE_2232_length_8371_cov_12.233886	8371	50.66	Genome fragment	Not-determined	NA	NA	0	Viruses	NA	NA	NA	NA	NA	uncertain		0	0	16.9219	13.8825	0	0	0	0	0	0	0	0	0	0	0	0	0	0	0	0	0	0	0	0	0	0	0	0	0	endophytic
K-k141_983735	8368	47.85	Low-quality genome	Low-quality	1.26	HMM-based (lower-bound)	0	Viruses	NA	NA	NA	NA	NA	uncertain		0	0	46.2409	41.6315	0	0	0	0	0	0	0	0	0	0	0	0	0	0	0	0	0	0	0	0	0	0	0	0	0	endophytic
K-k141_1588452	8367	51.67	Genome fragment	Not-determined	NA	NA	0	Viruses	NA	NA	NA	NA	NA	temperate	lysogenic_marker_proteins-based	14.1256	22.606	0	0	0	0	0	0	0	0	0	0	0	0	0	0	0	0	0	0	0	0	0	0	0	0	0	0	0	epiphytic
K-k141_1256209||full	8367	31.39	Genome fragment	Not-determined	NA	NA	0	Viruses	NA	NA	NA	NA	NA	virulent	PhaTYP-based	0	51.4002	0	0	0	0	0	0	0	0	0	0	0	0	0	0	0	0	0	0	0	0	0	0	0	0	0	0	0	epiphytic
K-k141_634707	8365	48.09	Low-quality genome	Low-quality	1.26	HMM-based (lower-bound)	0	Viruses	NA	NA	NA	NA	NA	uncertain		0	0	65.4951	51.8405	0	0	0	0	0	0	0	0	0	0	0	0	0	0	0	0	0	0	0	0	0	0	0	0	0	endophytic
K-k141_162294	8364	47.67	Genome fragment	Not-determined	NA	NA	0	Viruses	NA	NA	NA	NA	NA	uncertain		0	0	19.2088	14.9199	0	0	0	0	0	0	0	0	0	0	0	0	0	0	0	0	0	0	0	0	0	0	0	0	0	endophytic
K-k141_492924	8361	46.35	Genome fragment	Not-determined	NA	NA	0	Viruses	NA	NA	NA	NA	NA	uncertain		13.2246	0	0	0	0	0	0	0	0	0	0	0	0	0	0	0	0	0	0	0	0	0	0	0	0	0	0	0	0	epiphytic
K-NODE_2241_length_8358_cov_14.469348	8358	48.43	Genome fragment	Not-determined	NA	NA	0	Viruses	NA	NA	NA	NA	NA	uncertain		0	0	19.5964	7.12315	0	0	0	0	0	0	0	0	0	0	0	0	0	0	0	0	0	0	0	0	0	0	0	0	0	endophytic
K-NODE_2185_length_8357_cov_10.617201	8357	48.4	Genome fragment	Not-determined	NA	NA	0	Viruses	NA	NA	NA	NA	NA	uncertain		0	0	20.4712	14.1236	0	0	0	0	0	0	0	0	0	0	0	0	0	0	0	0	0	0	0	0	0	0	0	0	0	endophytic
K-NODE_2193_length_8347_cov_11.533285	8347	49.95	Genome fragment	Not-determined	NA	NA	0	Viruses	NA	NA	NA	NA	NA	uncertain		0	0	21.4628	16.0404	0	0	0	0	0	0	0	0	0	0	0	0	0	0	0	0	0	0	0	0	0	0	0	0	0	endophytic
K-k141_267906	8347	51.78	Genome fragment	Not-determined	NA	NA	0	Viruses	NA	NA	NA	NA	NA	uncertain		24.0164	0	0	0	0	0	0	0	0	0	0	0	0	0	0	0	0	0	0	0	0	0	0	0	0	0	0	0	0	epiphytic
K-NODE_3689_length_8380_cov_21.604565||full	8346	64.35	Low-quality genome	Low-quality	16.02	AAI-based (medium-confidence)	0	Viruses	NA	NA	NA	NA	NA	virulent	PhaTYP-based	24.5408	0	0	0	0	0	0	0	0	0	0	0	0	0	0	0	0	0	0	0	0	0	0	0	0	0	0	0	0	epiphytic
K-k141_1588794||full	8345	44.99	Low-quality genome	Low-quality	15.4	AAI-based (medium-confidence)	0	Viruses	NA	NA	NA	NA	NA	virulent	PhaTYP-based	5.42519	0	0	0	0	0	0	0	0	0	0	0	0	0	0	0	0	0	0	0	0	0	0	0	0	0	0	0	0	epiphytic
K-sec_assembly_k141_2940	8345	48.99	Genome fragment	Not-determined	NA	NA	0	Viruses	NA	NA	NA	NA	NA	uncertain		0	0	161.79	86.234	0	0	0	0	0	0	0	0	0	0	0	0	0	0	0	0	0	0	0	0	0	0	0	0	0	endophytic
K-k141_1670950	8342	47.67	Genome fragment	Not-determined	NA	NA	0	Viruses	NA	NA	NA	NA	NA	uncertain		0	0	21.3196	13.588	0	0	0	0	0	0	0	0	0	0	0	0	0	0	0	0	0	0	0	0	0	0	0	0	0	endophytic
K-NODE_2249_length_8342_cov_9.354893	8342	45.49	Genome fragment	Not-determined	NA	NA	0	Viruses	NA	NA	NA	NA	NA	uncertain		0	0	9.86383	5.14224	0	0	0	0	0	0	0	0	0	0	0	0	0	0	0	0	0	0	0	0	0	0	0	0	0	endophytic
K-k141_146163	8342	47.88	Genome fragment	Not-determined	NA	NA	0	Viruses	NA	NA	NA	NA	NA	uncertain		0	0	18.0421	14.2113	0	0	0	0	0	0	0	0	0	0	0	0	0	0	0	0	0	0	0	0	0	0	0	0	0	endophytic
K-k141_1716573	8341	46.71	Genome fragment	Not-determined	NA	NA	0	Viruses	NA	NA	NA	NA	NA	uncertain		3.2619	0	59.034	30.9195	0	0	0	0	0	0	0	0	0	0	0	0	0	0	0	0	0	0	0	0	0	0	0	0	0	epiphytic
K-k141_902441	8339	33.77	Low-quality genome	Low-quality	18.38	HMM-based (lower-bound)	0	Viruses	NA	NA	NA	NA	NA	uncertain		0	66.5251	0	0	0	0	0	0	0	0	0	0	0	0	0	0	0	0	0	0	0	0	0	0	0	0	0	0	0	epiphytic
K-sec_assembly_k141_1825328	8338	48.13	Low-quality genome	Low-quality	9.34	AAI-based (medium-confidence)	0	Viruses	NA	NA	NA	NA	NA	temperate	lysogenic_marker_proteins-based	45.7874	79.8397	0	0	0	0	0	0	0	0	0	0	0	0	0	0	0	0	0	0	0	0	0	0	0	0	0	0	0	epiphytic
K-NODE_2201_length_8336_cov_12.784567	8336	49.21	Genome fragment	Not-determined	NA	NA	0	Viruses	NA	NA	NA	NA	NA	uncertain		0	0	20.8664	17.4962	0	0	0	0	0	0	0	0	0	0	0	0	0	0	0	0	0	0	0	0	0	0	0	0	0	endophytic
K-k141_957849	8330	48.48	Genome fragment	Not-determined	NA	NA	0	Viruses	NA	NA	NA	NA	NA	temperate	lysogenic_marker_proteins-based	0	0	0	65.385	0	0	0	0	0	0	0	0	0	0	0	0	0	0	0	0	0	0	0	0	0	0	0	0	0	endophytic
K-k141_278638	8329	48.7	Genome fragment	Not-determined	NA	NA	0	Viruses	NA	NA	NA	NA	NA	uncertain		0	0	18.6955	16.356	0	0	0	0	0	0	0	0	0	0	0	0	0	0	0	0	0	0	0	0	0	0	0	0	0	endophytic
K-NODE_2207_length_8327_cov_11.059840	8327	47.03	Genome fragment	Not-determined	NA	NA	0	Viruses	NA	NA	NA	NA	NA	uncertain		0	0	22.7965	16.1726	0	0	0	0	0	0	0	0	0	0	0	0	0	0	0	0	0	0	0	0	0	0	0	0	0	endophytic
K-k141_907350	8323	48.43	Genome fragment	Not-determined	NA	NA	0	Viruses	NA	NA	NA	NA	NA	uncertain		0	0	29.7842	22.209	0	0	0	0	0	0	0	0	0	0	0	0	0	0	0	0	0	0	0	0	0	0	0	0	0	endophytic
K-NODE_2259_length_8322_cov_12.058788	8322	47.13	Genome fragment	Not-determined	NA	NA	0	Viruses	NA	NA	NA	NA	NA	uncertain		0	0	15.7387	0	0	0	0	0	0	0	0	0	0	0	0	0	0	0	0	0	0	0	0	0	0	0	0	0	0	endophytic
K-k141_1041431	8322	50.34	Genome fragment	Not-determined	NA	NA	0	Viruses	NA	NA	NA	NA	NA	uncertain		0	0	24.0931	16.8696	0	0	0	0	0	0	0	0	0	0	0	0	0	0	0	0	0	0	0	0	0	0	0	0	0	endophytic
K-k141_1399562	8321	41.98	Low-quality genome	Low-quality	4.34	HMM-based (lower-bound)	0	Viruses	NA	NA	NA	NA	NA	uncertain		1.83105	60.9545	0	0	0	0	0	0	0	0	0	0	0	0	0	0	0	0	0	0	0	0	0	0	0	0	0	0	0	epiphytic
K-NODE_2260_length_8321_cov_25.685096	8321	48.42	Genome fragment	Not-determined	NA	NA	0	Viruses	NA	NA	NA	NA	NA	uncertain		0	0	28.2267	0	0	0	0	0	0	0	0	0	0	0	0	0	0	0	0	0	0	0	0	0	0	0	0	0	0	endophytic
K-NODE_3714_length_8313_cov_16.602930	8313	47.43	Genome fragment	Not-determined	NA	NA	0	Viruses	NA	NA	NA	NA	NA	uncertain		20.2919	0	2.91309	0	0	0	0	0	0	0	0	0	0	0	0	0	0	0	0	0	0	0	0	0	0	0	0	0	0	epiphytic
K-k141_1298719||full	8311	43.7	Low-quality genome	Low-quality	18.99	AAI-based (medium-confidence)	0	Viruses	NA	NA	NA	NA	NA	temperate	PhaTYP-based	7.49016	0	0	0	0	0	0	0	0	0	0	0	0	0	0	0	0	0	0	0	0	0	0	0	0	0	0	0	0	epiphytic
K-k141_1946643	8308	52.35	Genome fragment	Not-determined	NA	NA	0	Viruses	NA	NA	NA	NA	NA	uncertain		0	0	11.4713	7.60412	0	0	0	0	0	0	0	0	0	0	0	0	0	0	0	0	0	0	0	0	0	0	0	0	0	endophytic
K-NODE_2276_length_8304_cov_32.983028	8304	44.63	Genome fragment	Not-determined	NA	NA	0	Viruses	NA	NA	NA	NA	NA	uncertain		785.032	11.8341	42.2699	0	0	0	0	0	0	0	0	0	0	0	0	0	0	0	0	0	0	0	0	0	0	0	0	0	0	epiphytic
K-k141_1157473	8302	48.49	Genome fragment	Not-determined	NA	NA	0	Viruses	NA	NA	NA	NA	NA	uncertain		0	0	27.7581	26.1169	0	0	0	0	0	0	0	0	0	0	0	0	0	0	0	0	0	0	0	0	0	0	0	0	0	endophytic
K-NODE_2281_length_8297_cov_14.801019	8297	48.16	Low-quality genome	Low-quality	1.25	HMM-based (lower-bound)	0	Viruses	NA	NA	NA	NA	NA	uncertain		0	0	20.1799	14.257	0	0	0	0	0	0	0	0	0	0	0	0	0	0	0	0	0	0	0	0	0	0	0	0	0	endophytic
K-k141_464534	8296	51.4	Medium-quality genome	Medium-quality	77.34	HMM-based (lower-bound)	0	Viruses	NA	NA	NA	NA	NA	temperate	lysogenic_marker_proteins-based	0	0	42.0282	37.8562	0	0	0	0	0	0	0	0	0	0	0	0	0	0	0	0	0	0	0	0	0	0	0	0	0	endophytic
K-NODE_2285_length_8291_cov_13.739801	8291	48.14	Genome fragment	Not-determined	NA	NA	0	Viruses	NA	NA	NA	NA	NA	uncertain		0	0	18.9068	14.7063	0	0	0	0	0	0	0	0	0	0	0	0	0	0	0	0	0	0	0	0	0	0	0	0	0	endophytic
[truncated: 37,559 more rows]

## Sheet: Table S2
Table S2: Characteristics of all vMAGs identified in this study.
[truncated: 1,086 more rows]

## Sheet: Table S3
Table S3: Profiles of eukaryotic viruses carrying kelp homologous genes.
[truncated: 214 more rows]

[truncated: 9 more sheets: Table S4, Table S5, Table S6, Table S7, Table S8, Table S9, Table S10, Table S11, Table S12]
