# Supplementary material for: Macroalgal virosphere assists with host–microbiome equilibrium regulation and affects prokaryotes in surrounding marine environments
Source: ISME J. 2024 May 6;18(1):wrae083. doi: 10.1093/ismejo/wrae083 (PMC11126160; doi:10.1093/ismejo/wrae083)
Supplement: Supplementary_Tables13-18_wrae08 [file supplementary_tables13-18_wrae08.xlsx]

## Sheet: Table S13
Table S13: Confidence scores of viral contigs identified by multiple tools and methods.
vOTUs	length	criteria	dsDNAphage	NCLDV	RNA	ssDNA	lavidaviridae	max_score	max_score_group	hallmark	viral	cellular	vf_score	vf_pvalue	dvf_score	dvf_pvalue
K-NODE_101_length_76198_cov_10.021775||full	76197	VirSorter2 score ≥ 0.9; VirFinder score ≥ 0.9 (p < 0.05); DeepVirFinder score ≥ 0.9 (p < 0.05)	1	0.567	0.005	0.153	0.18	1	dsDNAphage	18	49.6	0	0.985833	0.00278923	1	0
K-NODE_194_length_54437_cov_10.349730||full	54276	VirSorter2 score ≥ 0.9; VirFinder score ≥ 0.9 (p < 0.05);	0.993	0.153	0.005	0.087	0.067	0.993	dsDNAphage	1	57.1	1.4	0.924236	0.0104293	0.85431	0.0211874
K-NODE_249_length_47001_cov_14.383717||full	46798	VirSorter2 score ≥ 0.9	1	0.553	0.01	0.08	0.04	1	dsDNAphage	13	62	1.4	0.697166	0.0464468	0.89362	0.0182227
K-NODE_267_length_45417_cov_1917.330298||full	45416	VirSorter2 score ≥ 0.9; VirFinder score ≥ 0.9 (p < 0.05); DeepVirFinder score ≥ 0.9 (p < 0.05)	1	0.493	0.075	0.213	0.527	1	dsDNAphage	5	48.1	0	0.985565	0.00278923	0.999464	0.00294584
K-NODE_268_length_45385_cov_62.065762||full	45191	VirSorter2 score ≥ 0.9	1	0.427	0	0.013	0.093	1	dsDNAphage	6	32.8	3.4	0.263055	0.182391	0.144647	0.167139
K-NODE_333_length_40795_cov_28.535935||full	40701	VirSorter2 score ≥ 0.9	0.88	0.987	0.035	0	0.647	0.987	NCLDV	0	25	9.3	0.38274	0.126122	0.385872	0.099781
K-NODE_374_length_38181_cov_30.256177||full	37679	VirSorter2 score ≥ 0.9	1	0.153	0.005	0.04	0.107	1	dsDNAphage	7	37.3	0	0.344765	0.140432	0.772056	0.0275889
K-NODE_388_length_37246_cov_12.307413||full	37132	VirSorter2 score ≥ 0.9; VirFinder score ≥ 0.9 (p < 0.05); DeepVirFinder score ≥ 0.9 (p < 0.05)	1	0.953	0.145	0.4	0.973	1	dsDNAphage	9	68.6	0	0.903083	0.012976	0.999252	0.00321021
K-NODE_442_length_34557_cov_184.532897||full	34068	VirSorter2 score ≥ 0.9; VirFinder score ≥ 0.9 (p < 0.05); DeepVirFinder score ≥ 0.9 (p < 0.05)	1	0.48	0.015	0.14	0.587	1	dsDNAphage	9	51.4	2.7	0.959647	0.00642736	0.999018	0.003569
K-NODE_509_length_31388_cov_13.712986||full	31048	VirSorter2 score ≥ 0.9	0.993	0.08	0	0	0.02	0.993	dsDNAphage	13	42.2	6.7	0.546339	0.0778559	0.50609	0.0585958
K-NODE_551_length_30200_cov_7.576746||full	30198	VirSorter2 score ≥ 0.9	0.987	0.093	0	0	0.007	0.987	dsDNAphage	6	69.4	13.9	0.129759	0.291657	0.356114	0.106598
K-NODE_581_length_29343_cov_9.285748||full	29289	VirSorter2 score ≥ 0.9; VirFinder score ≥ 0.9 (p < 0.05); DeepVirFinder score ≥ 0.9 (p < 0.05)	0.993	0.947	0.005	0.08	0.267	0.993	dsDNAphage	13	70	0	0.978918	0.00363813	1	0.000283254
K-NODE_646_length_27552_cov_11.508165||full	27550	VirSorter2 score ≥ 0.9; VirFinder score ≥ 0.9 (p < 0.05); DeepVirFinder score ≥ 0.9 (p < 0.05)	1	0.267	0.06	0.14	0.5	1	dsDNAphage	3	68	0	0.996362	0.000970167	0.999553	0.00277589
K-NODE_650_length_27439_cov_12.675979||full	27382	VirSorter2 score ≥ 0.9DeepVirFinder score ≥ 0.9 (p < 0.05)	0.993	0.427	0.195	0.853	0.947	0.993	dsDNAphage	2	34.8	0	0.536951	0.079675	0.965706	0.011519
K-NODE_705_length_26340_cov_8.058817||full	26339	VirSorter2 score ≥ 0.9	0.907	0.113	0	0	0.007	0.907	dsDNAphage	1	45.5	9.1	0.206221	0.219258	0.459197	0.081275
K-NODE_804_length_24037_cov_51.704362||full	23985	VirSorter2 score ≥ 0.9	0.993	0.12	0	0	0.033	0.993	dsDNAphage	5	26.3	2.6	0.223945	0.204827	0.265954	0.127936
K-NODE_808_length_23999_cov_39.256557||full	23999	VirSorter2 score ≥ 0.9; VirFinder score ≥ 0.9 (p < 0.05); DeepVirFinder score ≥ 0.9 (p < 0.05)	1	0.167	0	0.02	0.207	1	dsDNAphage	7	51.7	0	0.98166	0.00339559	0.999976	0.000849762
K-NODE_841_length_23407_cov_12.820872||full	23405	VirSorter2 score ≥ 0.9; VirFinder score ≥ 0.9 (p < 0.05); DeepVirFinder score ≥ 0.9 (p < 0.05)	0.993	0.073	0	0.027	0.04	0.993	dsDNAphage	6	54.3	2.9	0.925375	0.0104293	0.998262	0.00441876
K-NODE_897_length_22362_cov_15.721881||full	22118	VirSorter2 score ≥ 0.9; VirFinder score ≥ 0.9 (p < 0.05); DeepVirFinder score ≥ 0.9 (p < 0.05)	0.993	0.187	0.22	0.313	0.413	0.993	dsDNAphage	5	68.4	0	0.997518	0.000485084	1	0
K-NODE_982_length_20847_cov_333.420594||full	20720	VirSorter2 score ≥ 0.9; VirFinder score ≥ 0.9 (p < 0.05); DeepVirFinder score ≥ 0.9 (p < 0.05)	1	0.327	0.075	0.367	0.52	1	dsDNAphage	1	44.8	0	0.972656	0.00460829	0.999345	0.00304026
K-NODE_1103_length_19237_cov_27.233969||full	19237	VirSorter2 score ≥ 0.9; VirFinder score ≥ 0.9 (p < 0.05); DeepVirFinder score ≥ 0.9 (p < 0.05)	0.993	0.24	0.065	0.153	0.44	0.993	dsDNAphage	4	59.1	0	0.9988	0.000242542	1	0
K-NODE_1108_length_19179_cov_10.135693||full	18856	VirSorter2 score ≥ 0.9; VirFinder score ≥ 0.9 (p < 0.05); DeepVirFinder score ≥ 0.9 (p < 0.05)	0.993	0.933	0.24	0.733	0.967	0.993	dsDNAphage	1	29	0	0.90967	0.0124909	0.978885	0.00942292
K-NODE_1203_length_18221_cov_137.270285||full	18159	VirSorter2 score ≥ 0.9; VirFinder score ≥ 0.9 (p < 0.05); DeepVirFinder score ≥ 0.9 (p < 0.05)	1	0.687	0.16	0.267	0.373	1	dsDNAphage	5	82.4	0	0.999522	0	1	0
K-NODE_1220_length_18089_cov_6.389043||full	18087	VirSorter2 score ≥ 0.9; VirFinder score ≥ 0.9 (p < 0.05); DeepVirFinder score ≥ 0.9 (p < 0.05)	1	0.613	0.145	0.387	0.887	1	dsDNAphage	1	60.9	0	0.994563	0.00133398	0.999999	0.000415439
K-NODE_1222_length_18060_cov_95.140461||full	17957	VirSorter2 score ≥ 0.9; VirFinder score ≥ 0.9 (p < 0.05); DeepVirFinder score ≥ 0.9 (p < 0.05)	0.967	0.967	0.195	0.293	0.987	0.987	lavidaviridae	0	44.4	0	0.933535	0.00933786	0.998127	0.0044943
K-NODE_1330_length_16903_cov_7.136574||full	16901	VirSorter2 score ≥ 0.9	1	0.3	0.085	0.553	0.393	1	dsDNAphage	8	68.2	0	0.135769	0.283774	0.211325	0.143345
K-NODE_1359_length_16592_cov_7.103828||full	16590	VirSorter2 score ≥ 0.9; VirFinder score ≥ 0.9 (p < 0.05); DeepVirFinder score ≥ 0.9 (p < 0.05)	0.987	0.493	0.27	0.113	0.807	0.987	dsDNAphage	1	20	0	0.987827	0.00278923	1	0
K-NODE_1417_length_16165_cov_6.308380||full	16115	VirSorter2 score ≥ 0.9; VirFinder score ≥ 0.9 (p < 0.05); DeepVirFinder score ≥ 0.9 (p < 0.05)	1	0.62	0.055	0.173	0.86	1	dsDNAphage	6	57.1	0	0.990197	0.00218288	1	0
K-NODE_1418_length_16159_cov_6.503415||full	16157	VirSorter2 score ≥ 0.9; VirFinder score ≥ 0.9 (p < 0.05); DeepVirFinder score ≥ 0.9 (p < 0.05)	1	0.973	0.075	0.247	0.88	1	dsDNAphage	3	73.3	0	0.998001	0.000485084	1	0.000283254
K-NODE_1465_length_15793_cov_6.929724||full	15791	VirSorter2 score ≥ 0.9; VirFinder score ≥ 0.9 (p < 0.05); DeepVirFinder score ≥ 0.9 (p < 0.05)	1	0.96	0.05	0.647	0.767	1	dsDNAphage	8	68.2	0	0.913443	0.0118846	0.999014	0.003569
K-NODE_1513_length_15439_cov_12.959308||full	15064	VirSorter2 score ≥ 0.9; VirFinder score ≥ 0.9 (p < 0.05); DeepVirFinder score ≥ 0.9 (p < 0.05)	1	0.84	0.095	0.947	0.98	1	dsDNAphage	3	81	0	0.909331	0.0124909	0.970137	0.0107637
K-NODE_1543_length_15219_cov_16.054603||full	15218	VirSorter2 score ≥ 0.9; VirFinder score ≥ 0.9 (p < 0.05); DeepVirFinder score ≥ 0.9 (p < 0.05)	1	0.507	0.265	0.387	0.347	1	dsDNAphage	5	88.9	0	0.997461	0.000606355	1	0
K-NODE_1613_length_14833_cov_6.692922||full	14831	VirSorter2 score ≥ 0.9; VirFinder score ≥ 0.9 (p < 0.05); DeepVirFinder score ≥ 0.9 (p < 0.05)	1	0.567	0.33	0.927	0.987	1	dsDNAphage	8	66.7	0	0.93417	0.00933786	0.999762	0.00213385
K-NODE_1678_length_14496_cov_9.853196||full	13820	VirSorter2 score ≥ 0.9; VirFinder score ≥ 0.9 (p < 0.05); DeepVirFinder score ≥ 0.9 (p < 0.05)	1	0.18	0.07	0.313	0.553	1	dsDNAphage	3	80	0	0.910852	0.0123696	0.962948	0.0119533
K-NODE_1769_length_13964_cov_110.841973||full	13962	VirSorter2 score ≥ 0.9; VirFinder score ≥ 0.9 (p < 0.05); DeepVirFinder score ≥ 0.9 (p < 0.05)	1	0.56	0.17	0.56	0.907	1	dsDNAphage	3	81.8	0	0.99507	0.00133398	0.999976	0.000849762
K-NODE_1788_length_13891_cov_105.222463||full	13888	VirSorter2 score ≥ 0.9; VirFinder score ≥ 0.9 (p < 0.05); DeepVirFinder score ≥ 0.9 (p < 0.05)	0.993	0.793	0.375	0.273	0.96	0.993	dsDNAphage	2	37.5	0	0.992377	0.00194033	1	0
K-NODE_1909_length_13261_cov_5.824398||full	13258	VirSorter2 score ≥ 0.9DeepVirFinder score ≥ 0.9 (p < 0.05)	1	0.52	0.105	0.12	0.327	1	dsDNAphage	4	70.6	0	0.537619	0.0795537	0.984676	0.00859204
K-NODE_2030_length_12681_cov_6.901077||full	12617	VirSorter2 score ≥ 0.9; VirFinder score ≥ 0.9 (p < 0.05); DeepVirFinder score ≥ 0.9 (p < 0.05)	1	0.153	0.305	0.813	0.767	1	dsDNAphage	4	68.8	0	0.988407	0.00254669	0.999915	0.00152957
K-NODE_2041_length_12639_cov_6.884854||full	12260	VirSorter2 score ≥ 0.9DeepVirFinder score ≥ 0.9 (p < 0.05)	0.987	0.053	0	0.007	0.087	0.987	dsDNAphage	6	71.4	14.3	0.756122	0.0357749	0.989316	0.00757232
K-NODE_2120_length_12301_cov_7.457047||full	11923	VirSorter2 score ≥ 0.9; VirFinder score ≥ 0.9 (p < 0.05); DeepVirFinder score ≥ 0.9 (p < 0.05)	1	0.567	0.245	0.007	0.207	1	dsDNAphage	1	15.4	0	0.993223	0.00169779	0.999992	0.000623159
K-NODE_2140_length_12232_cov_5.788700||full	12231	VirSorter2 score ≥ 0.9DeepVirFinder score ≥ 0.9 (p < 0.05)	0.993	0.073	0.025	0.133	0.427	0.993	dsDNAphage	7	78.6	7.1	0.672723	0.0511763	0.991467	0.00711912
K-NODE_2160_length_12168_cov_15.664080||full	11947	VirSorter2 score ≥ 0.9DeepVirFinder score ≥ 0.9 (p < 0.05)	0.987	0.107	0	0.027	0.013	0.987	dsDNAphage	2	12.5	4.2	0.299753	0.162139	0.977686	0.00957399
K-NODE_2197_length_12034_cov_10.831205||full	12031	VirSorter2 score ≥ 0.9	0.94	0.58	0.045	0.033	0.573	0.94	dsDNAphage	3	46.2	0	0.0912073	0.351443	0.111872	0.182737
K-NODE_2258_length_11887_cov_288.212052||full	11873	VirSorter2 score ≥ 0.9; VirFinder score ≥ 0.9 (p < 0.05); DeepVirFinder score ≥ 0.9 (p < 0.05)	0.993	0.34	0.73	0.367	0.94	0.993	dsDNAphage	2	41.7	0	0.967124	0.00533592	0.999487	0.00294584
K-NODE_2349_length_11567_cov_10.305942||full	11185	VirSorter2 score ≥ 0.9; VirFinder score ≥ 0.9 (p < 0.05); DeepVirFinder score ≥ 0.9 (p < 0.05)	0.987	0.347	0.205	0.22	0.447	0.987	dsDNAphage	5	70	0	0.96377	0.00569973	0.998106	0.00451318
K-NODE_2373_length_11497_cov_5.848540||full	11394	VirSorter2 score ≥ 0.9; VirFinder score ≥ 0.9 (p < 0.05); DeepVirFinder score ≥ 0.9 (p < 0.05)	1	0.907	0.2	0.7	0.987	1	dsDNAphage	2	62.5	0	0.959119	0.00642736	0.993597	0.00660926
K-NODE_2439_length_11295_cov_7.728648||full	11151	VirSorter2 score ≥ 0.9; VirFinder score ≥ 0.9 (p < 0.05); DeepVirFinder score ≥ 0.9 (p < 0.05)	1	0.7	0.155	0.467	0.787	1	dsDNAphage	1	61.5	0	0.992807	0.00181906	0.998605	0.00415439
K-NODE_2483_length_11124_cov_33.712711||full	10683	VirSorter2 score ≥ 0.9	1	0.087	0.085	0.067	0.373	1	dsDNAphage	9	58.8	5.9	0.590947	0.0682755	0.875841	0.0197522
K-NODE_2609_length_10714_cov_21.656065||full	10704	VirSorter2 score ≥ 0.9	0.993	0.1	0.045	0.027	0.273	0.993	dsDNAphage	4	41.7	8.3	0.290855	0.166262	0.27275	0.126539
K-NODE_2765_length_10302_cov_7.987509||full	10302	VirSorter2 score ≥ 0.9; VirFinder score ≥ 0.9 (p < 0.05); DeepVirFinder score ≥ 0.9 (p < 0.05)	0.993	0.873	0.25	0.84	0.96	0.993	dsDNAphage	5	71.4	0	0.988437	0.00254669	0.999998	0.000453206
K-NODE_2766_length_10299_cov_5.183424||full	10099	VirSorter2 score ≥ 0.9; VirFinder score ≥ 0.9 (p < 0.05); DeepVirFinder score ≥ 0.9 (p < 0.05)	0.993	0.7	0.02	0.327	0.247	0.993	dsDNAphage	2	72.2	0	0.994821	0.00133398	0.999999	0.000434323
K-NODE_2768_length_10297_cov_55.459773||full	10266	VirSorter2 score ≥ 0.9	1	0.493	0.12	0.053	0.233	1	dsDNAphage	3	46.2	0	0.039278	0.493451	0.535115	0.0514012
K-NODE_2833_length_10138_cov_24.911633||full	10111	VirSorter2 score ≥ 0.9DeepVirFinder score ≥ 0.9 (p < 0.05)	1	0.313	0.145	0.367	0.46	1	dsDNAphage	5	78.6	0	0.608272	0.065365	0.999439	0.00296473
K-NODE_2930_length_9861_cov_5.779421||full	9858	VirSorter2 score ≥ 0.9; VirFinder score ≥ 0.9 (p < 0.05); DeepVirFinder score ≥ 0.9 (p < 0.05)	0.98	0.307	0.15	0.82	0.74	0.98	dsDNAphage	4	75	0	0.960187	0.00642736	1	0
K-NODE_3028_length_9671_cov_5.018927||full	9668	VirSorter2 score ≥ 0.9; VirFinder score ≥ 0.9 (p < 0.05); DeepVirFinder score ≥ 0.9 (p < 0.05)	1	0.747	0.035	0.38	0.513	1	dsDNAphage	4	50	0	0.946715	0.00739753	0.999563	0.00277589
K-NODE_3084_length_9516_cov_5.597083||full	9515	VirSorter2 score ≥ 0.9; VirFinder score ≥ 0.9 (p < 0.05); DeepVirFinder score ≥ 0.9 (p < 0.05)	0.987	0.253	0.07	0.093	0.287	0.987	dsDNAphage	1	33.3	5.6	0.977281	0.0037594	0.999998	0.00047209
K-NODE_3097_length_9482_cov_6.526148||full	9304	VirSorter2 score ≥ 0.9	1	0.14	0.375	0.227	0.153	1	dsDNAphage	1	15.4	0	0.678091	0.0497211	0.346414	0.108637
K-NODE_3189_length_9329_cov_11.617856||full	9325	VirSorter2 score ≥ 0.9	0.993	0.313	0.73	0.153	0.66	0.993	dsDNAphage	1	28.6	0	0.505918	0.0862236	0.531647	0.0521376
K-NODE_3319_length_9061_cov_144.058850||full	9009	VirSorter2 score ≥ 0.9; VirFinder score ≥ 0.9 (p < 0.05); DeepVirFinder score ≥ 0.9 (p < 0.05)	0.993	0.253	0.25	0.227	0.12	0.993	dsDNAphage	1	45.5	0	0.929097	0.0100655	0.93946	0.0148236
K-NODE_3764_length_8225_cov_12.089229||full	8175	VirSorter2 score ≥ 0.9; VirFinder score ≥ 0.9 (p < 0.05); DeepVirFinder score ≥ 0.9 (p < 0.05)	0.993	0.293	0.02	0.04	0.133	0.993	dsDNAphage	2	63.6	9.1	0.909743	0.0124909	0.98687	0.00811995
K-NODE_3843_length_8102_cov_4.696533||full	8099	VirSorter2 score ≥ 0.9	0.953	0.053	0.005	0.047	0.067	0.953	dsDNAphage	5	75	8.3	0.687357	0.0480233	0.731316	0.0304404
K-NODE_3906_length_8016_cov_7.971737||full	7912	VirSorter2 score ≥ 0.9	1	0.353	0.085	0.607	0.547	1	dsDNAphage	2	36.4	0	0.514631	0.084162	0.204733	0.145404
K-NODE_3956_length_7919_cov_24.895346||full	7919	VirSorter2 score ≥ 0.9	0.94	0.173	0.005	0	0.027	0.94	dsDNAphage	1	55.6	11.1	0.046337	0.46568	0.047184	0.238273
K-NODE_4108_length_7684_cov_7.604011||full	6800	VirSorter2 score ≥ 0.9DeepVirFinder score ≥ 0.9 (p < 0.05)	0.987	0.373	0.31	0.247	0.8	0.987	dsDNAphage	1	22.2	0	0.651632	0.0555421	0.999843	0.00190724
K-NODE_4227_length_7499_cov_205.627217||full	7371	VirSorter2 score ≥ 0.9; VirFinder score ≥ 0.9 (p < 0.05); DeepVirFinder score ≥ 0.9 (p < 0.05)	1	0.713	0.185	0.733	0.387	1	dsDNAphage	3	66.7	0	0.982971	0.00339559	0.999997	0.000490974
K-NODE_4260_length_7440_cov_7.186865||full	7329	VirSorter2 score ≥ 0.9	0.993	0.993	0.1	0.533	1	1	lavidaviridae	0	30	0	0.348716	0.138734	0.213434	0.142326
K-NODE_4415_length_7256_cov_18.533815||full	7209	VirSorter2 score ≥ 0.75 AND VirFinder score ≥ 0.7 (p < 0.05) AND DeepVirFinder score ≥ 0.7 (p < 0.05)	0.793	0.013	0	0	0	0.793	dsDNAphage	2	20	50	0.819859	0.0253456	0.705785	0.0325931
K-NODE_4494_length_7163_cov_6.236213||full	7163	VirSorter2 score ≥ 0.9DeepVirFinder score ≥ 0.9 (p < 0.05)	0.993	1	0.18	0.92	1	1	NCLDV	0	88.9	0	0.645228	0.0566335	0.982381	0.00895083
K-NODE_4531_length_7119_cov_15.397792||full	7118	VirSorter2 score ≥ 0.9	0.993	0.507	0.225	0.513	0.233	0.993	dsDNAphage	1	50	0	0.593946	0.0679117	0.746472	0.0293451
K-NODE_4536_length_7113_cov_31.182205||full	7113	VirSorter2 score ≥ 0.9; VirFinder score ≥ 0.9 (p < 0.05); DeepVirFinder score ≥ 0.9 (p < 0.05)	0.947	0.1	0.72	0.127	0.587	0.947	dsDNAphage	1	12.5	0	0.990676	0.00206161	0.999737	0.00224715
K-NODE_4586_length_7058_cov_5.993003||full	7041	VirSorter2 score ≥ 0.9DeepVirFinder score ≥ 0.9 (p < 0.05)	0.993	0.94	0.315	0.513	1	1	lavidaviridae	0	42.9	0	0.289351	0.16699	0.99712	0.00515522
K-NODE_4615_length_7024_cov_5.093557||full	6983	VirSorter2 score ≥ 0.9; VirFinder score ≥ 0.9 (p < 0.05);	1	0.733	0.035	0.727	0.227	1	dsDNAphage	5	57.1	0	0.957953	0.00654863	0.886996	0.0187703
K-NODE_4896_length_6727_cov_100.058903||full	6529	VirSorter2 score ≥ 0.9; VirFinder score ≥ 0.9 (p < 0.05); DeepVirFinder score ≥ 0.9 (p < 0.05)	1	0.42	0.26	0.54	0.947	1	dsDNAphage	3	83.3	0	0.985981	0.00278923	1	0
K-NODE_4921_length_6705_cov_6.840752||full	6605	VirSorter2 score ≥ 0.9; VirFinder score ≥ 0.9 (p < 0.05); DeepVirFinder score ≥ 0.9 (p < 0.05)	0.98	0.853	0.07	0.633	0.9	0.98	dsDNAphage	6	60	0	0.957348	0.00654863	0.998268	0.00441876
K-NODE_4936_length_6693_cov_6.963543||full	6647	VirSorter2 score ≥ 0.9; VirFinder score ≥ 0.9 (p < 0.05); DeepVirFinder score ≥ 0.9 (p < 0.05)	1	0.44	0.205	0.293	0.473	1	dsDNAphage	4	85.7	0	0.984698	0.00315304	0.999776	0.0020772
K-NODE_5069_length_6572_cov_7.982200||full	6429	VirSorter2 score ≥ 0.9; VirFinder score ≥ 0.9 (p < 0.05); DeepVirFinder score ≥ 0.9 (p < 0.05)	0.98	0.687	0.355	0.573	0.92	0.98	dsDNAphage	1	66.7	0	0.910036	0.0124909	0.99863	0.00411663
K-NODE_5107_length_6540_cov_5.487895||full	6002	VirSorter2 score ≥ 0.9	0.993	0.42	0.495	0.98	1	1	lavidaviridae	0	66.7	0	0.198037	0.226292	0.212554	0.14276
K-NODE_5115_length_6531_cov_5.811458||full	6421	VirSorter2 score ≥ 0.9; VirFinder score ≥ 0.9 (p < 0.05); DeepVirFinder score ≥ 0.9 (p < 0.05)	0.973	0.133	0.11	0.38	0.233	0.973	dsDNAphage	1	70	0	0.930581	0.00970167	0.99995	0.0011519
K-NODE_5144_length_6511_cov_7.394981||full	6507	VirSorter2 score ≥ 0.9; VirFinder score ≥ 0.9 (p < 0.05);	0.933	0.1	0.005	0.027	0.047	0.933	dsDNAphage	2	42.9	14.3	0.98885	0.00254669	0.202882	0.145951
K-NODE_5210_length_6452_cov_17.330311||full	6273	VirSorter2 score ≥ 0.9; VirFinder score ≥ 0.9 (p < 0.05); DeepVirFinder score ≥ 0.9 (p < 0.05)	1	0.493	0.16	0.733	0.673	1	dsDNAphage	3	77.8	0	0.9877	0.00278923	0.999978	0.000849762
K-NODE_5258_length_6407_cov_6.955919||full	6298	VirSorter2 score ≥ 0.9DeepVirFinder score ≥ 0.9 (p < 0.05)	0.973	0.94	0.045	0.393	0.787	0.973	dsDNAphage	3	57.1	0	0.515438	0.0839195	0.999265	0.00315356
K-NODE_5754_length_6043_cov_13.358216||full	6041	VirSorter2 score ≥ 0.9DeepVirFinder score ≥ 0.9 (p < 0.05)	0.987	0.067	0.025	0.193	0.147	0.987	dsDNAphage	3	75	12.5	0.615846	0.0634247	0.918169	0.0164287
K-NODE_5762_length_6040_cov_15.649624||full	6038	VirSorter2 score ≥ 0.9; VirFinder score ≥ 0.9 (p < 0.05); DeepVirFinder score ≥ 0.9 (p < 0.05)	0.987	0.18	0.7	0.693	0.953	0.987	dsDNAphage	1	42.9	0	0.959492	0.00642736	0.999351	0.00304026
K-NODE_5816_length_6000_cov_6.409756||full	5828	VirSorter2 score ≥ 0.9; VirFinder score ≥ 0.9 (p < 0.05); DeepVirFinder score ≥ 0.9 (p < 0.05)	0.993	0.18	0.195	0.887	0.54	0.993	dsDNAphage	4	72.7	0	0.932467	0.00945913	0.917997	0.0164287
K-NODE_5879_length_5956_cov_12.329266||full	5375	VirSorter2 score ≥ 0.9; VirFinder score ≥ 0.9 (p < 0.05); DeepVirFinder score ≥ 0.9 (p < 0.05)	0.98	0.4	0.215	0.633	0.293	0.98	dsDNAphage	1	93.3	0	0.999151	0.000121271	1	0
K-NODE_5989_length_5881_cov_4.159629||full	5602	VirSorter2 score ≥ 0.9	1	0.673	0.33	0.727	0.84	1	dsDNAphage	4	100	0	0.404152	0.118846	0.578391	0.044622
K-NODE_5992_length_5878_cov_6.484802||full	5878	VirSorter2 score ≥ 0.9; VirFinder score ≥ 0.9 (p < 0.05); DeepVirFinder score ≥ 0.9 (p < 0.05)	0.98	0.26	0.735	0.147	0.78	0.98	dsDNAphage	1	25	0	0.990448	0.00218288	0.999994	0.000585392
K-NODE_6053_length_5833_cov_6.659398||full	5627	VirSorter2 score ≥ 0.9; VirFinder score ≥ 0.9 (p < 0.05); DeepVirFinder score ≥ 0.9 (p < 0.05)	0.973	0.347	0.28	0.133	0.627	0.973	dsDNAphage	1	50	0	0.991252	0.00206161	0.998758	0.00392779
K-NODE_6094_length_5806_cov_216.528430||full	5804	VirSorter2 score ≥ 0.9; VirFinder score ≥ 0.9 (p < 0.05);	0.993	0.62	0.045	0.36	0.133	0.993	dsDNAphage	1	28.6	0	0.930399	0.00970167	0.709788	0.0323098
K-NODE_6106_length_5797_cov_4.706374||full	5716	VirSorter2 score ≥ 0.9	1	0.927	0.1	0.127	0.92	1	dsDNAphage	2	50	0	0.285392	0.169294	0.174964	0.155355
K-NODE_6125_length_5779_cov_71.727813||full	5777	VirSorter2 score ≥ 0.9	0.993	0.233	0.355	0.813	0.747	0.993	dsDNAphage	4	62.5	0	0.474511	0.0948339	0.830857	0.0229436
K-NODE_6187_length_5738_cov_6.171740||full	5737	VirSorter2 score ≥ 0.9	0.953	0.047	0.015	0.033	0.053	0.953	dsDNAphage	3	30	20	0.365438	0.132064	0.477177	0.0750623
K-NODE_6360_length_5623_cov_3.532328||full	5623	VirSorter2 score ≥ 0.9	1	0.227	0.37	0.78	0.873	1	dsDNAphage	2	100	0	0.255883	0.18603	0.189868	0.150295
K-NODE_6373_length_5617_cov_4.734268||full	5613	VirSorter2 score ≥ 0.9; VirFinder score ≥ 0.9 (p < 0.05); DeepVirFinder score ≥ 0.9 (p < 0.05)	0.993	0.14	0.26	0.86	0.507	0.993	dsDNAphage	1	66.7	0	0.991711	0.00206161	0.999863	0.00188836
K-NODE_6450_length_5574_cov_5.358761||full	5574	VirSorter2 score ≥ 0.9; VirFinder score ≥ 0.9 (p < 0.05); DeepVirFinder score ≥ 0.9 (p < 0.05)	1	0.773	0.215	0.613	0.547	1	dsDNAphage	2	71.4	0	0.992857	0.00181906	0.999992	0.000623159
K-NODE_6457_length_5570_cov_8.521850||full	5568	VirSorter2 score ≥ 0.9	0.987	0.127	0.345	0.733	0.467	0.987	dsDNAphage	5	50	0	0.649641	0.0557846	0.261962	0.128975
K-NODE_6468_length_5564_cov_5.373752||full	5560	VirSorter2 score ≥ 0.9; VirFinder score ≥ 0.9 (p < 0.05); DeepVirFinder score ≥ 0.9 (p < 0.05)	1	0.913	0.085	0.733	0.227	1	dsDNAphage	2	90.9	0	0.999741	0	1	0
K-NODE_6516_length_5527_cov_6.878655||full	5527	VirSorter2 score ≥ 0.9; VirFinder score ≥ 0.9 (p < 0.05);	0.987	0.327	0.7	0.66	0.933	0.987	dsDNAphage	1	40	0	0.994052	0.00157652	0.868196	0.0202432
K-NODE_6620_length_5462_cov_30.879601||full	5460	VirSorter2 score ≥ 0.9; VirFinder score ≥ 0.9 (p < 0.05); DeepVirFinder score ≥ 0.9 (p < 0.05)	0.993	0.72	0.285	0.673	0.287	0.993	dsDNAphage	2	66.7	0	0.997505	0.000485084	1	0
K-NODE_6675_length_5434_cov_4.885481||full	5431	VirSorter2 score ≥ 0.9; VirFinder score ≥ 0.9 (p < 0.05); DeepVirFinder score ≥ 0.9 (p < 0.05)	0.967	0.107	0.52	0.18	0.94	0.967	dsDNAphage	1	25	0	0.920055	0.0111569	0.991441	0.00711912
K-NODE_6982_length_5276_cov_6.660410||full	5274	VirSorter2 score ≥ 0.9; VirFinder score ≥ 0.9 (p < 0.05); DeepVirFinder score ≥ 0.9 (p < 0.05)	1	0.28	0.49	0.867	0.493	1	dsDNAphage	2	25	0	0.973408	0.00460829	0.999922	0.0014918
K-NODE_7098_length_5223_cov_4.164280||full	5221	VirSorter2 score ≥ 0.9DeepVirFinder score ≥ 0.9 (p < 0.05)	0.993	0.78	0.325	0.98	0.613	0.993	dsDNAphage	2	75	0	0.68316	0.0491147	0.973267	0.0101783
K-NODE_7105_length_5220_cov_4.509584||full	5119	VirSorter2 score ≥ 0.9; VirFinder score ≥ 0.9 (p < 0.05); DeepVirFinder score ≥ 0.9 (p < 0.05)	1	0.62	0.245	0.72	0.74	1	dsDNAphage	4	85.7	0	0.922166	0.0109144	0.949439	0.0137284
K-NODE_7221_length_5158_cov_3.716441||full	5157	VirSorter2 score ≥ 0.9; VirFinder score ≥ 0.9 (p < 0.05); DeepVirFinder score ≥ 0.9 (p < 0.05)	0.993	0.193	0.17	0.567	0.38	0.993	dsDNAphage	2	100	0	0.965257	0.00557846	0.998309	0.00439988
K-NODE_7328_length_5114_cov_5.436450||full	5112	VirSorter2 score ≥ 0.9DeepVirFinder score ≥ 0.9 (p < 0.05)	0.987	0.76	0.3	0.74	0.847	0.987	dsDNAphage	4	80	0	0.653127	0.0552995	0.970542	0.0106881
K-NODE_473_length_34320_cov_16.849234||full	34117	VirSorter2 score ≥ 0.9; VirFinder score ≥ 0.9 (p < 0.05); DeepVirFinder score ≥ 0.9 (p < 0.05)	1	0.34	0.045	0.187	0.24	1	dsDNAphage	4	73.7	0	0.991099	0.00206161	0.999603	0.0026437
K-NODE_1537_length_19227_cov_9.806906||full	19225	VirSorter2 score ≥ 0.9; VirFinder score ≥ 0.9 (p < 0.05); DeepVirFinder score ≥ 0.9 (p < 0.05)	1	0.46	0.045	0.087	0.147	1	dsDNAphage	1	35	2.5	0.986916	0.00278923	0.986306	0.00823325
K-NODE_1796_length_17526_cov_17.135195||full	17524	VirSorter2 score ≥ 0.9; VirFinder score ≥ 0.9 (p < 0.05); DeepVirFinder score ≥ 0.9 (p < 0.05)	1	0.84	0.165	0.353	0.867	1	dsDNAphage	2	32.1	0	0.993431	0.00157652	0.999566	0.00275701
K-NODE_2342_length_15026_cov_11.854118||full	14956	VirSorter2 score ≥ 0.9; VirFinder score ≥ 0.9 (p < 0.05); DeepVirFinder score ≥ 0.9 (p < 0.05)	1	0.167	0.1	0.113	0.267	1	dsDNAphage	7	78.9	0	0.935827	0.00897405	0.999979	0.000849762
K-NODE_2463_length_14565_cov_11.697795||full	14393	VirSorter2 score ≥ 0.9; VirFinder score ≥ 0.9 (p < 0.05); DeepVirFinder score ≥ 0.9 (p < 0.05)	1	0.113	0.015	0.047	0.193	1	dsDNAphage	2	61.1	5.6	0.998709	0.000363813	1	0.00026437
K-NODE_3062_length_12761_cov_12.531875||full	12713	VirSorter2 score ≥ 0.9; VirFinder score ≥ 0.9 (p < 0.05); DeepVirFinder score ≥ 0.9 (p < 0.05)	0.993	0.72	0.025	0.533	0.227	0.993	dsDNAphage	1	63.2	0	0.938655	0.00873151	0.997255	0.00509857
K-NODE_3456_length_11845_cov_7.371077||full	11844	VirSorter2 score ≥ 0.9; VirFinder score ≥ 0.9 (p < 0.05); DeepVirFinder score ≥ 0.9 (p < 0.05)	1	0.58	0.7	0.153	0.687	1	dsDNAphage	1	25	0	0.980614	0.00363813	0.999834	0.00196389
K-NODE_3583_length_11567_cov_15.162092||full	11567	VirSorter2 score ≥ 0.9	0.927	0.193	0.035	0	0.067	0.927	dsDNAphage	3	42.9	14.3	0.0676268	0.400073	0.0391611	0.250585
K-NODE_3806_length_11114_cov_10.954155||full	11090	VirSorter2 score ≥ 0.9DeepVirFinder score ≥ 0.9 (p < 0.05)	0.973	0.14	0.005	0.027	0.033	0.973	dsDNAphage	1	15	5	0.293841	0.164565	0.992257	0.00689251
K-NODE_4101_length_10564_cov_11.222286||full	10442	VirSorter2 score ≥ 0.9; VirFinder score ≥ 0.9 (p < 0.05); DeepVirFinder score ≥ 0.9 (p < 0.05)	1	0.233	0.33	0.7	0.727	1	dsDNAphage	4	46.7	0	0.967666	0.00533592	0.999978	0.000849762
K-NODE_4498_length_9936_cov_9.210606||full	9416	VirSorter2 score ≥ 0.9DeepVirFinder score ≥ 0.9 (p < 0.05)	0.967	0.313	0.17	0.407	0.86	0.967	dsDNAphage	1	31.2	0	0.372857	0.12976	0.9934	0.00664703
K-NODE_4650_length_9727_cov_8.358251||full	9725	VirSorter2 score ≥ 0.9; VirFinder score ≥ 0.9 (p < 0.05); DeepVirFinder score ≥ 0.9 (p < 0.05)	0.993	0.38	0.26	0.393	0.813	0.993	dsDNAphage	2	70	0	0.916837	0.0117633	0.980004	0.00929073
K-NODE_4733_length_9586_cov_9.392928||full	9585	VirSorter2 score ≥ 0.9	0.907	0.02	0.005	0	0.02	0.907	dsDNAphage	3	33.3	50	0.239017	0.19464	0.193147	0.14901
K-NODE_4990_length_9245_cov_8.981284||full	9244	VirSorter2 score ≥ 0.9DeepVirFinder score ≥ 0.9 (p < 0.05)	0.993	0.487	0.425	0.387	0.473	0.993	dsDNAphage	2	37.5	0	0.691367	0.0475382	0.979756	0.0093285
K-NODE_5270_length_8880_cov_5.687025||full	8880	VirSorter2 score ≥ 0.9; VirFinder score ≥ 0.9 (p < 0.05); DeepVirFinder score ≥ 0.9 (p < 0.05)	1	0.72	0.91	0.533	0.947	1	dsDNAphage	1	20	0	0.958161	0.00654863	0.999955	0.00109525
K-NODE_5487_length_8603_cov_9.229761||full	8477	VirSorter2 score ≥ 0.9; VirFinder score ≥ 0.9 (p < 0.05); DeepVirFinder score ≥ 0.9 (p < 0.05)	0.993	0.56	0.12	0.46	0.447	0.993	dsDNAphage	1	83.3	0	0.987657	0.00278923	0.999999	0.000396556
K-NODE_5818_length_8248_cov_18.832052||full	8244	VirSorter2 score ≥ 0.9; VirFinder score ≥ 0.9 (p < 0.05); DeepVirFinder score ≥ 0.9 (p < 0.05)	1	0.473	0.68	0.74	0.893	1	dsDNAphage	1	18.2	0	0.947348	0.00727626	0.937752	0.0149558
K-NODE_6062_length_7997_cov_13.687232||full	7470	VirSorter2 score ≥ 0.9	0.907	0.733	0.26	0.073	0.367	0.907	dsDNAphage	1	40	0	0.175806	0.244603	0.146903	0.1661
K-NODE_6157_length_7899_cov_70.859510||full	7895	VirSorter2 score ≥ 0.9	0.88	1	0.115	0.033	0.827	1	NCLDV	0	40	0	0.0245256	0.578584	0.201024	0.146461
K-NODE_6750_length_7411_cov_9.233279||full	7408	VirSorter2 score ≥ 0.9; VirFinder score ≥ 0.9 (p < 0.05); DeepVirFinder score ≥ 0.9 (p < 0.05)	0.993	0.533	0.19	0.533	0.267	0.993	dsDNAphage	1	75	0	0.986495	0.00278923	0.999999	0.000434323
K-NODE_6782_length_7388_cov_6.874131||full	7385	VirSorter2 score ≥ 0.9	1	0.173	0.245	0.34	0.293	1	dsDNAphage	2	55.6	0	0.379228	0.126971	0.429769	0.0891306
K-NODE_8405_length_6273_cov_5.824220||full	6271	VirSorter2 score ≥ 0.9	0.887	0.913	0.14	0.073	0.78	0.913	NCLDV	0	50	0	0.11291	0.315911	0.0823226	0.201752
K-NODE_9226_length_5816_cov_9.924492||full	5815	VirSorter2 score ≥ 0.9; VirFinder score ≥ 0.9 (p < 0.05); DeepVirFinder score ≥ 0.9 (p < 0.05)	1	0.713	0.23	0.607	0.48	1	dsDNAphage	4	71.4	0	0.998458	0.000485084	1	0
K-NODE_9241_length_5807_cov_4.766690||full	5735	VirSorter2 score ≥ 0.9	0.987	0.2	0.01	0.04	0.02	0.987	dsDNAphage	5	71.4	14.3	0.264343	0.181664	0.283589	0.123782
K-NODE_9259_length_5802_cov_4.692709||full	5800	VirSorter2 score ≥ 0.9DeepVirFinder score ≥ 0.9 (p < 0.05)	0.94	0.28	0.04	0.033	0.8	0.94	dsDNAphage	1	22.2	11.1	0.368211	0.130609	0.909501	0.0170708
K-NODE_9464_length_5703_cov_5.203966||full	5701	VirSorter2 score ≥ 0.9	1	0.693	0.405	0.98	0.627	1	dsDNAphage	4	100	0	0.469465	0.0964104	0.518685	0.054838
K-NODE_9681_length_5608_cov_5.395642||full	5607	VirSorter2 score ≥ 0.9; VirFinder score ≥ 0.9 (p < 0.05); DeepVirFinder score ≥ 0.9 (p < 0.05)	1	0.567	0.04	0.733	0.787	1	dsDNAphage	2	100	0	0.993675	0.00157652	0.975227	0.00987612
K-NODE_10046_length_5446_cov_10.557225||full	5358	VirSorter2 score ≥ 0.9DeepVirFinder score ≥ 0.9 (p < 0.05)	0.993	0.2	0.005	0.02	0.027	0.993	dsDNAphage	3	75	25	0.879525	0.0166141	0.905298	0.0172974
K-NODE_10089_length_5429_cov_10.767399||full	5304	VirSorter2 score ≥ 0.9	0.947	0.44	0.175	0.533	0.467	0.947	dsDNAphage	1	50	0	0.0319658	0.533107	0.179621	0.154052
K-NODE_10408_length_5287_cov_10.643540||full	5284	VirSorter2 score ≥ 0.9; VirFinder score ≥ 0.9 (p < 0.05); DeepVirFinder score ≥ 0.9 (p < 0.05)	0.993	0.873	0.135	0.9	0.987	0.993	dsDNAphage	5	77.8	0	0.979885	0.00363813	0.982743	0.00891306
K-NODE_10646_length_5195_cov_13.544358||full	5193	VirSorter2 score ≥ 0.9DeepVirFinder score ≥ 0.9 (p < 0.05)	1	0.367	0.17	0.8	0.747	1	dsDNAphage	7	100	0	0.607616	0.0654863	0.993691	0.00659038
K-NODE_10672_length_5184_cov_6.365958||full	5182	VirSorter2 score ≥ 0.9; VirFinder score ≥ 0.9 (p < 0.05); DeepVirFinder score ≥ 0.9 (p < 0.05)	0.993	0.24	0.2	0.913	0.4	0.993	dsDNAphage	3	77.8	0	0.929384	0.0100655	0.99977	0.00209608
K-NODE_10857_length_5109_cov_8.184408||full	5106	VirSorter2 score ≥ 0.9	0.987	0.96	0.755	0.327	0.827	0.987	dsDNAphage	1	25	0	0.131728	0.288746	0.326305	0.113396
K-NODE_4_length_56640_cov_78.937952||full	56419	VirSorter2 score ≥ 0.9DeepVirFinder score ≥ 0.9 (p < 0.05)	0.98	0.713	0	0.033	0.073	0.98	dsDNAphage	18	47.6	3.7	0.621451	0.0620907	0.965582	0.0115379
K-NODE_9_length_53546_cov_183.294909||full	39860	VirSorter2 score ≥ 0.9	0.96	0.867	0	0	0.353	0.96	dsDNAphage	2	24	6	0.328891	0.148557	0.784281	0.026607
K-NODE_130_length_24526_cov_48.502105||full	24181	VirSorter2 score ≥ 0.9; VirFinder score ≥ 0.9 (p < 0.05); DeepVirFinder score ≥ 0.9 (p < 0.05)	1	0.12	0.015	0.127	0.52	1	dsDNAphage	6	74.3	0	0.962422	0.005821	0.990186	0.00734572
K-NODE_371_length_16855_cov_31.559167||full	16854	VirSorter2 score ≥ 0.9; VirFinder score ≥ 0.9 (p < 0.05); DeepVirFinder score ≥ 0.9 (p < 0.05)	1	0.553	0.02	0.653	0.433	1	dsDNAphage	2	62.5	0	0.987245	0.00278923	0.998533	0.00422993
K-NODE_568_length_14318_cov_10.908575||full	14138	VirSorter2 score ≥ 0.9	1	0.1	0	0.007	0.053	1	dsDNAphage	3	35	5	0.131041	0.29008	0.149913	0.164608
K-NODE_712_length_13073_cov_6.502535||full	13001	VirSorter2 score ≥ 0.9	0.987	0.58	0.07	0.073	0.607	0.987	dsDNAphage	1	14.3	0	0.236369	0.195974	0.859385	0.0208664
K-NODE_820_length_12394_cov_10.337953||full	12392	VirSorter2 score ≥ 0.9	0.98	0.067	0.02	0.04	0.253	0.98	dsDNAphage	1	43.8	12.5	0.449491	0.103687	0.572706	0.0452829
K-NODE_1239_length_10529_cov_62.263414||full	10038	VirSorter2 score ≥ 0.9; VirFinder score ≥ 0.9 (p < 0.05); DeepVirFinder score ≥ 0.9 (p < 0.05)	0.993	0.96	0.625	0.947	1	1	lavidaviridae	0	46.2	0	0.952681	0.00679117	0.999998	0.00047209
K-NODE_1295_length_10351_cov_65.608003||full	10349	VirSorter2 score ≥ 0.9DeepVirFinder score ≥ 0.9 (p < 0.05)	1	0.927	0.07	0.42	0.273	1	dsDNAphage	2	33.3	0	0.528135	0.0816153	0.999328	0.00305914
K-NODE_2405_length_8063_cov_12.451424||full	8061	VirSorter2 score ≥ 0.9	0.947	0.033	0.015	0.04	0.26	0.947	dsDNAphage	5	63.6	18.2	0.532168	0.0806452	0.676139	0.0351046
K-NODE_2848_length_7560_cov_10.780680||full	7007	VirSorter2 score ≥ 0.9	0.9	0.173	0.01	0.027	0.173	0.9	dsDNAphage	3	40	30	0.332318	0.146738	0.247484	0.133111
K-NODE_2935_length_7454_cov_8.593053||full	6789	VirSorter2 score ≥ 0.9	0.887	0.987	0.17	0.04	0.633	0.987	NCLDV	0	40	0	0.41389	0.115571	0.591146	0.0434701
K-NODE_5742_length_5640_cov_8.729275||full	5638	VirSorter2 score ≥ 0.9	0.993	0.4	0.005	0.033	0.053	0.993	dsDNAphage	2	63.6	27.3	0.175215	0.245089	0.276281	0.125708
K-NODE_5847_length_5599_cov_11.481061||full	5598	VirSorter2 score ≥ 0.9	0.98	0.113	0.035	0.033	0.167	0.98	dsDNAphage	5	60	10	0.428298	0.109993	0.561634	0.0466236
K-k141_1250186||full	6172	VirSorter2 score ≥ 0.9	0.913	0.153	0.025	0	0.32	0.913	dsDNAphage	1	42.9	14.3	0.0193598	0.621756	0.0488572	0.235951
K-k141_1458864||full	7358	VirSorter2 score ≥ 0.9	0.993	0.073	0.02	0.033	0.147	0.993	dsDNAphage	1	53.3	6.7	0.683736	0.0488722	0.812795	0.0242277
K-k141_1876056||full	13624	VirSorter2 score ≥ 0.9DeepVirFinder score ≥ 0.9 (p < 0.05)	1	0.253	0.005	0.107	0.78	1	dsDNAphage	3	60	5	0.412428	0.115692	0.922198	0.0161644
K-k141_313834||full	5467	VirSorter2 score ≥ 0.9	0.907	0.1	0.015	0.007	0.507	0.907	dsDNAphage	1	33.3	16.7	0.236768	0.195731	0.516496	0.0554423
K-k141_1876147||full	18364	VirSorter2 score ≥ 0.9	1	0.26	0	0.02	0.013	1	dsDNAphage	3	50	3.8	0.687995	0.0480233	0.525937	0.053214
K-k141_1876180||full	5432	VirSorter2 score ≥ 0.9; VirFinder score ≥ 0.9 (p < 0.05); DeepVirFinder score ≥ 0.9 (p < 0.05)	0.993	0.447	0.19	0.847	0.52	0.993	dsDNAphage	2	71.4	0	0.981009	0.00363813	0.999936	0.00132185
K-k141_730682||full	12475	VirSorter2 score ≥ 0.9; VirFinder score ≥ 0.9 (p < 0.05); DeepVirFinder score ≥ 0.9 (p < 0.05)	1	0.7	0.14	0.293	0.127	1	dsDNAphage	2	35	0	0.979626	0.00363813	1	0
K-k141_1355657||full	6914	VirSorter2 score ≥ 0.9; VirFinder score ≥ 0.9 (p < 0.05); DeepVirFinder score ≥ 0.9 (p < 0.05)	0.913	0.107	0	0	0.107	0.913	dsDNAphage	1	22.2	11.1	0.945383	0.0075188	0.998119	0.0044943
K-k141_1668473||full	8592	VirSorter2 score ≥ 0.9; VirFinder score ≥ 0.9 (p < 0.05); DeepVirFinder score ≥ 0.9 (p < 0.05)	1	0.653	0.155	0.413	0.94	1	dsDNAphage	4	61.5	0	0.92821	0.0101868	0.959141	0.0125198
K-k141_1460947||full	13063	VirSorter2 score ≥ 0.9; VirFinder score ≥ 0.9 (p < 0.05); DeepVirFinder score ≥ 0.9 (p < 0.05)	1	0.753	0.075	0.34	0.887	1	dsDNAphage	7	68.4	0	0.959147	0.00642736	0.99916	0.0033424
K-k141_211092||full	5420	VirSorter2 score ≥ 0.9; VirFinder score ≥ 0.9 (p < 0.05); DeepVirFinder score ≥ 0.9 (p < 0.05)	1	0.187	0.19	0.567	0.78	1	dsDNAphage	4	71.4	0	0.932593	0.00945913	0.999405	0.00300249
K-k141_107531||full	8034	VirSorter2 score ≥ 0.9	0.993	0.313	0	0.033	0.573	0.993	dsDNAphage	1	54.5	9.1	0.0709829	0.393524	0.0600595	0.222864
K-k141_733185||full	11192	VirSorter2 score ≥ 0.9; VirFinder score ≥ 0.9 (p < 0.05); DeepVirFinder score ≥ 0.9 (p < 0.05)	1	0.267	0.23	0.833	1	1	dsDNAphage	1	46.7	0	0.97837	0.0037594	0.999564	0.00277589
K-k141_1462913||full	5919	VirSorter2 score ≥ 0.9; VirFinder score ≥ 0.9 (p < 0.05); DeepVirFinder score ≥ 0.9 (p < 0.05)	0.993	0.48	0.19	0.487	0.34	0.993	dsDNAphage	1	41.7	0	0.923304	0.0105506	0.998963	0.00370119
K-k141_1046811||full	8810	VirSorter2 score ≥ 0.9; VirFinder score ≥ 0.9 (p < 0.05);	1	0.433	0.105	0.7	0.987	1	dsDNAphage	1	80	0	0.936366	0.00897405	0.852201	0.0213762
K-k141_1255277||full	5406	VirSorter2 score ≥ 0.9; VirFinder score ≥ 0.9 (p < 0.05); DeepVirFinder score ≥ 0.9 (p < 0.05)	0.993	0.307	0.31	0.74	0.2	0.993	dsDNAphage	1	40	0	0.969054	0.00533592	1	0.00026437
K-k141_422530||full	26151	VirSorter2 score ≥ 0.9; VirFinder score ≥ 0.9 (p < 0.05); DeepVirFinder score ≥ 0.9 (p < 0.05)	0.987	0.04	0.03	0.047	0.413	0.987	dsDNAphage	9	50	5.9	0.981339	0.00339559	0.996242	0.00568396
K-k141_1048762||full	6006	VirSorter2 score ≥ 0.9	1	0.44	0.205	0.807	0.98	1	dsDNAphage	5	71.4	0	0.651628	0.0555421	0.790092	0.0261349
K-k141_840779||full	7471	VirSorter2 score ≥ 0.9; VirFinder score ≥ 0.9 (p < 0.05); DeepVirFinder score ≥ 0.9 (p < 0.05)	1	0.4	0.145	0.513	0.9	1	dsDNAphage	5	85.7	0	0.991444	0.00206161	0.999367	0.00304026
K-k141_1778577||full	6277	VirSorter2 score ≥ 0.9DeepVirFinder score ≥ 0.9 (p < 0.05)	0.987	0.287	0.46	0.68	0.453	0.987	dsDNAphage	1	50	0	0.498618	0.0884065	0.947003	0.0140683
K-k141_1673837||full	19020	VirSorter2 score ≥ 0.9	0.993	0.247	0.02	0.113	0.387	0.993	dsDNAphage	2	44	0	0.0786603	0.378487	0.211082	0.14344
K-k141_1570735||full	16745	VirSorter2 score ≥ 0.9; VirFinder score ≥ 0.9 (p < 0.05); DeepVirFinder score ≥ 0.9 (p < 0.05)	1	0.92	0.105	0.907	0.98	1	dsDNAphage	3	72	0	0.978074	0.0037594	0.999862	0.00188836
K-k141_1779744||full	19049	VirSorter2 score ≥ 0.9DeepVirFinder score ≥ 0.9 (p < 0.05)	1	0.367	0.035	0.073	0.433	1	dsDNAphage	2	21.9	0	0.0589191	0.423599	0.915727	0.016542
K-k141_112902||full	22528	VirSorter2 score ≥ 0.9; VirFinder score ≥ 0.9 (p < 0.05); DeepVirFinder score ≥ 0.9 (p < 0.05)	1	0.38	0.04	0.12	0.173	1	dsDNAphage	12	70.6	0	0.905493	0.0127334	0.998632	0.00411663
K-k141_1258603||full	6156	VirSorter2 score ≥ 0.9; VirFinder score ≥ 0.9 (p < 0.05); DeepVirFinder score ≥ 0.9 (p < 0.05)	1	0.187	0.245	0.587	0.547	1	dsDNAphage	3	71.4	0	0.991472	0.00206161	0.999978	0.000849762
K-k141_530112||full	8013	VirSorter2 score ≥ 0.9; VirFinder score ≥ 0.9 (p < 0.05); DeepVirFinder score ≥ 0.9 (p < 0.05)	0.973	1	0.105	0.413	0.967	1	NCLDV	0	80	0	0.942498	0.00824642	0.999679	0.00243598
K-k141_1467308||full	9612	VirSorter2 score ≥ 0.9; VirFinder score ≥ 0.9 (p < 0.05); DeepVirFinder score ≥ 0.9 (p < 0.05)	0.987	0.887	0.155	0.847	0.913	0.987	dsDNAphage	3	60	0	0.979624	0.00363813	0.999964	0.00105748
K-k141_1467387||full	31201	VirSorter2 score ≥ 0.9; VirFinder score ≥ 0.9 (p < 0.05); DeepVirFinder score ≥ 0.9 (p < 0.05)	1	0.267	0.31	0.06	0.027	1	dsDNAphage	3	23.9	0	0.915871	0.0117633	0.999523	0.00290807
K-k141_1467915||full	20285	VirSorter2 score ≥ 0.9; VirFinder score ≥ 0.9 (p < 0.05); DeepVirFinder score ≥ 0.9 (p < 0.05)	1	0.1	0.02	0.053	0.033	1	dsDNAphage	1	32.5	2.5	0.964007	0.00569973	0.999852	0.00190724
K-k141_323009||full	7314	VirSorter2 score ≥ 0.9; VirFinder score ≥ 0.9 (p < 0.05);	1	0.407	0.1	0.7	0.873	1	dsDNAphage	3	88.9	0	0.993249	0.00169779	0.775468	0.0272868
K-k141_1468263||full	7587	VirSorter2 score ≥ 0.9; VirFinder score ≥ 0.9 (p < 0.05); DeepVirFinder score ≥ 0.9 (p < 0.05)	0.967	0.747	0.29	0.013	0.6	0.967	dsDNAphage	1	42.9	0	0.962622	0.005821	0.99646	0.0055329
K-k141_323573||full	21241	VirSorter2 score ≥ 0.9; VirFinder score ≥ 0.9 (p < 0.05); DeepVirFinder score ≥ 0.9 (p < 0.05)	1	0.267	0.13	0.4	0.887	1	dsDNAphage	5	72	0	0.96335	0.00569973	0.993497	0.00662814
K-k141_531883||full	5764	VirSorter2 score ≥ 0.9	0.987	0.06	0	0.033	0.007	0.987	dsDNAphage	5	50	30	0.429123	0.10975	0.0540873	0.229341
K-k141_531951||full	8796	VirSorter2 score ≥ 0.9	0.993	0.92	0.33	0.88	0.987	0.993	dsDNAphage	4	45.5	0	0.395939	0.121756	0.685473	0.0342737
K-k141_115398||full	10160	VirSorter2 score ≥ 0.9; VirFinder score ≥ 0.9 (p < 0.05); DeepVirFinder score ≥ 0.9 (p < 0.05)	1	0.087	0.04	0.167	0.2	1	dsDNAphage	5	62.5	0	0.972913	0.00460829	0.999998	0.000434323
K-k141_1365498||full	14689	VirSorter2 score ≥ 0.9DeepVirFinder score ≥ 0.9 (p < 0.05)	1	0.5	0.045	0.087	0.58	1	dsDNAphage	1	16.7	0	0.622169	0.0618482	0.955028	0.0130108
K-k141_325136||full	57297	VirSorter2 score ≥ 0.9; VirFinder score ≥ 0.9 (p < 0.05); DeepVirFinder score ≥ 0.9 (p < 0.05)	0.993	0.307	0.02	0.1	0.58	0.993	dsDNAphage	5	68.2	4.5	0.9162	0.0117633	0.973075	0.0101971
K-k141_1574704||full	9962	VirSorter2 score ≥ 0.9; VirFinder score ≥ 0.9 (p < 0.05); DeepVirFinder score ≥ 0.9 (p < 0.05)	0.993	0.127	0.155	0.367	0.887	0.993	dsDNAphage	7	66.7	0	0.982678	0.00339559	1	0.00026437
K-k141_1678993||full	7793	VirSorter2 score ≥ 0.9; VirFinder score ≥ 0.9 (p < 0.05); DeepVirFinder score ≥ 0.9 (p < 0.05)	0.993	0.527	0.205	0.86	0.913	0.993	dsDNAphage	3	50	0	0.982628	0.00339559	0.999998	0.000490974
K-k141_637560||full	5556	VirSorter2 score ≥ 0.9DeepVirFinder score ≥ 0.9 (p < 0.05)	1	0.893	0.32	0.98	0.947	1	dsDNAphage	1	40	0	0.88892	0.0147951	0.970396	0.0107259
K-k141_429747||full	8872	VirSorter2 score ≥ 0.9	1	0.9	0.205	0.6	0.893	1	dsDNAphage	1	43.8	0	0.392961	0.123211	0.756299	0.0288919
K-k141_638306||full	13147	VirSorter2 score ≥ 0.9	0.96	0.02	0.01	0.007	0.753	0.96	dsDNAphage	4	40	13.3	0.720484	0.042081	0.486217	0.0710779
K-k141_847740||full	6397	VirSorter2 score ≥ 0.9	0.993	0.88	0.115	0.607	0.827	0.993	dsDNAphage	3	60	0	0.311693	0.157046	0.555559	0.0476056
K-k141_1263444||full	5564	VirSorter2 score ≥ 0.9; VirFinder score ≥ 0.9 (p < 0.05); DeepVirFinder score ≥ 0.9 (p < 0.05)	1	0.787	0.16	0.753	0.92	1	dsDNAphage	5	100	0	0.982176	0.00339559	0.999447	0.00296473
K-k141_430451||full	13185	VirSorter2 score ≥ 0.9; VirFinder score ≥ 0.9 (p < 0.05); DeepVirFinder score ≥ 0.9 (p < 0.05)	1	0.227	0.185	0.293	0.207	1	dsDNAphage	3	36.8	0	0.950322	0.00715498	0.999995	0.000547624
K-k141_326908||full	7213	VirSorter2 score ≥ 0.9; VirFinder score ≥ 0.9 (p < 0.05); DeepVirFinder score ≥ 0.9 (p < 0.05)	0.993	0.487	0.085	0.693	0.66	0.993	dsDNAphage	1	36.4	0	0.99918	0.000121271	0.999996	0.000509857
K-k141_1159823||full	6069	VirSorter2 score ≥ 0.9; VirFinder score ≥ 0.9 (p < 0.05); DeepVirFinder score ≥ 0.9 (p < 0.05)	1	0.247	0.355	0.867	0.827	1	dsDNAphage	3	71.4	0	0.985499	0.00278923	0.999997	0.000509857
K-k141_1263662||full	27725	VirSorter2 score ≥ 0.9; VirFinder score ≥ 0.9 (p < 0.05); DeepVirFinder score ≥ 0.9 (p < 0.05)	0.987	0.213	0.01	0.053	0.193	0.987	dsDNAphage	2	87.5	6.2	0.967591	0.00533592	0.968545	0.011198
K-k141_1680397||full	13058	VirSorter2 score ≥ 0.9; VirFinder score ≥ 0.9 (p < 0.05); DeepVirFinder score ≥ 0.9 (p < 0.05)	0.987	0.093	0	0.033	0.14	0.987	dsDNAphage	7	57.9	5.3	0.974842	0.00424448	0.99916	0.0033424
K-k141_1368181||full	6483	VirSorter2 score ≥ 0.9; VirFinder score ≥ 0.9 (p < 0.05); DeepVirFinder score ≥ 0.9 (p < 0.05)	1	0.173	0.915	0.447	0.973	1	dsDNAphage	1	28.6	0	0.970855	0.00509338	0.999867	0.00183171
K-k141_118950||full	5188	VirSorter2 score ≥ 0.9	0.98	0.687	0.16	0.567	0.9	0.98	dsDNAphage	6	77.8	0	0.383395	0.126122	0.555908	0.0475489
K-k141_120776||full	9330	VirSorter2 score ≥ 0.9; VirFinder score ≥ 0.9 (p < 0.05); DeepVirFinder score ≥ 0.9 (p < 0.05)	1	0.767	0.08	0.94	0.967	1	dsDNAphage	6	78.6	0	0.971088	0.00497211	0.978137	0.00953622
K-k141_641740||full	8676	VirSorter2 score ≥ 0.9; VirFinder score ≥ 0.9 (p < 0.05); DeepVirFinder score ≥ 0.9 (p < 0.05)	0.98	0.54	0.05	0.293	0.547	0.98	dsDNAphage	4	91.7	0	0.964081	0.00569973	0.999992	0.000623159
K-k141_538456||full	22787	VirSorter2 score ≥ 0.9	0.993	0.56	0.135	0.32	0.787	0.993	dsDNAphage	1	43.8	0	0.634243	0.0589377	0.612586	0.0408075
K-k141_434541||full	31861	VirSorter2 score ≥ 0.9; VirFinder score ≥ 0.9 (p < 0.05); DeepVirFinder score ≥ 0.9 (p < 0.05)	1	0.847	0.255	0.447	0.853	1	dsDNAphage	7	80	0	0.948664	0.00727626	0.9714	0.0105748
K-k141_539397||full	15171	VirSorter2 score ≥ 0.9	0.92	0.04	0	0.007	0.1	0.92	dsDNAphage	2	22.7	4.5	0.0905798	0.352656	0.05885	0.224205
K-k141_1374210||full	9214	VirSorter2 score ≥ 0.9; VirFinder score ≥ 0.9 (p < 0.05); DeepVirFinder score ≥ 0.9 (p < 0.05)	1	0.587	0.43	0.973	0.92	1	dsDNAphage	2	100	0	0.999259	0.000121271	1	0
K-k141_647278||full	6315	VirSorter2 score ≥ 0.9; VirFinder score ≥ 0.9 (p < 0.05); DeepVirFinder score ≥ 0.9 (p < 0.05)	0.987	0.52	0.255	0.867	0.94	0.987	dsDNAphage	1	38.5	0	0.986122	0.00278923	1	0.00026437
K-k141_126417||full	6949	VirSorter2 score ≥ 0.9; VirFinder score ≥ 0.9 (p < 0.05); DeepVirFinder score ≥ 0.9 (p < 0.05)	1	0.167	0.255	0.8	0.687	1	dsDNAphage	4	60	0	0.960412	0.00642736	0.996825	0.00538183
K-k141_336120||full	6182	VirSorter2 score ≥ 0.9; VirFinder score ≥ 0.9 (p < 0.05); DeepVirFinder score ≥ 0.9 (p < 0.05)	1	0.52	0.275	0.78	0.853	1	dsDNAphage	3	83.3	0	0.984343	0.00315304	0.99945	0.00296473
K-k141_1585064||full	5295	VirSorter2 score ≥ 0.9; VirFinder score ≥ 0.9 (p < 0.05); DeepVirFinder score ≥ 0.9 (p < 0.05)	0.993	0.273	0.335	0.94	0.527	0.993	dsDNAphage	4	100	0	0.932172	0.00945913	0.976289	0.00976282
K-k141_1168602||full	64715	VirSorter2 score ≥ 0.9; VirFinder score ≥ 0.9 (p < 0.05);	1	0.313	0	0.027	0.073	1	dsDNAphage	8	40	1.1	0.910015	0.0124909	0.529642	0.0525531
K-k141_231397||full	5657	VirSorter2 score ≥ 0.9; VirFinder score ≥ 0.9 (p < 0.05); DeepVirFinder score ≥ 0.9 (p < 0.05)	0.987	0.747	0.765	0.9	0.907	0.987	dsDNAphage	1	50	0	0.985316	0.0029105	0.999865	0.00186948
K-k141_2002895||full	7367	VirSorter2 score ≥ 0.9; VirFinder score ≥ 0.9 (p < 0.05); DeepVirFinder score ≥ 0.9 (p < 0.05)	1	0.253	0.21	0.38	0.78	1	dsDNAphage	4	62.5	0	0.96574	0.00557846	0.99894	0.00372007
K-k141_2003003||full	11321	VirSorter2 score ≥ 0.9	1	0.313	0.125	0.3	0.34	1	dsDNAphage	5	71.4	0	0.667641	0.0517827	0.71534	0.0318
K-k141_1795378||full	9750	VirSorter2 score ≥ 0.9	1	0.393	0.385	0.087	0.507	1	dsDNAphage	1	30.8	0	0.24185	0.193063	0.254353	0.131128
K-k141_2003147||full	15120	VirSorter2 score ≥ 0.9; VirFinder score ≥ 0.9 (p < 0.05); DeepVirFinder score ≥ 0.9 (p < 0.05)	0.993	0.947	0.03	0.08	0.427	0.993	dsDNAphage	4	61.1	0	0.926116	0.010308	0.955881	0.0128975
K-k141_858907||full	13039	VirSorter2 score ≥ 0.9; VirFinder score ≥ 0.9 (p < 0.05);	1	0.793	0	0.033	0.347	1	dsDNAphage	5	50	6.2	0.938309	0.00873151	0.896963	0.0179394
K-k141_1899183||full	7248	VirSorter2 score ≥ 0.9DeepVirFinder score ≥ 0.9 (p < 0.05)	0.973	0.273	0.02	0.093	0.78	0.973	dsDNAphage	3	30	10	0.263993	0.182028	0.934581	0.0151824
K-k141_962066||full	6269	VirSorter2 score ≥ 0.9; VirFinder score ≥ 0.9 (p < 0.05); DeepVirFinder score ≥ 0.9 (p < 0.05)	1	0.8	0.155	0.333	0.46	1	dsDNAphage	2	60	0	0.997012	0.000848896	1	0
K-k141_1169905||full	10874	VirSorter2 score ≥ 0.9DeepVirFinder score ≥ 0.9 (p < 0.05)	0.987	0.867	0.095	0.653	0.987	0.987	dsDNAphage	1	66.7	0	0.317605	0.154257	0.970099	0.0108014
K-k141_2003977||full	7696	VirSorter2 score ≥ 0.9	0.993	0.187	0.535	0.82	0.433	0.993	dsDNAphage	1	27.3	0	0.234296	0.197429	0.532254	0.0520432
K-k141_25753||full	6141	VirSorter2 score ≥ 0.9; VirFinder score ≥ 0.9 (p < 0.05); DeepVirFinder score ≥ 0.9 (p < 0.05)	0.987	0.787	0.46	0.707	0.747	0.987	dsDNAphage	1	57.1	0	0.917524	0.011642	0.999975	0.000868646
K-k141_1069107||full	9085	VirSorter2 score ≥ 0.9; VirFinder score ≥ 0.9 (p < 0.05);	1	0.513	0.175	0.973	0.9	1	dsDNAphage	3	75	0	0.984071	0.00327431	0.778484	0.0270036
K-k141_963645||full	17667	VirSorter2 score ≥ 0.9; VirFinder score ≥ 0.9 (p < 0.05); DeepVirFinder score ≥ 0.9 (p < 0.05)	0.987	0.633	0.215	0.473	0.5	0.987	dsDNAphage	2	31.8	0	0.961937	0.00594228	0.999983	0.000830878
K-k141_234521||full	5712	VirSorter2 score ≥ 0.9; VirFinder score ≥ 0.9 (p < 0.05); DeepVirFinder score ≥ 0.9 (p < 0.05)	0.993	0.427	0.585	0.747	0.253	0.993	dsDNAphage	2	30	0	0.930333	0.00970167	0.999095	0.00341793
K-k141_1588794||full	8345	VirSorter2 score ≥ 0.9; VirFinder score ≥ 0.9 (p < 0.05); DeepVirFinder score ≥ 0.9 (p < 0.05)	1	0.307	0.14	0.76	0.293	1	dsDNAphage	1	100	0	0.993109	0.00181906	1	0.00026437
K-k141_1276815||full	7509	VirSorter2 score ≥ 0.9; VirFinder score ≥ 0.9 (p < 0.05);	0.947	0.227	0	0.033	0.24	0.947	dsDNAphage	1	30.8	7.7	0.957858	0.00654863	0.862013	0.0207153
K-k141_1172723||full	8724	VirSorter2 score ≥ 0.9	0.967	0.907	0.2	0.353	0.9	0.967	dsDNAphage	2	60	0	0.251349	0.189061	0.664978	0.0359355
K-k141_341023||full	26750	VirSorter2 score ≥ 0.9	1	0.113	0.245	0.227	0.367	1	dsDNAphage	6	48.6	0	0.468745	0.0968955	0.552363	0.0481154
K-k141_1071261||full	6203	VirSorter2 score ≥ 0.9; VirFinder score ≥ 0.9 (p < 0.05); DeepVirFinder score ≥ 0.9 (p < 0.05)	1	0.54	0.125	0.667	0.327	1	dsDNAphage	1	100	0	0.991357	0.00206161	1	0
K-k141_237068||full	6433	VirSorter2 score ≥ 0.9	0.987	0.133	0.015	0.053	0.487	0.987	dsDNAphage	2	50	12.5	0.510855	0.0848896	0.548626	0.0490407
K-k141_237625||full	15306	VirSorter2 score ≥ 0.9; VirFinder score ≥ 0.9 (p < 0.05); DeepVirFinder score ≥ 0.9 (p < 0.05)	1	0.127	0.365	0.727	0.533	1	dsDNAphage	7	52.4	0	0.954805	0.0066699	0.998702	0.00402221
K-k141_135063||full	9073	VirSorter2 score ≥ 0.9; VirFinder score ≥ 0.9 (p < 0.05); DeepVirFinder score ≥ 0.9 (p < 0.05)	1	0.213	0.35	0.893	0.767	1	dsDNAphage	3	66.7	0	0.929542	0.00994422	0.977686	0.00957399
K-k141_1904988||full	18298	VirSorter2 score ≥ 0.9DeepVirFinder score ≥ 0.9 (p < 0.05)	0.98	0.653	0.115	0.12	0.853	0.98	dsDNAphage	1	23.1	0	0.392537	0.123211	0.9989	0.00373895
K-k141_135598||full	17141	VirSorter2 score ≥ 0.9	0.98	0.04	0	0	0.013	0.98	dsDNAphage	9	42.9	17.9	0.198671	0.225443	0.560526	0.0467747
K-k141_969075||full	16407	VirSorter2 score ≥ 0.9; VirFinder score ≥ 0.9 (p < 0.05); DeepVirFinder score ≥ 0.9 (p < 0.05)	0.987	0.393	0.03	0.1	0.487	0.987	dsDNAphage	2	64.7	0	0.971747	0.00472957	0.944378	0.0142571
K-k141_1490437||full	14334	VirSorter2 score ≥ 0.9DeepVirFinder score ≥ 0.9 (p < 0.05)	0.987	0.36	0.03	0.273	0.127	0.987	dsDNAphage	2	36.7	0	0.688829	0.047902	0.994149	0.00636377
K-k141_554374||full	5280	VirSorter2 score ≥ 0.9DeepVirFinder score ≥ 0.9 (p < 0.05)	0.993	0.16	0.24	0.8	0.813	0.993	dsDNAphage	5	85.7	0	0.820575	0.0252244	0.990756	0.0072513
K-k141_137209||full	6658	VirSorter2 score ≥ 0.9; VirFinder score ≥ 0.9 (p < 0.05); DeepVirFinder score ≥ 0.9 (p < 0.05)	0.993	0.567	0.01	0.047	0.78	0.993	dsDNAphage	1	42.9	7.1	0.929932	0.00970167	0.910953	0.0169952
K-k141_1386017||full	10157	VirSorter2 score ≥ 0.9; VirFinder score ≥ 0.9 (p < 0.05); DeepVirFinder score ≥ 0.9 (p < 0.05)	1	0.253	0.165	0.76	0.647	1	dsDNAphage	2	78.6	0	0.940573	0.00861024	0.971286	0.0105748
K-k141_137695||full	8074	VirSorter2 score ≥ 0.9; VirFinder score ≥ 0.9 (p < 0.05); DeepVirFinder score ≥ 0.9 (p < 0.05)	0.993	0.987	0.135	0.687	0.98	0.993	dsDNAphage	1	55.6	0	0.99299	0.00181906	1	0
K-k141_971990||full	5176	VirSorter2 score ≥ 0.9; VirFinder score ≥ 0.9 (p < 0.05); DeepVirFinder score ≥ 0.9 (p < 0.05)	0.987	0.453	0.125	0.86	0.953	0.987	dsDNAphage	5	87.5	0	0.904208	0.012976	0.956119	0.0128786
K-k141_2013992||full	8847	VirSorter2 score ≥ 0.9DeepVirFinder score ≥ 0.9 (p < 0.05)	1	0.28	0.19	0.493	0.76	1	dsDNAphage	4	85.7	0	0.598406	0.066699	0.999448	0.00296473
K-k141_1388770||full	5434	VirSorter2 score ≥ 0.9DeepVirFinder score ≥ 0.9 (p < 0.05)	0.987	0.987	0.145	0.86	1	1	lavidaviridae	0	75	0	0.75111	0.0367451	0.999127	0.00336128
K-k141_1078819||full	6178	VirSorter2 score ≥ 0.9	0.993	0.547	0.4	0.5	0.373	0.993	dsDNAphage	1	60	0	0.17723	0.243512	0.78653	0.026437
K-k141_452085||full	9219	VirSorter2 score ≥ 0.9; VirFinder score ≥ 0.9 (p < 0.05); DeepVirFinder score ≥ 0.9 (p < 0.05)	1	0.433	0.095	0.847	0.4	1	dsDNAphage	5	55.6	0	0.963181	0.00569973	0.998036	0.00455095
K-k141_1494330||full	13985	VirSorter2 score ≥ 0.9	0.993	0.847	0.115	0.507	0.453	0.993	dsDNAphage	1	31.6	0	0.327625	0.149285	0.427865	0.0897349
K-k141_1389659||full	8223	VirSorter2 score ≥ 0.9; VirFinder score ≥ 0.9 (p < 0.05); DeepVirFinder score ≥ 0.9 (p < 0.05)	0.993	0.44	0.04	0.46	0.18	0.993	dsDNAphage	4	50	0	0.994167	0.00157652	0.999999	0.000396556
K-k141_244982||full	5822	VirSorter2 score ≥ 0.9; VirFinder score ≥ 0.9 (p < 0.05); DeepVirFinder score ≥ 0.9 (p < 0.05)	0.953	0.733	0.315	0.927	0.947	0.953	dsDNAphage	2	62.5	0	0.992247	0.00194033	1	0
K-k141_559793||full	5366	VirSorter2 score ≥ 0.9	0.967	0.073	0	0.013	0.06	0.967	dsDNAphage	1	28.6	14.3	0.633456	0.0590589	0.408331	0.0942103
K-k141_559847||full	8437	VirSorter2 score ≥ 0.9; VirFinder score ≥ 0.9 (p < 0.05); DeepVirFinder score ≥ 0.9 (p < 0.05)	1	0.447	0.11	0.847	0.967	1	dsDNAphage	5	90.9	0	0.970872	0.00509338	1	0
K-k141_454320||full	9852	VirSorter2 score ≥ 0.9; VirFinder score ≥ 0.9 (p < 0.05); DeepVirFinder score ≥ 0.9 (p < 0.05)	0.973	0.487	0.03	0.58	0.513	0.973	dsDNAphage	1	52	0	0.998764	0.000242542	1	0
K-k141_663777||full	10487	VirSorter2 score ≥ 0.9	0.993	0.727	0.425	0.773	0.967	0.993	dsDNAphage	1	35.7	0	0.157947	0.261703	0.702539	0.032763
K-k141_769073||full	5548	VirSorter2 score ≥ 0.9DeepVirFinder score ≥ 0.9 (p < 0.05)	0.933	0.04	0.015	0.04	0.18	0.933	dsDNAphage	2	42.9	28.6	0.591885	0.0679117	0.991507	0.00710023
K-k141_976012||full	5514	VirSorter2 score ≥ 0.9; VirFinder score ≥ 0.9 (p < 0.05); DeepVirFinder score ≥ 0.9 (p < 0.05)	0.993	1	0.09	0.74	0.973	1	NCLDV	0	87.5	0	0.987455	0.00278923	0.999966	0.00105748
K-k141_1599960||full	8508	VirSorter2 score ≥ 0.9; VirFinder score ≥ 0.9 (p < 0.05); DeepVirFinder score ≥ 0.9 (p < 0.05)	1	0.24	0.295	0.207	0.22	1	dsDNAphage	1	45	0	0.921882	0.0109144	0.932608	0.0153524
K-k141_770615||full	5851	VirSorter2 score ≥ 0.9; VirFinder score ≥ 0.9 (p < 0.05); DeepVirFinder score ≥ 0.9 (p < 0.05)	1	0.92	0.085	0.993	0.953	1	dsDNAphage	1	100	0	0.920151	0.0111569	0.948501	0.0138417
K-k141_248761||full	17283	VirSorter2 score ≥ 0.9; VirFinder score ≥ 0.9 (p < 0.05); DeepVirFinder score ≥ 0.9 (p < 0.05)	1	0.82	0.24	0.507	0.973	1	dsDNAphage	5	68.8	0	0.996199	0.000970167	1	0
K-k141_1499901||full	9230	VirSorter2 score ≥ 0.9	0.92	0.1	0.005	0.007	0.147	0.92	dsDNAphage	4	58.3	41.7	0.285279	0.169415	0.350514	0.10758
K-k141_773106||full	5314	VirSorter2 score ≥ 0.9; VirFinder score ≥ 0.9 (p < 0.05); DeepVirFinder score ≥ 0.9 (p < 0.05)	1	0.86	0.38	0.98	0.933	1	dsDNAphage	2	100	0	0.997408	0.000606355	1	0
K-k141_1188607||full	6753	VirSorter2 score ≥ 0.9; VirFinder score ≥ 0.9 (p < 0.05); DeepVirFinder score ≥ 0.9 (p < 0.05)	0.993	0.307	0.5	0.553	0.813	0.993	dsDNAphage	1	50	0	0.988245	0.00254669	1	0
K-k141_1088385||full	7878	VirSorter2 score ≥ 0.9	1	0.44	0.05	0.553	0.467	1	dsDNAphage	5	53.8	0	0.0571789	0.429057	0.740359	0.0298927
K-k141_359386||full	9261	VirSorter2 score ≥ 0.9DeepVirFinder score ≥ 0.9 (p < 0.05)	1	0.38	0.505	0.84	0.867	1	dsDNAphage	3	43.8	0	0.431502	0.109265	0.995545	0.00591057
K-k141_567474||full	94853	VirSorter2 score ≥ 0.9; VirFinder score ≥ 0.9 (p < 0.05); DeepVirFinder score ≥ 0.9 (p < 0.05)	1	0.113	0.03	0.04	0.107	1	dsDNAphage	6	58.4	0.8	0.975601	0.00400194	0.999986	0.000793111
K-k141_252761||full	5136	VirSorter2 score ≥ 0.9	0.913	0.153	0.01	0.047	0.153	0.913	dsDNAphage	1	60	20	0.0486664	0.456706	0.0412017	0.24747
K-k141_569395||full	7420	VirSorter2 score ≥ 0.9	0.92	0.02	0.01	0.033	0.16	0.92	dsDNAphage	2	41.7	25	0.346443	0.139704	0.418711	0.0921142
K-k141_1606875||full	13343	VirSorter2 score ≥ 0.9	0.967	0.027	0	0	0.087	0.967	dsDNAphage	4	47.1	23.5	0.163716	0.257216	0.142958	0.167743
K-k141_463234||full	7288	VirSorter2 score ≥ 0.9	0.96	0.233	0.52	0.133	0.58	0.96	dsDNAphage	1	28.6	0	0.455954	0.101625	0.402721	0.0957399
K-k141_361499||full	5791	VirSorter2 score ≥ 0.9DeepVirFinder score ≥ 0.9 (p < 0.05)	0.987	0.96	0.27	0.767	0.88	0.987	dsDNAphage	3	57.1	0	0.490436	0.0907106	0.999156	0.0033424
K-k141_673151||full	7181	VirSorter2 score ≥ 0.9	1	0.673	0.18	0.133	0.267	1	dsDNAphage	2	18.2	0	0.0477183	0.460223	0.543832	0.0498905
K-k141_46956||full	6020	VirSorter2 score ≥ 0.9	0.98	0.04	0.015	0.093	0.047	0.98	dsDNAphage	5	62.5	25	0.302574	0.159956	0.354238	0.106976
K-k141_1192600||full	23175	VirSorter2 score ≥ 0.9	1	0.807	0.07	0.393	0.813	1	dsDNAphage	4	51.4	0	0.0732087	0.388309	0.89365	0.0182038
K-k141_1713971||full	14206	VirSorter2 score ≥ 0.9; VirFinder score ≥ 0.9 (p < 0.05);	0.993	1	0.035	0.087	0.4	1	NCLDV	0	57.9	0	0.949867	0.00715498	0.718099	0.0315356
K-k141_464911||full	36599	VirSorter2 score ≥ 0.9DeepVirFinder score ≥ 0.9 (p < 0.05)	1	0.967	0.015	0.28	0.34	1	dsDNAphage	9	38.2	0	0.49738	0.0890129	0.971667	0.010537
K-k141_1609076||full	10366	VirSorter2 score ≥ 0.9; VirFinder score ≥ 0.9 (p < 0.05);	1	0.493	0.48	0.633	0.887	1	dsDNAphage	1	36.4	0	0.913503	0.0118846	0.748375	0.0292885
K-k141_153919||full	7831	VirSorter2 score ≥ 0.9DeepVirFinder score ≥ 0.9 (p < 0.05)	1	0.02	0.045	0.08	0.38	1	dsDNAphage	4	45.5	9.1	0.545128	0.0779772	0.982996	0.00887529
K-k141_676772||full	11528	VirSorter2 score ≥ 0.9; VirFinder score ≥ 0.9 (p < 0.05); DeepVirFinder score ≥ 0.9 (p < 0.05)	0.993	0.293	0.915	0.06	0.907	0.993	dsDNAphage	1	14.3	0	0.948267	0.00727626	0.99028	0.00730795
K-k141_258493||full	6652	VirSorter2 score ≥ 0.9	1	0.26	0.09	0.553	0.607	1	dsDNAphage	3	36.4	0	0.631675	0.0594228	0.461543	0.0805386
K-k141_258632||full	6177	VirSorter2 score ≥ 0.9	0.947	0.087	0	0.033	0.133	0.947	dsDNAphage	1	50	25	0.115188	0.311788	0.508387	0.0577083
K-k141_677607||full	5980	VirSorter2 score ≥ 0.9; VirFinder score ≥ 0.9 (p < 0.05); DeepVirFinder score ≥ 0.9 (p < 0.05)	0.993	0.753	0.175	0.933	0.913	0.993	dsDNAphage	6	70	0	0.994794	0.00133398	1	0
K-k141_1298719||full	8311	VirSorter2 score ≥ 0.9DeepVirFinder score ≥ 0.9 (p < 0.05)	0.993	0.113	0.015	0.24	0.473	0.993	dsDNAphage	9	75	16.7	0.105038	0.326825	0.967368	0.0113113
K-k141_366503||full	5730	VirSorter2 score ≥ 0.9	0.967	0.193	0.025	0.053	0.16	0.967	dsDNAphage	3	55.6	11.1	0.237722	0.195367	0.862699	0.0206587
K-k141_991095||full	14526	VirSorter2 score ≥ 0.9; VirFinder score ≥ 0.9 (p < 0.05); DeepVirFinder score ≥ 0.9 (p < 0.05)	0.993	0.407	0.03	0.107	0.773	0.993	dsDNAphage	3	44.4	5.6	0.903439	0.012976	0.999872	0.00179394
K-k141_991660||full	34784	VirSorter2 score ≥ 0.9; VirFinder score ≥ 0.9 (p < 0.05); DeepVirFinder score ≥ 0.9 (p < 0.05)	1	0.227	0.02	0.16	0.12	1	dsDNAphage	8	36.7	0	0.92381	0.0104293	0.90258	0.017524
K-k141_1097429||full	5623	VirSorter2 score ≥ 0.9; VirFinder score ≥ 0.9 (p < 0.05); DeepVirFinder score ≥ 0.9 (p < 0.05)	0.967	0.073	0.225	0.933	0.713	0.967	dsDNAphage	1	71.4	0	0.991775	0.00206161	0.999999	0.000339905
K-k141_1097612||full	12845	VirSorter2 score ≥ 0.9	1	0.3	0.68	0.367	0.887	1	dsDNAphage	2	21.4	0	0.362516	0.133034	0.521478	0.0541582
K-k141_993828||full	12267	VirSorter2 score ≥ 0.9; VirFinder score ≥ 0.9 (p < 0.05); DeepVirFinder score ≥ 0.9 (p < 0.05)	1	0.253	0.045	0.093	0.453	1	dsDNAphage	3	52.9	0	0.93839	0.00873151	0.99979	0.00203943
K-k141_578737||full	13958	VirSorter2 score ≥ 0.9; VirFinder score ≥ 0.9 (p < 0.05); DeepVirFinder score ≥ 0.9 (p < 0.05)	1	0.347	0.205	0.547	0.28	1	dsDNAphage	5	91.7	0	0.985416	0.00278923	0.999857	0.00190724
K-k141_786457||full	11150	VirSorter2 score ≥ 0.9	0.9	0.24	0.23	0.133	0.727	0.9	dsDNAphage	1	37.5	0	0.35392	0.13643	0.137439	0.170802
K-k141_580534||full	5093	VirSorter2 score ≥ 0.9DeepVirFinder score ≥ 0.9 (p < 0.05)	1	0.32	0.26	0.78	0.2	1	dsDNAphage	2	42.9	0	0.0363364	0.50958	0.977149	0.00963064
K-k141_1201173||full	12154	VirSorter2 score ≥ 0.9DeepVirFinder score ≥ 0.9 (p < 0.05)	0.987	0.56	0	0.167	0.12	0.987	dsDNAphage	1	12.5	0	0.535284	0.0801601	0.994401	0.00625047
K-k141_581271||full	21696	VirSorter2 score ≥ 0.9; VirFinder score ≥ 0.9 (p < 0.05); DeepVirFinder score ≥ 0.9 (p < 0.05)	1	0.027	0.005	0.02	0.08	1	dsDNAphage	4	53.1	3.1	0.991252	0.00206161	1	0
K-k141_1934027||full	17179	VirSorter2 score ≥ 0.9	1	0.18	0.11	0.32	0.167	1	dsDNAphage	2	44	0	0.684199	0.0487509	0.8621	0.0206964
K-k141_1306258||full	5857	VirSorter2 score ≥ 0.9	0.947	0.24	0.015	0	0.073	0.947	dsDNAphage	1	50	25	0.726952	0.0411108	0.866384	0.0203754
K-k141_897182||full	7374	VirSorter2 score ≥ 0.9; VirFinder score ≥ 0.9 (p < 0.05); DeepVirFinder score ≥ 0.9 (p < 0.05)	1	0.187	0.09	0.427	0.28	1	dsDNAphage	1	60	0	0.97308	0.00460829	0.995048	0.00604275
K-k141_1620651||full	7926	VirSorter2 score ≥ 0.9	0.873	0.82	0.18	0.14	0.913	0.913	lavidaviridae	0	50	0	0.00192274	0.902983	0.0565916	0.226641
K-k141_999197||full	5889	VirFinder score ≥ 0.9 (p < 0.05); DeepVirFinder score ≥ 0.9 (p < 0.05)	0.873	0.46	0.545	0.193	0.633	0.873	dsDNAphage	1	25	0	0.976631	0.00388067	0.999031	0.00355012
K-k141_61552||full	13897	VirSorter2 score ≥ 0.9	0.973	0.08	0.025	0.04	0.113	0.973	dsDNAphage	4	31.2	12.5	0.458576	0.101019	0.817576	0.0239255
K-k141_1832881||full	5581	VirSorter2 score ≥ 0.9; VirFinder score ≥ 0.9 (p < 0.05);	1	0.3	0.28	0.627	0.607	1	dsDNAphage	2	83.3	0	0.938722	0.00873151	0.809569	0.0244731
K-k141_62073||full	9959	VirSorter2 score ≥ 0.9	1	0.193	0.485	0.153	0.567	1	dsDNAphage	1	25	0	0.642609	0.0571186	0.415821	0.0927563
K-k141_1728872||full	5365	VirSorter2 score ≥ 0.9; VirFinder score ≥ 0.9 (p < 0.05); DeepVirFinder score ≥ 0.9 (p < 0.05)	0.987	0.387	0.15	0.693	0.773	0.987	dsDNAphage	1	88.9	0	0.994061	0.00157652	0.999466	0.00294584
K-k141_63287||full	7979	VirSorter2 score ≥ 0.9; VirFinder score ≥ 0.9 (p < 0.05); DeepVirFinder score ≥ 0.9 (p < 0.05)	1	0.167	0.025	0.067	0.173	1	dsDNAphage	1	33.3	4.8	0.967906	0.00533592	0.916355	0.0165232
K-k141_272061||full	5077	VirSorter2 score ≥ 0.9; VirFinder score ≥ 0.9 (p < 0.05); DeepVirFinder score ≥ 0.9 (p < 0.05)	1	0.393	0.385	0.753	0.687	1	dsDNAphage	2	66.7	0	0.904107	0.012976	0.989682	0.00747791
K-k141_1835682||full	7295	VirSorter2 score ≥ 0.9	1	0.16	0.335	0.08	0.14	1	dsDNAphage	1	33.3	0	0.0813088	0.37218	0.500562	0.0617871
K-k141_901819||full	38351	VirSorter2 score ≥ 0.9	0.98	0.74	0.005	0.027	0.307	0.98	dsDNAphage	3	27.1	2.1	0.382375	0.126243	0.814833	0.0241332
K-k141_1939594||full	7272	VirSorter2 score ≥ 0.9; VirFinder score ≥ 0.9 (p < 0.05); DeepVirFinder score ≥ 0.9 (p < 0.05)	1	0.24	0.11	0.353	0.28	1	dsDNAphage	2	81.8	0	0.983009	0.00339559	0.999987	0.000774228
K-k141_482713||full	5917	VirSorter2 score ≥ 0.9; VirFinder score ≥ 0.9 (p < 0.05); DeepVirFinder score ≥ 0.9 (p < 0.05)	0.953	0.073	0	0.033	0.16	0.953	dsDNAphage	2	25	8.3	0.97495	0.00412321	0.985959	0.00836544
K-k141_903401||full	9117	VirSorter2 score ≥ 0.9	0.973	0.62	0	0.007	0.107	0.973	dsDNAphage	4	30.8	15.4	0.0409719	0.487024	0.0945211	0.192915
K-k141_798564||full	12696	VirSorter2 score ≥ 0.9; VirFinder score ≥ 0.9 (p < 0.05); DeepVirFinder score ≥ 0.9 (p < 0.05)	0.993	0.48	0.04	0.167	0.607	0.993	dsDNAphage	4	76.5	0	0.993516	0.00157652	0.996808	0.00538183
K-k141_591645||full	17836	VirSorter2 score ≥ 0.9; VirFinder score ≥ 0.9 (p < 0.05); DeepVirFinder score ≥ 0.9 (p < 0.05)	1	0.373	0.035	0.493	0.353	1	dsDNAphage	4	61.9	0	0.99406	0.00157652	0.999944	0.00122743
K-k141_173109||full	11896	VirSorter2 score ≥ 0.9DeepVirFinder score ≥ 0.9 (p < 0.05)	0.993	0.74	0.37	0.44	0.88	0.993	dsDNAphage	3	46.7	0	0.248644	0.190517	0.953018	0.0132941
K-k141_1734897||full	71172	VirSorter2 score ≥ 0.9; VirFinder score ≥ 0.9 (p < 0.05); DeepVirFinder score ≥ 0.9 (p < 0.05)	1	0.787	0.3	0.207	0.613	1	dsDNAphage	9	43.9	0	0.936441	0.00897405	0.993029	0.00674145
K-k141_68705||full	22258	VirSorter2 score ≥ 0.9; VirFinder score ≥ 0.9 (p < 0.05); DeepVirFinder score ≥ 0.9 (p < 0.05)	1	0.367	0.01	0.02	0.08	1	dsDNAphage	1	38.7	3.2	0.974009	0.00436575	0.998996	0.00366342
K-k141_1943664||full	15484	VirSorter2 score ≥ 0.9; VirFinder score ≥ 0.9 (p < 0.05); DeepVirFinder score ≥ 0.9 (p < 0.05)	1	0.3	0.075	0	0.32	1	dsDNAphage	2	23.5	0	0.944909	0.00776134	0.982085	0.00900748
K-k141_2048173||full	5302	VirSorter2 score ≥ 0.9	0.987	0.36	0.34	0.473	0.68	0.987	dsDNAphage	2	66.7	0	0.0382069	0.497696	0.258667	0.130089
K-k141_388634||full	9733	VirSorter2 score ≥ 0.9; VirFinder score ≥ 0.9 (p < 0.05); DeepVirFinder score ≥ 0.9 (p < 0.05)	0.927	0.113	0.075	0	0.527	0.927	dsDNAphage	2	22.2	11.1	0.939715	0.00873151	0.997739	0.00481532
K-k141_1532479||full	5143	VirSorter2 score ≥ 0.9	0.993	0.18	0.09	0.16	0.093	0.993	dsDNAphage	2	62.5	0	0.633423	0.0590589	0.057561	0.225527
K-k141_700941||full	8757	VirSorter2 score ≥ 0.9; VirFinder score ≥ 0.9 (p < 0.05); DeepVirFinder score ≥ 0.9 (p < 0.05)	1	0.16	0.24	0.333	0.3	1	dsDNAphage	1	11.1	0	0.955884	0.00654863	0.999888	0.00175617
K-k141_1740406||full	19491	VirSorter2 score ≥ 0.9; VirFinder score ≥ 0.9 (p < 0.05); DeepVirFinder score ≥ 0.9 (p < 0.05)	1	0.58	0.09	0.433	0.66	1	dsDNAphage	5	65	0	0.951601	0.00703371	0.9735	0.0101405
K-k141_702890||full	7614	VirSorter2 score ≥ 0.9DeepVirFinder score ≥ 0.9 (p < 0.05)	0.967	0.833	0.28	0.44	1	1	lavidaviridae	0	75	0	0.805249	0.0280136	0.990932	0.0072513
K-k141_1846986||full	7895	VirSorter2 score ≥ 0.9; VirFinder score ≥ 0.9 (p < 0.05); DeepVirFinder score ≥ 0.9 (p < 0.05)	0.993	0.827	0.14	0.273	0.533	0.993	dsDNAphage	3	37.5	0	0.995621	0.00133398	0.99995	0.0011519
K-k141_602020||full	6632	VirSorter2 score ≥ 0.9DeepVirFinder score ≥ 0.9 (p < 0.05)	1	0.247	0.27	0.96	0.207	1	dsDNAphage	1	38.5	0	0.408881	0.116663	0.95747	0.0127464
K-k141_493533||full	6927	VirSorter2 score ≥ 0.9; VirFinder score ≥ 0.9 (p < 0.05); DeepVirFinder score ≥ 0.9 (p < 0.05)	0.98	0.82	0.39	0.027	0.213	0.98	dsDNAphage	1	22.2	0	0.959318	0.00642736	0.999343	0.00304026
K-k141_704974||full	32988	VirSorter2 score ≥ 0.9; VirFinder score ≥ 0.9 (p < 0.05); DeepVirFinder score ≥ 0.9 (p < 0.05)	1	0.24	0.145	0.24	0.34	1	dsDNAphage	7	86	0	0.981722	0.00339559	0.996825	0.00538183
K-k141_1536596||full	6407	VirSorter2 score ≥ 0.9	1	0.547	0	0.007	0.02	1	dsDNAphage	2	44.4	11.1	0.28838	0.167354	0.0841118	0.200317
K-k141_1016528||full	8848	VirSorter2 score ≥ 0.9	0.987	0.893	0.01	0.1	0.827	0.987	dsDNAphage	1	38.5	7.7	0.500677	0.0873151	0.580953	0.0443576
K-k141_705904||full	7246	VirSorter2 score ≥ 0.9DeepVirFinder score ≥ 0.9 (p < 0.05)	0.973	0.04	0.015	0.073	0.033	0.973	dsDNAphage	5	37.5	12.5	0.36888	0.130609	0.904467	0.0173918
K-k141_286692||full	6229	VirSorter2 score ≥ 0.9; VirFinder score ≥ 0.9 (p < 0.05); DeepVirFinder score ≥ 0.9 (p < 0.05)	1	0.34	0.425	0.393	0.533	1	dsDNAphage	1	50	0	0.998007	0.000485084	0.999996	0.000528741
K-k141_1124391||full	8517	VirSorter2 score ≥ 0.9; VirFinder score ≥ 0.9 (p < 0.05); DeepVirFinder score ≥ 0.9 (p < 0.05)	0.993	0.187	0.38	0.527	0.873	0.993	dsDNAphage	5	63.6	0	0.97302	0.00460829	0.970044	0.0108203
K-k141_1018690||full	6598	VirSorter2 score ≥ 0.9	0.907	0.027	0	0.007	0.02	0.907	dsDNAphage	2	37.5	25	0.230905	0.199733	0.552425	0.0481154
K-k141_1325811||full	12499	VirSorter2 score ≥ 0.9; VirFinder score ≥ 0.9 (p < 0.05); DeepVirFinder score ≥ 0.9 (p < 0.05)	1	0.213	0.175	0.353	0.58	1	dsDNAphage	3	78.6	0	0.988555	0.00254669	0.997248	0.00509857
K-k141_1222510||full	7753	VirSorter2 score ≥ 0.9	0.947	0.813	0.155	0.507	1	1	lavidaviridae	0	42.9	0	0.606711	0.0654863	0.208205	0.144422
K-k141_1434169||full	5489	VirSorter2 score ≥ 0.9; VirFinder score ≥ 0.9 (p < 0.05); DeepVirFinder score ≥ 0.9 (p < 0.05)	1	0.273	0.235	0.953	0.96	1	dsDNAphage	2	100	0	0.999435	0	0.999905	0.00156734
K-k141_607297||full	5589	VirSorter2 score ≥ 0.9; VirFinder score ≥ 0.9 (p < 0.05); DeepVirFinder score ≥ 0.9 (p < 0.05)	1	0.507	0.12	0.907	0.407	1	dsDNAphage	5	100	0	0.94796	0.00727626	0.981678	0.00902636
K-k141_188836||full	14341	VirSorter2 score ≥ 0.9; VirFinder score ≥ 0.9 (p < 0.05); DeepVirFinder score ≥ 0.9 (p < 0.05)	0.993	0.16	0.415	0.087	0.36	0.993	dsDNAphage	5	31.2	0	0.966979	0.00533592	0.998258	0.00441876
K-k141_1542400||full	50739	VirSorter2 score ≥ 0.9DeepVirFinder score ≥ 0.9 (p < 0.05)	0.96	0.207	0	0.04	0.007	0.96	dsDNAphage	3	20.6	1.9	0.625024	0.0612418	0.934706	0.0151824
K-k141_84963||full	6553	VirSorter2 score ≥ 0.9DeepVirFinder score ≥ 0.9 (p < 0.05)	0.987	0.647	0.045	0.893	0.12	0.987	dsDNAphage	3	36.4	0	0.89203	0.0146738	0.999967	0.0010386
K-k141_1226284||full	6795	VirSorter2 score ≥ 0.9	0.9	0.953	0.245	0.193	0.807	0.953	NCLDV	0	33.3	0	0.119853	0.305118	0.758273	0.0288164
K-k141_2061689||full	15137	VirSorter2 score ≥ 0.9; VirFinder score ≥ 0.9 (p < 0.05); DeepVirFinder score ≥ 0.9 (p < 0.05)	1	0.153	0.395	0.353	0.34	1	dsDNAphage	6	41.2	0	0.900496	0.0130973	0.999871	0.00181283
K-k141_1131618||full	42469	VirSorter2 score ≥ 0.9; VirFinder score ≥ 0.9 (p < 0.05); DeepVirFinder score ≥ 0.9 (p < 0.05)	0.96	0.653	0.02	0.007	0.347	0.96	dsDNAphage	4	41.9	3.2	0.982301	0.00339559	0.999857	0.00190724
K-k141_611695||full	6086	VirSorter2 score ≥ 0.9	0.96	0.04	0.015	0.073	0.16	0.96	dsDNAphage	2	66.7	33.3	0.217229	0.209314	0.718098	0.0315356
K-k141_1229234||full	9101	VirSorter2 score ≥ 0.9; VirFinder score ≥ 0.9 (p < 0.05); DeepVirFinder score ≥ 0.9 (p < 0.05)	0.98	0.547	0.52	0.913	0.993	0.993	lavidaviridae	0	57.1	0	0.997246	0.000606355	0.999989	0.000660926
K-k141_1334576||full	16710	VirSorter2 score ≥ 0.9	1	0.047	0.005	0.007	0.033	1	dsDNAphage	10	66.7	23.8	0.00906516	0.740359	0.065605	0.216652
K-k141_1231043||full	41546	VirSorter2 score ≥ 0.9; VirFinder score ≥ 0.9 (p < 0.05); DeepVirFinder score ≥ 0.9 (p < 0.05)	1	0.187	0.015	0.007	0.007	1	dsDNAphage	4	28.6	1.8	0.981908	0.00339559	0.999238	0.00324798
K-k141_1962396||full	6043	VirSorter2 score ≥ 0.9	0.873	0.947	0.005	0.013	0.287	0.947	NCLDV	0	25	12.5	0.219838	0.207495	0.74284	0.029685
K-k141_507349||full	5245	VirSorter2 score ≥ 0.9	0.993	0.667	0.54	0.573	0.46	0.993	dsDNAphage	2	40	0	0.205611	0.219743	0.271794	0.12669
K-k141_1233040||full	6901	VirSorter2 score ≥ 0.9; VirFinder score ≥ 0.9 (p < 0.05); DeepVirFinder score ≥ 0.9 (p < 0.05)	1	0.5	0.115	0.82	0.393	1	dsDNAphage	3	100	0	0.99306	0.00181906	0.999183	0.00328575
K-k141_407930||full	6471	VirSorter2 score ≥ 0.9	0.993	0.62	0.2	0.1	0.193	0.993	dsDNAphage	1	9.1	0	0.252485	0.188455	0.250771	0.132015
K-k141_825274||full	5762	VirSorter2 score ≥ 0.9; VirFinder score ≥ 0.9 (p < 0.05);	1	0.193	0.255	0.647	0.52	1	dsDNAphage	4	71.4	0	0.951305	0.00703371	0.813038	0.0242277
K-k141_825337||full	5399	VirSorter2 score ≥ 0.9	0.987	0.347	0.42	0.727	0.86	0.987	dsDNAphage	3	40	0	0.244938	0.191972	0.553705	0.0478888
K-k141_408566||full	5723	VirSorter2 score ≥ 0.9; VirFinder score ≥ 0.9 (p < 0.05); DeepVirFinder score ≥ 0.9 (p < 0.05)	1	0.667	0.17	0.693	0.327	1	dsDNAphage	2	100	0	0.999198	0.000121271	0.999999	0.000396556
K-k141_1338149||full	6770	VirSorter2 score ≥ 0.9; VirFinder score ≥ 0.9 (p < 0.05); DeepVirFinder score ≥ 0.9 (p < 0.05)	1	0.173	0.39	0.567	0.567	1	dsDNAphage	2	50	0	0.99056	0.00218288	0.999868	0.00181283
K-k141_825813||full	6440	VirSorter2 score ≥ 0.9	0.94	0.233	0.02	0.007	0.027	0.94	dsDNAphage	1	22.2	11.1	0.0938897	0.346107	0.704185	0.0326309
K-k141_408800||full	10810	VirSorter2 score ≥ 0.9; VirFinder score ≥ 0.9 (p < 0.05); DeepVirFinder score ≥ 0.9 (p < 0.05)	1	0.733	0.27	0.807	0.64	1	dsDNAphage	4	100	0	0.999197	0.000121271	1	0
K-k141_1553797||full	40095	VirSorter2 score ≥ 0.9; VirFinder score ≥ 0.9 (p < 0.05); DeepVirFinder score ≥ 0.9 (p < 0.05)	1	0.247	0	0.02	0.26	1	dsDNAphage	3	58.1	3.2	0.964062	0.00569973	0.970081	0.0108014
K-k141_622832||full	5310	VirSorter2 score ≥ 0.9DeepVirFinder score ≥ 0.9 (p < 0.05)	0.987	0.367	0.3	0.173	0.847	0.987	dsDNAphage	1	62.5	0	0.642171	0.0571186	0.962622	0.0119911
K-k141_1557437||full	5756	VirSorter2 score ≥ 0.9	0.987	0.447	0.145	0.833	0.353	0.987	dsDNAphage	6	87.5	0	0.215363	0.210769	0.672409	0.035369
K-k141_2072961||full	13009	VirSorter2 score ≥ 0.9; VirFinder score ≥ 0.9 (p < 0.05);	1	0.9	0.085	0.547	0.873	1	dsDNAphage	2	50	0	0.93679	0.00897405	0.730237	0.0305914
K-k141_1659972||full	5674	VirSorter2 score ≥ 0.9; VirFinder score ≥ 0.9 (p < 0.05); DeepVirFinder score ≥ 0.9 (p < 0.05)	1	0.753	0.215	0.813	0.82	1	dsDNAphage	5	100	0	0.992685	0.00194033	0.998376	0.00434323
K-k141_1344884||full	18800	VirSorter2 score ≥ 0.9; VirFinder score ≥ 0.9 (p < 0.05);	0.993	0.573	0.085	0.22	0.393	0.993	dsDNAphage	4	33.3	0	0.97117	0.00497211	0.696258	0.0333673
K-k141_1763988||full	5572	VirSorter2 score ≥ 0.9; VirFinder score ≥ 0.9 (p < 0.05); DeepVirFinder score ≥ 0.9 (p < 0.05)	0.98	0.213	0.225	0.407	0.553	0.98	dsDNAphage	3	66.7	0	0.97915	0.00363813	0.999982	0.000830878
K-k141_416182||full	48074	VirSorter2 score ≥ 0.9; VirFinder score ≥ 0.9 (p < 0.05); DeepVirFinder score ≥ 0.9 (p < 0.05)	1	0.547	0.015	0.053	0.173	1	dsDNAphage	6	57.1	0	0.998015	0.000485084	0.999984	0.000830878
K-k141_624771||full	5423	VirSorter2 score ≥ 0.9; VirFinder score ≥ 0.9 (p < 0.05); DeepVirFinder score ≥ 0.9 (p < 0.05)	0.993	0.807	0.31	0.88	0.62	0.993	dsDNAphage	2	100	0	0.999272	0.000121271	1	0
K-k141_1040914||full	13999	VirSorter2 score ≥ 0.9; VirFinder score ≥ 0.9 (p < 0.05); DeepVirFinder score ≥ 0.9 (p < 0.05)	0.993	0.727	0.055	0.233	0.247	0.993	dsDNAphage	4	70.6	0	0.992222	0.00194033	0.999993	0.000604275
K-k141_1872653||full	5660	VirSorter2 score ≥ 0.9DeepVirFinder score ≥ 0.9 (p < 0.05)	1	0.76	0.35	0.84	0.167	1	dsDNAphage	1	35.7	0	0.899305	0.0133398	0.999999	0.000358788
K-k141_1872697||full	35814	VirSorter2 score ≥ 0.9DeepVirFinder score ≥ 0.9 (p < 0.05)	1	0.713	0.13	0.513	0.92	1	dsDNAphage	7	56.9	0	0.530658	0.0811302	0.994538	0.0062127
K-k141_1455983||full	23394	VirSorter2 score ≥ 0.9; VirFinder score ≥ 0.9 (p < 0.05); DeepVirFinder score ≥ 0.9 (p < 0.05)	0.98	0.3	0.005	0.1	0.513	0.98	dsDNAphage	4	55.6	3.7	0.973123	0.00460829	0.999863	0.00188836
K-k141_1768105||full	6304	VirSorter2 score ≥ 0.9; VirFinder score ≥ 0.9 (p < 0.05); DeepVirFinder score ≥ 0.9 (p < 0.05)	0.98	0.947	0.315	0.72	0.967	0.98	dsDNAphage	2	66.7	0	0.951585	0.00703371	0.991171	0.00719465
K-k141_1975634||full	8147	VirSorter2 score ≥ 0.9	1	0.76	0.095	0.607	0.833	1	dsDNAphage	1	33.3	0	0.0502583	0.451492	0.861312	0.0207153
K-k141_1769287||full	5287	VirSorter2 score ≥ 0.9; VirFinder score ≥ 0.9 (p < 0.05); DeepVirFinder score ≥ 0.9 (p < 0.05)	0.993	0.507	0.395	0.94	0.68	0.993	dsDNAphage	3	71.4	0	0.996649	0.000848896	0.929439	0.015579
K-k141_1978640||full	35759	VirSorter2 score ≥ 0.9	1	0.227	0.015	0.047	0.053	1	dsDNAphage	7	44.3	0	0.130535	0.290686	0.287466	0.122573
K-sec_assembly_k141_1335536||full	6558	VirSorter2 score ≥ 0.9; VirFinder score ≥ 0.9 (p < 0.05);	1	0.327	0.28	0.26	0.52	1	dsDNAphage	1	66.7	0	0.929122	0.0100655	0.258305	0.130165
K-sec_assembly_k141_1790973||full	5773	VirSorter2 score ≥ 0.9; VirFinder score ≥ 0.9 (p < 0.05);	0.96	0.533	0.33	0.747	0.693	0.96	dsDNAphage	3	80	0	0.920716	0.0110357	0.811537	0.0243032
K-sec_assembly_k141_905086||full	5130	VirSorter2 score ≥ 0.9	1	0.96	0.125	0.787	0.427	1	dsDNAphage	2	25	0	0.0404038	0.489328	0.242469	0.134281
K-sec_assembly_k141_1799123||full	6132	VirSorter2 score ≥ 0.9	0.993	0.52	0.2	0.84	0.827	0.993	dsDNAphage	1	18.8	0	0.57061	0.0721562	0.897775	0.0178072
K-sec_assembly_k141_918426||full	6083	VirSorter2 score ≥ 0.9; VirFinder score ≥ 0.9 (p < 0.05); DeepVirFinder score ≥ 0.9 (p < 0.05)	1	0.4	0.455	0.747	0.727	1	dsDNAphage	2	100	0	0.960472	0.00642736	0.999996	0.000547624
K-sec_assembly_k141_488166||full	5726	VirSorter2 score ≥ 0.9; VirFinder score ≥ 0.9 (p < 0.05); DeepVirFinder score ≥ 0.9 (p < 0.05)	1	0.193	0.735	0.793	0.807	1	dsDNAphage	2	42.9	0	0.957605	0.00654863	0.999782	0.00205831
K-sec_assembly_k141_1156745||full	5853	VirSorter2 score ≥ 0.9	0.98	0.26	0.225	0.113	0.373	0.98	dsDNAphage	1	20	0	0.163433	0.257458	0.546147	0.0495506
K-sec_assembly_k141_936623||full	6507	VirSorter2 score ≥ 0.9; VirFinder score ≥ 0.9 (p < 0.05); DeepVirFinder score ≥ 0.9 (p < 0.05)	1	0.493	0.215	0.407	0.44	1	dsDNAphage	4	62.5	0	0.996104	0.000970167	0.999994	0.000585392
K-sec_assembly_k141_716439||full	5797	VirSorter2 score ≥ 0.9	0.94	0.833	0.25	0.193	0.54	0.94	dsDNAphage	1	28.6	0	0.197315	0.227019	0.227971	0.138171
K-sec_assembly_k141_503559||full	5850	VirSorter2 score ≥ 0.9	0.953	0.38	0.03	0.087	0.22	0.953	dsDNAphage	2	33.3	0	0.563484	0.0737327	0.79407	0.025795
K-sec_assembly_k141_1846649||full	5451	VirSorter2 score ≥ 0.9; VirFinder score ≥ 0.9 (p < 0.05); DeepVirFinder score ≥ 0.9 (p < 0.05)	0.913	0.553	0.84	0.433	0.94	0.94	lavidaviridae	0	40	0	0.96311	0.00569973	0.999694	0.00236045
K-sec_assembly_k141_1194725||full	12437	VirSorter2 score ≥ 0.9	0.967	0.887	0	0.02	0.567	0.967	dsDNAphage	2	63.6	9.1	0.0748244	0.386248	0.142469	0.167951
K-sec_assembly_k141_316734||full	7360	VirSorter2 score ≥ 0.9	0.96	0.987	0.615	0.04	0.907	0.987	NCLDV	0	20	0	0.0970366	0.340893	0.863464	0.0206398
K-sec_assembly_k141_990672||full	8501	VirSorter2 score ≥ 0.9; VirFinder score ≥ 0.9 (p < 0.05); DeepVirFinder score ≥ 0.9 (p < 0.05)	1	0.493	0.46	0.52	0.547	1	dsDNAphage	2	28.6	0	0.957503	0.00654863	0.963417	0.0118211
K-sec_assembly_k141_1007584||full	5332	VirSorter2 score ≥ 0.9; VirFinder score ≥ 0.9 (p < 0.05); DeepVirFinder score ≥ 0.9 (p < 0.05)	1	0.853	0.275	0.867	0.633	1	dsDNAphage	3	85.7	0	0.99378	0.00157652	0.988407	0.00781781
K-sec_assembly_k141_2142619||full	5119	VirSorter2 score ≥ 0.9; VirFinder score ≥ 0.9 (p < 0.05); DeepVirFinder score ≥ 0.9 (p < 0.05)	0.993	0.487	0.625	0.893	0.813	0.993	dsDNAphage	2	50	0	0.989154	0.00242542	0.999832	0.00196389
K-sec_assembly_k141_1719835||full	6732	VirSorter2 score ≥ 0.9	0.913	0.313	0.76	0.053	0.86	0.913	dsDNAphage	1	14.3	0	0.263675	0.182028	0.0355597	0.25727
K-sec_assembly_k141_1945565||full	5659	VirSorter2 score ≥ 0.9; VirFinder score ≥ 0.9 (p < 0.05); DeepVirFinder score ≥ 0.9 (p < 0.05)	1	0.72	0.295	0.773	0.82	1	dsDNAphage	2	80	0	0.991915	0.00206161	0.99987	0.00181283
K-NODE_364_length_38972_cov_31.721279||full	38848	VirSorter2 score ≥ 0.9	0.993	0.22	0	0.02	0.007	0.993	dsDNAphage	7	49.1	3.5	0.119122	0.305967	0.799627	0.0253418
K-NODE_386_length_37287_cov_99.919854||full	37232	VirSorter2 score ≥ 0.9DeepVirFinder score ≥ 0.9 (p < 0.05)	1	0.373	0.09	0.193	0.747	1	dsDNAphage	6	54.9	2	0.613275	0.0641523	0.999903	0.00156734
K-NODE_144_length_52477_cov_19.110126||full	52422	VirSorter2 score ≥ 0.9	1	0.513	0.01	0.067	0.093	1	dsDNAphage	5	42.9	1.3	0.66177	0.0527528	0.868258	0.0202432
K-k141_437838||full	36006	VirSorter2 score ≥ 0.9	0.98	0	0	0	0.027	0.98	dsDNAphage	14	47.9	16.7	0.503991	0.0865874	0.230559	0.137416
K-k141_268458||full	36979	VirSorter2 score ≥ 0.9; VirFinder score ≥ 0.9 (p < 0.05); DeepVirFinder score ≥ 0.9 (p < 0.05)	1	0.893	0.065	0.413	0.753	1	dsDNAphage	6	56.4	0	0.929905	0.00982294	0.999997	0.000490974
K-k141_1204602||full	30354	VirSorter2 score ≥ 0.9DeepVirFinder score ≥ 0.9 (p < 0.05)	1	0.847	0.12	0.1	0.6	1	dsDNAphage	9	32.1	0	0.660162	0.0532379	0.971877	0.0105182
K-k141_408567||full	60439	VirSorter2 score ≥ 0.9; VirFinder score ≥ 0.9 (p < 0.05); DeepVirFinder score ≥ 0.9 (p < 0.05)	1	0.507	0.095	0.453	0.807	1	dsDNAphage	6	53.4	0	0.968581	0.00533592	0.999989	0.000660926
K-k141_2073488||full	49382	VirSorter2 score ≥ 0.9; VirFinder score ≥ 0.9 (p < 0.05); DeepVirFinder score ≥ 0.9 (p < 0.05)	1	0.193	0.025	0.127	0.313	1	dsDNAphage	6	61.4	0	0.99413	0.00157652	0.999284	0.00311579
K-k141_2073569||full	46360	VirSorter2 score ≥ 0.9DeepVirFinder score ≥ 0.9 (p < 0.05)	1	0.247	0.25	0.453	0.827	1	dsDNAphage	5	52.3	0	0.644994	0.0567548	0.999992	0.000623159
K-k141_2073572||full	44349	VirSorter2 score ≥ 0.9; VirFinder score ≥ 0.9 (p < 0.05); DeepVirFinder score ≥ 0.9 (p < 0.05)	1	0.313	0.3	0.587	0.54	1	dsDNAphage	6	49.1	0	0.997863	0.000485084	1	0
K-k141_2073647||full	30283	VirSorter2 score ≥ 0.9; VirFinder score ≥ 0.9 (p < 0.05); DeepVirFinder score ≥ 0.9 (p < 0.05)	1	0.353	0.05	0.133	0.66	1	dsDNAphage	8	52.1	0	0.962486	0.005821	0.999884	0.00175617
K-k141_1663699||full	70037	VirSorter2 score ≥ 0.9; VirFinder score ≥ 0.9 (p < 0.05); DeepVirFinder score ≥ 0.9 (p < 0.05)	1	0.82	0.03	0.16	0.353	1	dsDNAphage	3	52.3	0	0.934419	0.00933786	1	0.00026437
K-NODE_26_length_42028_cov_8.450599||0_partial	13478	VirSorter2 score ≥ 0.9	0.913	0.707	0.035	0.013	0.427	0.913	dsDNAphage	1	25	16.6	0.123955	0.299418	0.681505	0.0347269
K-NODE_214_length_20850_cov_230.692811||0_partial	15914	VirSorter2 score ≥ 0.9	0.913	0.833	0.01	0.04	0.493	0.913	dsDNAphage	3	50	8.3	0.0546447	0.438031	0.308751	0.117116
K-NODE_215_length_20849_cov_119.668077||0_partial	13671	VirSorter2 score ≥ 0.9	0.947	0.607	0.41	0.147	0.833	0.947	dsDNAphage	1	20	0	0.473881	0.0948339	0.789337	0.0262104
K-k141_114219||0_partial	17221	VirSorter2 score ≥ 0.9	0.927	0.04	0.02	0	0.047	0.927	dsDNAphage	3	20	13.3	0.303374	0.15935	0.0751359	0.20789
K-k141_1483100||0_partial	21045	VirSorter2 score ≥ 0.9	0.927	0.353	0.17	0.047	0.487	0.927	dsDNAphage	1	25	0	0.183287	0.23757	0.353881	0.107164
K-k141_1382512||0_partial	8688	VirSorter2 score ≥ 0.9	0.947	0.14	0.005	0	0.067	0.947	dsDNAphage	1	50	20	0.338341	0.143463	0.299779	0.11925
K-k141_970094||0_partial	8393	VirSorter2 score ≥ 0.9	0.927	0.033	0	0.007	0.02	0.927	dsDNAphage	1	50	20	0.0270614	0.564516	0.0915366	0.194935
K-k141_1708917||0_partial	14670	DeepVirFinder score ≥ 0.9 (p < 0.05)	0.84	0.713	0.01	0.013	0.213	0.84	dsDNAphage	1	42.9	14.3	0.353241	0.136672	0.946688	0.0140683
K-NODE_5750_length_6047_cov_4.469292||lt2gene	6047	DeepVirFinder score ≥ 0.9 (p < 0.05)	nan	nan	nan	nan	nan	nan	dsDNAphage	1	50	0	0.701236	0.0457191	0.974657	0.00998943
K-NODE_10067_length_5439_cov_5.109955||lt2gene	5439	DeepVirFinder score ≥ 0.9 (p < 0.05)	nan	nan	nan	nan	nan	nan	dsDNAphage	1	50	0	0.750337	0.0367451	0.999953	0.00109525
K-sec_assembly_k141_5882||lt2gene	5229	VirFinder score ≥ 0.9 (p < 0.05)	nan	nan	nan	nan	nan	nan	dsDNAphage	1	100	0	0.987685	0.00278923	0.798652	0.0254551
K-NODE_458_length_33658_cov_9.244561	33658	VirSorter2 score ≥ 0.9; VirFinder score ≥ 0.9 (p < 0.05); DeepVirFinder score ≥ 0.9 (p < 0.05)	0.9	0.127	0.27	0.26	0.047	0.9	dsDNAphage	0	33.3	0	0.920863	0.0110357	0.99999	0.000660926
K-NODE_584_length_29281_cov_7.051666	29281	VirSorter2 score ≥ 0.9; VirFinder score ≥ 0.9 (p < 0.05); DeepVirFinder score ≥ 0.9 (p < 0.05)	0.9	0.107	0.03	0.167	0.007	0.9	dsDNAphage	0	2.8	0.9	0.991362	0.00206161	0.999997	0.000509857
K-NODE_836_length_23469_cov_6.981592	23469	VirFinder score ≥ 0.9 (p < 0.05); DeepVirFinder score ≥ 0.9 (p < 0.05)	0.847	0.253	0	0.027	0.26	0.847	dsDNAphage	0	53.6	3.6	0.991649	0.00206161	0.99999	0.000660926
K-NODE_1314_length_17080_cov_125.969280	17080	VirSorter2 score ≥ 0.9; VirFinder score ≥ 0.9 (p < 0.05); DeepVirFinder score ≥ 0.9 (p < 0.05)	0.907	0.14	0.165	0.527	0.18	0.907	dsDNAphage	0	64	0	0.994865	0.00133398	0.999795	0.00203943
K-NODE_1549_length_15190_cov_5.373571	15190	VirSorter2 score ≥ 0.9; VirFinder score ≥ 0.9 (p < 0.05); DeepVirFinder score ≥ 0.9 (p < 0.05)	0.907	0.293	0.445	0.047	0.827	0.907	dsDNAphage	0	20	0	0.971566	0.00485084	0.999094	0.00341793
K-NODE_1663_length_14595_cov_5.798487	14595	VirFinder score ≥ 0.9 (p < 0.05); DeepVirFinder score ≥ 0.9 (p < 0.05)											0.984975	0.00315304	0.999998	0.000490974
K-NODE_1765_length_13981_cov_6.829097	13981	VirSorter2 score ≥ 0.9; VirFinder score ≥ 0.9 (p < 0.05); DeepVirFinder score ≥ 0.9 (p < 0.05)	0.98	0.353	0.08	0.3	0.607	0.98	dsDNAphage	0	30.8	0	0.98741	0.00278923	0.999857	0.00190724
K-NODE_1778_length_13937_cov_7.226336	13937	VirFinder score ≥ 0.9 (p < 0.05); DeepVirFinder score ≥ 0.9 (p < 0.05)	0.793	0.747	0.3	0.173	0.527	0.793	dsDNAphage	0	71.4	0	0.987996	0.00254669	0.999933	0.00132185
K-NODE_1887_length_13365_cov_6.689031	13365	VirFinder score ≥ 0.9 (p < 0.05); DeepVirFinder score ≥ 0.9 (p < 0.05)											0.954364	0.0066699	0.925525	0.0159189
K-NODE_2014_length_12720_cov_6.874773	12720	VirSorter2 score ≥ 0.9; VirFinder score ≥ 0.9 (p < 0.05); DeepVirFinder score ≥ 0.9 (p < 0.05)	0.913	0.893	0.035	0.66	0.7	0.913	dsDNAphage	0	37	0	0.971255	0.00497211	0.997873	0.00470202
K-NODE_2192_length_12053_cov_12.092265	12053	VirFinder score ≥ 0.9 (p < 0.05); DeepVirFinder score ≥ 0.9 (p < 0.05)	0.887	0.187	0.4	0.24	0.48	0.887	dsDNAphage	0	29.4	0	0.985769	0.00278923	0.972478	0.0103293
K-NODE_2418_length_11354_cov_31.820338	11354	VirFinder score ≥ 0.9 (p < 0.05); DeepVirFinder score ≥ 0.9 (p < 0.05)	0.867	0.067	0.045	0.053	0.02	0.867	dsDNAphage	0	37	11.1	0.984722	0.00315304	0.967502	0.0112546
K-NODE_2499_length_11087_cov_25.226342	11087	VirSorter2 score ≥ 0.9; VirFinder score ≥ 0.9 (p < 0.05); DeepVirFinder score ≥ 0.9 (p < 0.05)	0.98	0.393	0.06	0.407	0.047	0.98	dsDNAphage	0	21.7	0	0.994069	0.00157652	0.99996	0.00105748
K-NODE_2566_length_10859_cov_6.183451	10859	VirFinder score ≥ 0.9 (p < 0.05); DeepVirFinder score ≥ 0.9 (p < 0.05)											0.990965	0.00206161	1	0.00026437
K-NODE_2604_length_10726_cov_14.640427	10726	VirFinder score ≥ 0.9 (p < 0.05); DeepVirFinder score ≥ 0.9 (p < 0.05)											0.974979	0.00412321	0.998845	0.0037956
K-NODE_2655_length_10581_cov_7.578567	10581	VirFinder score ≥ 0.9 (p < 0.05); DeepVirFinder score ≥ 0.9 (p < 0.05)											0.998366	0.000485084	1	0
K-NODE_2780_length_10267_cov_8.996964	10267	VirFinder score ≥ 0.9 (p < 0.05); DeepVirFinder score ≥ 0.9 (p < 0.05)	0.867	0.607	0.095	0.447	0.32	0.867	dsDNAphage	0	72.7	0	0.988527	0.00254669	0.970274	0.0107637
K-NODE_2799_length_10227_cov_13.139206	10227	VirFinder score ≥ 0.9 (p < 0.05)											0.946752	0.00739753	0.744751	0.0295528
K-NODE_2825_length_10167_cov_8.595431	10167	VirSorter2 score ≥ 0.9; VirFinder score ≥ 0.9 (p < 0.05); DeepVirFinder score ≥ 0.9 (p < 0.05)	0.98	0.353	0.275	0.813	0.28	0.98	dsDNAphage	0	43.8	0	0.962686	0.005821	0.993675	0.00659038
K-NODE_2863_length_10073_cov_6.986225	10073	VirFinder score ≥ 0.9 (p < 0.05); DeepVirFinder score ≥ 0.9 (p < 0.05)											0.992492	0.00194033	0.999208	0.00326686
K-NODE_2939_length_9848_cov_6.722761	9848	VirFinder score ≥ 0.9 (p < 0.05); DeepVirFinder score ≥ 0.9 (p < 0.05)	0.807	0.253	0.36	0.133	0.387	0.807	dsDNAphage	0	28.6	0	0.993964	0.00157652	0.999982	0.000830878
K-NODE_3092_length_9493_cov_7.658084	9493	VirSorter2 score ≥ 0.9; VirFinder score ≥ 0.9 (p < 0.05); DeepVirFinder score ≥ 0.9 (p < 0.05)	0.98	0.307	0.08	0.2	0.5	0.98	dsDNAphage	0	21.7	4.3	0.938838	0.00873151	0.996614	0.00549513
K-NODE_3132_length_9423_cov_9.171755	9423	VirFinder score ≥ 0.9 (p < 0.05)											0.977843	0.0037594	0.825536	0.023359
K-NODE_3185_length_9333_cov_6.181936	9333	VirSorter2 score ≥ 0.9; VirFinder score ≥ 0.9 (p < 0.05); DeepVirFinder score ≥ 0.9 (p < 0.05)	0.913	0.093	0.005	0.053	0.167	0.913	dsDNAphage	0	35	5	0.988243	0.00254669	0.999949	0.0011519
K-NODE_3218_length_9253_cov_9.579909	9253	VirSorter2 score ≥ 0.9; VirFinder score ≥ 0.9 (p < 0.05); DeepVirFinder score ≥ 0.9 (p < 0.05)	0.96	0.553	0.07	0.367	0.22	0.96	dsDNAphage	0	56.2	0	0.988645	0.00254669	1	0
K-NODE_3241_length_9210_cov_6.358930	9210	VirFinder score ≥ 0.9 (p < 0.05); DeepVirFinder score ≥ 0.9 (p < 0.05)	0.753	0.34	0.215	0.147	0.333	0.753	dsDNAphage	0	70	0	0.975397	0.00400194	0.999997	0.000509857
K-NODE_3289_length_9115_cov_52.580022	9115	VirFinder score ≥ 0.9 (p < 0.05); DeepVirFinder score ≥ 0.9 (p < 0.05)											0.95674	0.00654863	0.956826	0.0127842
K-NODE_3834_length_8122_cov_4.900831	8122	VirFinder score ≥ 0.9 (p < 0.05)											0.900892	0.0130973	0.673682	0.0352557
K-NODE_3853_length_8083_cov_10.566517	8083	VirFinder score ≥ 0.9 (p < 0.05)	0.88	0.547	0.875	0.7	0.787	0.88	dsDNAphage	0	50	0	0.93923	0.00873151	0.536779	0.0510424
K-NODE_3913_length_8004_cov_6.913322	8004	VirFinder score ≥ 0.9 (p < 0.05); DeepVirFinder score ≥ 0.9 (p < 0.05)											0.998844	0.000242542	0.999791	0.00203943
K-NODE_3964_length_7890_cov_9.010721	7890	VirFinder score ≥ 0.9 (p < 0.05); DeepVirFinder score ≥ 0.9 (p < 0.05)											0.973261	0.00460829	0.912619	0.0168442
K-NODE_3976_length_7873_cov_6.217191	7873	VirFinder score ≥ 0.9 (p < 0.05); DeepVirFinder score ≥ 0.9 (p < 0.05)	0.853	0.107	0.155	0.24	0.073	0.853	dsDNAphage	0	4	0	0.984824	0.00315304	0.999996	0.000547624
K-NODE_4068_length_7739_cov_9.317413	7739	VirSorter2 score ≥ 0.9; VirFinder score ≥ 0.9 (p < 0.05); DeepVirFinder score ≥ 0.9 (p < 0.05)	0.933	0.8	0.155	0.927	0.28	0.933	dsDNAphage	0	25	0	0.965206	0.00557846	1	0
K-NODE_4118_length_7673_cov_17.113153	7673	VirFinder score ≥ 0.9 (p < 0.05); DeepVirFinder score ≥ 0.9 (p < 0.05)											0.93325	0.00933786	0.986701	0.00819548
K-NODE_4120_length_7667_cov_7.344325	7667	VirFinder score ≥ 0.9 (p < 0.05); DeepVirFinder score ≥ 0.9 (p < 0.05)											0.992708	0.00194033	1	0
K-NODE_4148_length_7625_cov_5.685337	7625	VirFinder score ≥ 0.9 (p < 0.05); DeepVirFinder score ≥ 0.9 (p < 0.05)	0.867	0.247	0	0.087	0.833	0.867	dsDNAphage	0	42.9	7.1	0.910779	0.0123696	0.999988	0.00073646
K-NODE_4349_length_7339_cov_6.496431	7339	VirFinder score ≥ 0.9 (p < 0.05); DeepVirFinder score ≥ 0.9 (p < 0.05)	0.853	0.567	0.07	0.813	0.2	0.853	dsDNAphage	0	35.7	0	0.93543	0.00909532	0.999989	0.000660926
K-NODE_4469_length_7194_cov_8.467993	7194	VirSorter2 score ≥ 0.9; VirFinder score ≥ 0.9 (p < 0.05); DeepVirFinder score ≥ 0.9 (p < 0.05)	0.953	0.487	0.07	0.833	0.427	0.953	dsDNAphage	0	57.1	0	0.945774	0.0075188	0.995206	0.00600499
K-NODE_4525_length_7124_cov_28.626821	7124	VirFinder score ≥ 0.9 (p < 0.05)											0.979966	0.00363813	0.672795	0.0353123
K-NODE_4594_length_7046_cov_8.362180	7046	VirFinder score ≥ 0.9 (p < 0.05)											0.900672	0.0130973	0.370554	0.103558
K-NODE_4638_length_6995_cov_5.907925	6995	VirFinder score ≥ 0.9 (p < 0.05); DeepVirFinder score ≥ 0.9 (p < 0.05)											0.969349	0.00533592	0.970845	0.0106692
K-NODE_4680_length_6945_cov_116.467634	6945	VirFinder score ≥ 0.9 (p < 0.05); DeepVirFinder score ≥ 0.9 (p < 0.05)	0.84	0.153	0.175	0.487	0.573	0.84	dsDNAphage	0	25	0	0.984849	0.00315304	0.999971	0.00101971
K-NODE_4744_length_6875_cov_4.582405	6875	VirFinder score ≥ 0.9 (p < 0.05)											0.924088	0.0104293	0.266149	0.127861
K-NODE_4859_length_6754_cov_5.267055	6754	VirSorter2 score ≥ 0.9; VirFinder score ≥ 0.9 (p < 0.05); DeepVirFinder score ≥ 0.9 (p < 0.05)	0.92	0.32	0.54	0.5	0.84	0.92	dsDNAphage	0	36.4	0	0.924027	0.0104293	0.993649	0.00659038
K-NODE_4861_length_6750_cov_23.007468	6750	VirFinder score ≥ 0.9 (p < 0.05)											0.958866	0.00642736	0.882438	0.0190724
K-NODE_5031_length_6603_cov_5.739310	6603	VirSorter2 score ≥ 0.9; VirFinder score ≥ 0.9 (p < 0.05); DeepVirFinder score ≥ 0.9 (p < 0.05)	0.96	0.82	0.07	0.7	0.407	0.96	dsDNAphage	0	100	0	0.997771	0.000485084	1	0.000283254
K-NODE_5060_length_6581_cov_4.507508	6581	VirFinder score ≥ 0.9 (p < 0.05); DeepVirFinder score ≥ 0.9 (p < 0.05)											0.99198	0.00206161	0.936254	0.0150125
K-NODE_5132_length_6520_cov_6.315855	6520	VirFinder score ≥ 0.9 (p < 0.05); DeepVirFinder score ≥ 0.9 (p < 0.05)	0.653	0.893	0.095	0.22	0.267	0.893	NCLDV	0	10.5	0	0.993458	0.00157652	0.999982	0.000830878
K-NODE_5241_length_6424_cov_5.592087	6424	VirFinder score ≥ 0.9 (p < 0.05); DeepVirFinder score ≥ 0.9 (p < 0.05)											0.913475	0.0118846	0.999666	0.00243598
K-NODE_5331_length_6340_cov_9.295147	6340	VirFinder score ≥ 0.9 (p < 0.05); DeepVirFinder score ≥ 0.9 (p < 0.05)											0.977048	0.00388067	0.998348	0.004381
K-NODE_5468_length_6241_cov_5.803912	6241	VirFinder score ≥ 0.9 (p < 0.05)											0.934356	0.00933786	0.810767	0.0243976
K-NODE_5653_length_6110_cov_7.201156	6110	VirFinder score ≥ 0.9 (p < 0.05)											0.909711	0.0124909	0.135192	0.171652
K-NODE_5675_length_6095_cov_40.169040	6095	VirFinder score ≥ 0.9 (p < 0.05); DeepVirFinder score ≥ 0.9 (p < 0.05)											0.977315	0.0037594	0.999316	0.00307803
K-NODE_5825_length_5991_cov_5.875674	5991	VirSorter2 score ≥ 0.9; VirFinder score ≥ 0.9 (p < 0.05); DeepVirFinder score ≥ 0.9 (p < 0.05)	0.933	0.4	0.78	0.82	0.893	0.933	dsDNAphage	0	28.6	0	0.988341	0.00254669	0.996793	0.00538183
K-NODE_5921_length_5929_cov_8.305924	5929	VirFinder score ≥ 0.9 (p < 0.05)											0.959116	0.00642736	0.337772	0.110582
K-NODE_6124_length_5779_cov_78.164221	5779	VirFinder score ≥ 0.9 (p < 0.05)											0.91243	0.0122484	0.173129	0.156092
K-NODE_6168_length_5747_cov_36.284434	5747	VirSorter2 score ≥ 0.9; VirFinder score ≥ 0.9 (p < 0.05);	0.973	0.433	0.15	0.667	0.18	0.973	dsDNAphage	0	13.3	0	0.987578	0.00278923	0.842688	0.0220183
K-NODE_6380_length_5613_cov_14.468694	5613	VirFinder score ≥ 0.9 (p < 0.05); DeepVirFinder score ≥ 0.9 (p < 0.05)	0.62	0.793	0.29	0.467	0.82	0.82	lavidaviridae	0	16.7	0	0.945387	0.0075188	0.999937	0.00132185
K-NODE_6413_length_5591_cov_42.053829	5591	VirFinder score ≥ 0.9 (p < 0.05); DeepVirFinder score ≥ 0.9 (p < 0.05)											0.942242	0.00824642	0.994905	0.00611829
K-NODE_6647_length_5448_cov_4.599110	5448	VirFinder score ≥ 0.9 (p < 0.05); DeepVirFinder score ≥ 0.9 (p < 0.05)											0.949018	0.00715498	0.998744	0.00394667
K-NODE_6663_length_5439_cov_3.912333	5439	VirFinder score ≥ 0.9 (p < 0.05)											0.965117	0.00557846	0.868331	0.0202432
K-NODE_6678_length_5432_cov_6.760275	5432	VirFinder score ≥ 0.9 (p < 0.05); DeepVirFinder score ≥ 0.9 (p < 0.05)											0.962422	0.005821	0.998504	0.00422993
K-NODE_6760_length_5388_cov_6.636227	5388	VirFinder score ≥ 0.9 (p < 0.05); DeepVirFinder score ≥ 0.9 (p < 0.05)											0.973346	0.00460829	0.999998	0.00047209
K-NODE_6794_length_5371_cov_27.007336	5371	VirFinder score ≥ 0.9 (p < 0.05)											0.921844	0.0109144	0.499862	0.0628446
K-NODE_6823_length_5358_cov_6.019046	5358	VirFinder score ≥ 0.9 (p < 0.05); DeepVirFinder score ≥ 0.9 (p < 0.05)	0.5	0.4	0.675	0.247	0.887	0.887	lavidaviridae	0	25	0	0.925727	0.0104293	0.999342	0.00304026
K-NODE_6892_length_5320_cov_9.005508	5320	VirFinder score ≥ 0.9 (p < 0.05); DeepVirFinder score ≥ 0.9 (p < 0.05)											0.986312	0.00278923	0.999984	0.000830878
K-NODE_6950_length_5294_cov_7.067761	5294	VirFinder score ≥ 0.9 (p < 0.05)											0.904858	0.0127334	0.39044	0.0989123
K-NODE_7141_length_5199_cov_17.425544	5199	VirSorter2 score ≥ 0.9; VirFinder score ≥ 0.9 (p < 0.05); DeepVirFinder score ≥ 0.9 (p < 0.05)	0.94	0.893	0.065	0.8	0.833	0.94	dsDNAphage	0	85.7	0	0.971939	0.00472957	0.999772	0.0020772
K-NODE_7270_length_5140_cov_5.450147	5140	VirFinder score ≥ 0.9 (p < 0.05)											0.954913	0.0066699	0.557997	0.047209
K-NODE_7276_length_5137_cov_6.938017	5137	VirFinder score ≥ 0.9 (p < 0.05); DeepVirFinder score ≥ 0.9 (p < 0.05)											0.931108	0.00970167	0.971452	0.0105748
K-NODE_7475_length_5051_cov_10.756605	5051	VirSorter2 score ≥ 0.9; VirFinder score ≥ 0.9 (p < 0.05); DeepVirFinder score ≥ 0.9 (p < 0.05)	0.98	0.3	0.08	0.933	0.253	0.98	dsDNAphage	0	100	0	0.999513	0	1	0
K-NODE_7527_length_5023_cov_6.599034	5023	VirFinder score ≥ 0.9 (p < 0.05); DeepVirFinder score ≥ 0.9 (p < 0.05)	0.8	0.327	0.315	0.513	0.46	0.8	dsDNAphage	0	42.9	0	0.951023	0.00715498	0.999069	0.00341793
K-NODE_7565_length_5007_cov_10.391559	5007	VirFinder score ≥ 0.9 (p < 0.05)											0.953734	0.00679117	0.842111	0.0220749
K-NODE_3784_length_11174_cov_11.789999	11174	VirFinder score ≥ 0.9 (p < 0.05); DeepVirFinder score ≥ 0.9 (p < 0.05)											0.949963	0.00715498	0.967953	0.0112546
K-NODE_3824_length_11079_cov_20.247460	11079	VirFinder score ≥ 0.9 (p < 0.05); DeepVirFinder score ≥ 0.9 (p < 0.05)											0.982584	0.00339559	1	0
K-NODE_3925_length_10892_cov_20.277383	10892	VirFinder score ≥ 0.9 (p < 0.05)											0.924243	0.0104293	0.572541	0.0453395
K-NODE_4585_length_9808_cov_10.221675	9808	VirSorter2 score ≥ 0.9; VirFinder score ≥ 0.9 (p < 0.05); DeepVirFinder score ≥ 0.9 (p < 0.05)	1	0.68	0.165	0.313	0.44	1	dsDNAphage	0	14.3	0	0.958843	0.00642736	0.996314	0.00568396
K-NODE_5484_length_8609_cov_10.339958	8609	VirSorter2 score ≥ 0.9; VirFinder score ≥ 0.9 (p < 0.05); DeepVirFinder score ≥ 0.9 (p < 0.05)	0.947	0.453	0.13	0.887	0.373	0.947	dsDNAphage	0	50	0	0.947061	0.00739753	0.999677	0.00243598
K-NODE_5577_length_8501_cov_11.978096	8501	VirFinder score ≥ 0.9 (p < 0.05); DeepVirFinder score ≥ 0.9 (p < 0.05)											0.997292	0.000606355	0.950417	0.0135395
K-NODE_5607_length_8458_cov_12.223730	8458	VirFinder score ≥ 0.9 (p < 0.05)											0.92267	0.0106718	0.850876	0.0214895
K-NODE_5622_length_8445_cov_9.149940	8445	VirSorter2 score ≥ 0.9; VirFinder score ≥ 0.9 (p < 0.05); DeepVirFinder score ≥ 0.9 (p < 0.05)	0.96	0.027	0.01	0.04	0.053	0.96	dsDNAphage	0	43.8	6.2	0.996467	0.000970167	0.999999	0.000396556
K-NODE_6193_length_7872_cov_15.426123	7872	VirFinder score ≥ 0.9 (p < 0.05); DeepVirFinder score ≥ 0.9 (p < 0.05)											0.929069	0.0100655	0.968713	0.011198
K-NODE_6202_length_7865_cov_4.754930	7865	VirFinder score ≥ 0.9 (p < 0.05); DeepVirFinder score ≥ 0.9 (p < 0.05)	0.88	0.647	0.8	0.56	0.733	0.88	dsDNAphage	0	9.1	0	0.914044	0.0117633	0.901709	0.0175806
K-NODE_6310_length_7775_cov_19.688083	7775	VirFinder score ≥ 0.9 (p < 0.05)											0.91579	0.0117633	0.635986	0.0385603
K-NODE_6435_length_7661_cov_6.413489	7661	VirFinder score ≥ 0.9 (p < 0.05)											0.912555	0.0121271	0.173589	0.155941
K-NODE_6446_length_7651_cov_6.582938	7651	VirSorter2 score ≥ 0.9; VirFinder score ≥ 0.9 (p < 0.05); DeepVirFinder score ≥ 0.9 (p < 0.05)	0.973	0.293	0.27	0.433	0.227	0.973	dsDNAphage	0	47.4	0	0.998399	0.000485084	1	0
K-NODE_6577_length_7546_cov_9.975437	7546	VirSorter2 score ≥ 0.9; VirFinder score ≥ 0.9 (p < 0.05); DeepVirFinder score ≥ 0.9 (p < 0.05)	0.933	0.24	0.21	0.74	0.893	0.933	dsDNAphage	0	70	0	0.956885	0.00654863	0.996664	0.00547624
K-NODE_7144_length_7091_cov_54.201109	7091	VirFinder score ≥ 0.9 (p < 0.05)											0.928567	0.0101868	0.705186	0.0325931
K-NODE_7193_length_7051_cov_8.387650	7051	VirFinder score ≥ 0.9 (p < 0.05)											0.930212	0.00970167	0.383712	0.100366
K-NODE_7361_length_6930_cov_7.627491	6930	VirFinder score ≥ 0.9 (p < 0.05); DeepVirFinder score ≥ 0.9 (p < 0.05)											0.971176	0.00497211	0.999711	0.00228492
K-NODE_7584_length_6794_cov_32.418015	6794	VirFinder score ≥ 0.9 (p < 0.05)											0.900298	0.0130973	0.228079	0.138134
K-NODE_7733_length_6690_cov_10.357649	6690	VirFinder score ≥ 0.9 (p < 0.05); DeepVirFinder score ≥ 0.9 (p < 0.05)											0.970705	0.00509338	0.916843	0.0164854
K-NODE_7766_length_6670_cov_55.740287	6670	VirFinder score ≥ 0.9 (p < 0.05); DeepVirFinder score ≥ 0.9 (p < 0.05)											0.937734	0.00873151	0.977274	0.00961175
K-NODE_7844_length_6624_cov_10.578475	6624	VirFinder score ≥ 0.9 (p < 0.05)											0.944326	0.00788261	0.251486	0.131845
K-NODE_8167_length_6419_cov_7.625236	6419	VirFinder score ≥ 0.9 (p < 0.05)											0.927316	0.0101868	0.8745	0.0198278
K-NODE_8188_length_6402_cov_35.161336	6402	VirFinder score ≥ 0.9 (p < 0.05)											0.921123	0.0110357	0.824692	0.0233968
K-NODE_8581_length_6171_cov_12.726782	6171	VirFinder score ≥ 0.9 (p < 0.05); DeepVirFinder score ≥ 0.9 (p < 0.05)											0.908512	0.0126122	0.95639	0.0128031
K-NODE_8633_length_6137_cov_15.611641	6137	VirFinder score ≥ 0.9 (p < 0.05)											0.905422	0.0127334	0.875729	0.0197522
K-NODE_8824_length_6022_cov_11.300151	6022	VirSorter2 score ≥ 0.9; VirFinder score ≥ 0.9 (p < 0.05); DeepVirFinder score ≥ 0.9 (p < 0.05)	0.96	0.34	0.385	0.687	0.513	0.96	dsDNAphage	0	22.2	0	0.939289	0.00873151	0.999967	0.0010386
K-NODE_8883_length_5991_cov_10.140667	5991	VirFinder score ≥ 0.9 (p < 0.05)	0.84	0.46	0.1	0.113	0.42	0.84	dsDNAphage	0	36.4	0	0.993078	0.00181906	0.801942	0.0250585
K-NODE_9044_length_5905_cov_7.096581	5905	VirFinder score ≥ 0.9 (p < 0.05)											0.949954	0.00715498	0.684705	0.0343682
K-NODE_9047_length_5902_cov_12.303403	5902	VirFinder score ≥ 0.9 (p < 0.05)											0.909827	0.0124909	0.205022	0.14529
K-NODE_9048_length_5901_cov_16.409340	5901	VirFinder score ≥ 0.9 (p < 0.05); DeepVirFinder score ≥ 0.9 (p < 0.05)											0.963983	0.00569973	0.987986	0.00785558
K-NODE_9082_length_5882_cov_9.929295	5882	VirFinder score ≥ 0.9 (p < 0.05)											0.967514	0.00533592	0.837022	0.0225281
K-NODE_9091_length_5876_cov_24.658822	5876	VirFinder score ≥ 0.9 (p < 0.05)											0.984673	0.00315304	0.750333	0.0292129
K-NODE_9175_length_5839_cov_7.951591	5839	VirFinder score ≥ 0.9 (p < 0.05)											0.97618	0.00388067	0.761436	0.0285709
K-NODE_9196_length_5830_cov_10.820606	5830	VirFinder score ≥ 0.9 (p < 0.05); DeepVirFinder score ≥ 0.9 (p < 0.05)											0.913839	0.0117633	0.911026	0.0169952
K-NODE_9198_length_5829_cov_145.909595	5829	VirFinder score ≥ 0.9 (p < 0.05)											0.954896	0.0066699	0.709838	0.0323098
K-NODE_9201_length_5827_cov_9.197852	5827	VirFinder score ≥ 0.9 (p < 0.05); DeepVirFinder score ≥ 0.9 (p < 0.05)											0.901879	0.012976	0.990422	0.00728907
K-NODE_9717_length_5586_cov_18.401374	5586	VirFinder score ≥ 0.9 (p < 0.05); DeepVirFinder score ≥ 0.9 (p < 0.05)											0.920279	0.0110357	0.996396	0.00557066
K-NODE_9723_length_5583_cov_5.250904	5583	VirFinder score ≥ 0.9 (p < 0.05)											0.981124	0.00351686	0.650168	0.0371252
K-NODE_9935_length_5491_cov_12.835173	5491	VirFinder score ≥ 0.9 (p < 0.05); DeepVirFinder score ≥ 0.9 (p < 0.05)											0.913401	0.0118846	0.997747	0.00481532
K-NODE_10051_length_5445_cov_5.489610	5445	VirSorter2 score ≥ 0.9; VirFinder score ≥ 0.9 (p < 0.05); DeepVirFinder score ≥ 0.9 (p < 0.05)	1	0.173	0.03	0.307	0.187	1	dsDNAphage	0	90.9	0	0.948515	0.00727626	0.971314	0.0105748
K-NODE_10094_length_5426_cov_53.343139	5426	VirFinder score ≥ 0.9 (p < 0.05)											0.963814	0.00569973	0.856439	0.0210552
K-NODE_10125_length_5414_cov_11.493189	5414	VirFinder score ≥ 0.9 (p < 0.05); DeepVirFinder score ≥ 0.9 (p < 0.05)	0.84	0.74	0.26	0.313	0.407	0.84	dsDNAphage	0	71.4	0	0.950044	0.00715498	1	0
K-NODE_10192_length_5374_cov_82.218838	5374	VirFinder score ≥ 0.9 (p < 0.05); DeepVirFinder score ≥ 0.9 (p < 0.05)											0.980953	0.00363813	0.929199	0.0156356
K-NODE_10734_length_5161_cov_17.924599	5161	VirFinder score ≥ 0.9 (p < 0.05); DeepVirFinder score ≥ 0.9 (p < 0.05)											0.983731	0.00327431	0.914886	0.0166176
K-NODE_10779_length_5139_cov_6.745279	5139	VirFinder score ≥ 0.9 (p < 0.05)											0.964914	0.00557846	0.253205	0.131411
K-NODE_10939_length_5082_cov_8.718918	5082	VirFinder score ≥ 0.9 (p < 0.05)											0.938641	0.00873151	0.733409	0.0302893
K-NODE_10959_length_5075_cov_7.267331	5075	VirFinder score ≥ 0.9 (p < 0.05); DeepVirFinder score ≥ 0.9 (p < 0.05)											0.984928	0.00315304	0.964555	0.0116323
K-NODE_10963_length_5074_cov_95.184100	5074	VirFinder score ≥ 0.9 (p < 0.05)											0.947315	0.00727626	0.575838	0.0449619
K-NODE_11078_length_5033_cov_59.746685	5033	VirFinder score ≥ 0.9 (p < 0.05)											0.955864	0.00654863	0.442966	0.0853539
K-NODE_284_length_17183_cov_14.179239	17183	VirFinder score ≥ 0.9 (p < 0.05)											0.902043	0.012976	0.822215	0.023529
K-NODE_332_length_16140_cov_16.561766	16140	VirFinder score ≥ 0.9 (p < 0.05)											0.97608	0.00388067	0.306971	0.117513
K-NODE_396_length_15369_cov_19.418767	15369	VirFinder score ≥ 0.9 (p < 0.05)											0.902358	0.012976	0.816077	0.0240199
K-NODE_494_length_14152_cov_38.528765	14152	VirFinder score ≥ 0.9 (p < 0.05)											0.917077	0.0117633	0.450495	0.0832956
K-NODE_538_length_13763_cov_18.391158	13763	VirFinder score ≥ 0.9 (p < 0.05)											0.926441	0.0101868	0.321346	0.114189
K-NODE_585_length_13438_cov_14.718897	13438	VirFinder score ≥ 0.9 (p < 0.05)											0.923222	0.0105506	0.694416	0.0335184
K-NODE_636_length_13053_cov_15.945145	13053	VirFinder score ≥ 0.9 (p < 0.05)											0.90255	0.012976	0.618933	0.0401465
K-NODE_654_length_12894_cov_15.834411	12894	VirFinder score ≥ 0.9 (p < 0.05)											0.919084	0.0111569	0.259372	0.129844
K-NODE_708_length_12497_cov_15.351953	12497	VirFinder score ≥ 0.9 (p < 0.05)											0.910897	0.0123696	0.262639	0.128805
K-NODE_837_length_11732_cov_15.846279	11732	VirFinder score ≥ 0.9 (p < 0.05)											0.923886	0.0104293	0.728553	0.0307614
K-NODE_967_length_11287_cov_16.278935	11287	VirFinder score ≥ 0.9 (p < 0.05)											0.948762	0.00727626	0.691897	0.0338205
K-NODE_980_length_11215_cov_15.318817	11215	VirFinder score ≥ 0.9 (p < 0.05)											0.952984	0.00679117	0.426232	0.0901881
K-NODE_1014_length_11044_cov_17.658841	11044	VirFinder score ≥ 0.9 (p < 0.05)											0.944197	0.00788261	0.477393	0.074949
K-NODE_1020_length_11025_cov_15.667001	11025	VirFinder score ≥ 0.9 (p < 0.05)											0.932436	0.00945913	0.228324	0.138077
K-NODE_1038_length_10967_cov_14.074413	10967	VirFinder score ≥ 0.9 (p < 0.05)											0.987803	0.00278923	0.382978	0.100555
K-NODE_1073_length_10817_cov_16.932448	10817	VirFinder score ≥ 0.9 (p < 0.05)											0.962024	0.00594228	0.525489	0.0533084
K-NODE_1268_length_10207_cov_16.242317	10207	VirFinder score ≥ 0.9 (p < 0.05)											0.972092	0.00472957	0.304592	0.118174
K-NODE_1294_length_10155_cov_15.639109	10155	VirFinder score ≥ 0.9 (p < 0.05)											0.950247	0.00715498	0.427901	0.0897349
K-NODE_1440_length_9801_cov_19.719372	9801	VirFinder score ≥ 0.9 (p < 0.05)											0.909705	0.0124909	0.256462	0.13075
K-NODE_1457_length_9765_cov_15.132853	9765	VirFinder score ≥ 0.9 (p < 0.05)											0.929849	0.00982294	0.339404	0.11011
K-NODE_1529_length_9582_cov_14.040202	9582	VirFinder score ≥ 0.9 (p < 0.05)											0.949869	0.00715498	0.575076	0.0450563
K-NODE_1669_length_9302_cov_14.948740	9302	VirFinder score ≥ 0.9 (p < 0.05)											0.909216	0.0124909	0.460409	0.0808785
K-NODE_1831_length_9017_cov_15.711225	9017	VirFinder score ≥ 0.9 (p < 0.05)											0.920402	0.0110357	0.821778	0.0235667
K-NODE_1895_length_8905_cov_31.518644	8905	VirFinder score ≥ 0.9 (p < 0.05)	0.527	0.813	0.415	0.127	0.76	0.813	NCLDV	0	33.3	0	0.934511	0.00933786	0.33467	0.111338
K-NODE_1970_length_8775_cov_14.580505	8775	VirFinder score ≥ 0.9 (p < 0.05)											0.954394	0.0066699	0.41564	0.0927751
K-NODE_2008_length_8714_cov_15.451207	8714	VirFinder score ≥ 0.9 (p < 0.05)											0.93867	0.00873151	0.418732	0.0921142
K-NODE_2059_length_8618_cov_13.937055	8618	VirFinder score ≥ 0.9 (p < 0.05)											0.925229	0.0104293	0.777868	0.0270602
K-NODE_2065_length_8612_cov_31.236298	8612	VirFinder score ≥ 0.9 (p < 0.05)											0.9637	0.00569973	0.252619	0.1316
K-NODE_2100_length_8550_cov_17.725956	8550	VirFinder score ≥ 0.9 (p < 0.05)											0.905507	0.0127334	0.672344	0.035369
K-NODE_2190_length_8432_cov_15.280172	8432	VirFinder score ≥ 0.9 (p < 0.05)											0.917449	0.011642	0.448732	0.0837865
K-NODE_2219_length_8392_cov_11.697373	8392	VirFinder score ≥ 0.9 (p < 0.05)											0.902931	0.012976	0.793062	0.0258894
K-NODE_2298_length_8273_cov_13.569360	8273	VirFinder score ≥ 0.9 (p < 0.05)											0.918677	0.0112782	0.622886	0.0397689
K-NODE_2310_length_8254_cov_17.953531	8254	VirFinder score ≥ 0.9 (p < 0.05)											0.925853	0.010308	0.394794	0.0977793
K-NODE_2332_length_8224_cov_16.773901	8224	VirFinder score ≥ 0.9 (p < 0.05)											0.92815	0.0101868	0.687188	0.0341982
K-NODE_2407_length_8118_cov_15.350242	8118	VirFinder score ≥ 0.9 (p < 0.05)											0.927803	0.0101868	0.6382	0.0382959
K-NODE_2421_length_8094_cov_14.816395	8094	VirFinder score ≥ 0.9 (p < 0.05)											0.908723	0.0126122	0.375381	0.102425
K-NODE_2463_length_8042_cov_19.014398	8042	VirFinder score ≥ 0.9 (p < 0.05)											0.955432	0.00654863	0.162688	0.159906
K-NODE_2471_length_8035_cov_14.918797	8035	VirFinder score ≥ 0.9 (p < 0.05)											0.961593	0.00606355	0.414772	0.0929073
K-NODE_2507_length_7994_cov_15.875551	7994	VirFinder score ≥ 0.9 (p < 0.05)											0.951339	0.00703371	0.558851	0.0470391
K-NODE_2520_length_7982_cov_14.394348	7982	VirFinder score ≥ 0.9 (p < 0.05)											0.926396	0.010308	0.568271	0.045906
K-NODE_2527_length_7976_cov_20.680091	7976	VirFinder score ≥ 0.9 (p < 0.05)											0.910603	0.0123696	0.285893	0.123102
K-NODE_2556_length_7946_cov_16.514257	7946	VirFinder score ≥ 0.9 (p < 0.05)											0.951528	0.00703371	0.526206	0.0531385
K-NODE_2600_length_7888_cov_16.392825	7888	VirFinder score ≥ 0.9 (p < 0.05)											0.906283	0.0127334	0.385289	0.0999131
K-NODE_2642_length_7852_cov_16.993972	7852	VirFinder score ≥ 0.9 (p < 0.05)											0.949328	0.00715498	0.751647	0.0291563
K-NODE_2676_length_7816_cov_14.020101	7816	VirFinder score ≥ 0.9 (p < 0.05)											0.906841	0.0127334	0.740154	0.0298927
K-NODE_2692_length_7799_cov_7.137526	7799	VirFinder score ≥ 0.9 (p < 0.05)											0.980244	0.00363813	0.428599	0.0895272
K-NODE_2723_length_7760_cov_14.885399	7760	VirFinder score ≥ 0.9 (p < 0.05)											0.933116	0.00933786	0.41688	0.0924919
K-NODE_2807_length_7666_cov_15.201419	7666	VirFinder score ≥ 0.9 (p < 0.05)											0.92392	0.0104293	0.652071	0.0368608
K-NODE_2811_length_7663_cov_12.652340	7663	VirFinder score ≥ 0.9 (p < 0.05)											0.909023	0.0124909	0.348967	0.107863
K-NODE_2819_length_7649_cov_15.464051	7649	VirFinder score ≥ 0.9 (p < 0.05)											0.952419	0.00691244	0.315448	0.11536
K-NODE_2878_length_7593_cov_15.747811	7593	VirFinder score ≥ 0.9 (p < 0.05)											0.940889	0.00848896	0.554323	0.0478322
K-NODE_2879_length_7593_cov_14.764924	7593	VirFinder score ≥ 0.9 (p < 0.05)											0.929275	0.0100655	0.453331	0.0826158
K-NODE_2980_length_7491_cov_15.085261	7491	VirFinder score ≥ 0.9 (p < 0.05)	0.353	0.78	0.45	0.253	0.847	0.847	lavidaviridae	0	12.5	0	0.908041	0.0126122	0.412159	0.0933605
K-NODE_3060_length_7415_cov_8.889130	7415	VirFinder score ≥ 0.9 (p < 0.05)											0.923089	0.0105506	0.682535	0.0345948
K-NODE_3175_length_7306_cov_20.108399	7306	VirFinder score ≥ 0.9 (p < 0.05)											0.910271	0.0124909	0.74394	0.0296095
K-NODE_3251_length_7247_cov_15.738042	7247	VirFinder score ≥ 0.9 (p < 0.05)											0.909437	0.0124909	0.195702	0.148066
K-NODE_3262_length_7236_cov_15.804623	7236	VirFinder score ≥ 0.9 (p < 0.05)											0.923842	0.0104293	0.784094	0.026607
K-NODE_3280_length_7222_cov_17.064741	7222	VirFinder score ≥ 0.9 (p < 0.05)											0.995848	0.00133398	0.72544	0.0310258
K-NODE_3292_length_7215_cov_14.248184	7215	VirFinder score ≥ 0.9 (p < 0.05)											0.968786	0.00533592	0.773468	0.0274756
K-NODE_3308_length_7194_cov_15.780501	7194	VirFinder score ≥ 0.9 (p < 0.05)											0.928815	0.0101868	0.59886	0.0424126
K-NODE_3309_length_7193_cov_16.121322	7193	VirFinder score ≥ 0.9 (p < 0.05)											0.916296	0.0117633	0.78632	0.0264559
K-NODE_3342_length_7163_cov_17.542628	7163	VirFinder score ≥ 0.9 (p < 0.05)											0.923801	0.0104293	0.795029	0.0257006
K-NODE_3386_length_7132_cov_15.787622	7132	VirFinder score ≥ 0.9 (p < 0.05); DeepVirFinder score ≥ 0.9 (p < 0.05)											0.904776	0.0128547	0.913499	0.0167309
K-NODE_3405_length_7122_cov_13.857082	7122	VirFinder score ≥ 0.9 (p < 0.05)											0.963265	0.00569973	0.4125	0.0933228
K-NODE_3593_length_6988_cov_16.531804	6988	VirFinder score ≥ 0.9 (p < 0.05)											0.942302	0.00824642	0.368376	0.103992
K-NODE_3610_length_6974_cov_13.929614	6974	VirFinder score ≥ 0.9 (p < 0.05)											0.911919	0.0122484	0.729983	0.0305914
K-NODE_3650_length_6939_cov_12.918361	6939	VirFinder score ≥ 0.9 (p < 0.05)											0.922441	0.0109144	0.427459	0.0898482
K-NODE_3720_length_6874_cov_15.775920	6874	VirFinder score ≥ 0.9 (p < 0.05)	0.067	0.773	0.24	0.22	0.5	0.773	NCLDV	0	20	0	0.97749	0.0037594	0.365446	0.104596
K-NODE_3772_length_6840_cov_16.319528	6840	VirFinder score ≥ 0.9 (p < 0.05)											0.946859	0.00739753	0.209287	0.144082
K-NODE_3781_length_6832_cov_26.813192	6832	VirFinder score ≥ 0.9 (p < 0.05); DeepVirFinder score ≥ 0.9 (p < 0.05)											0.965926	0.00545719	0.957849	0.0126709
K-NODE_3937_length_6716_cov_12.428915	6716	VirFinder score ≥ 0.9 (p < 0.05)											0.912851	0.0120058	0.190252	0.150144
K-NODE_3963_length_6695_cov_14.472892	6695	VirFinder score ≥ 0.9 (p < 0.05)	0.453	0.633	0.425	0.28	0.887	0.887	lavidaviridae	0	33.3	0	0.993763	0.00157652	0.546643	0.0494184
K-NODE_3970_length_6683_cov_14.270217	6683	VirFinder score ≥ 0.9 (p < 0.05)											0.913751	0.0117633	0.132819	0.172577
K-NODE_4020_length_6655_cov_14.400909	6655	VirFinder score ≥ 0.9 (p < 0.05)											0.923824	0.0104293	0.429925	0.0890362
K-NODE_4030_length_6649_cov_16.817258	6649	VirFinder score ≥ 0.9 (p < 0.05)											0.920609	0.0110357	0.537471	0.0509291
K-NODE_4098_length_6604_cov_14.745610	6604	VirFinder score ≥ 0.9 (p < 0.05)											0.918617	0.0112782	0.536931	0.0510424
K-NODE_4257_length_6506_cov_7.245233	6506	VirFinder score ≥ 0.9 (p < 0.05)											0.947989	0.00727626	0.743677	0.0296284
K-NODE_4337_length_6462_cov_16.197440	6462	VirFinder score ≥ 0.9 (p < 0.05)											0.95393	0.00679117	0.526675	0.053044
K-NODE_4434_length_6412_cov_15.641026	6412	VirFinder score ≥ 0.9 (p < 0.05)											0.919277	0.0111569	0.216685	0.141193
K-NODE_4473_length_6390_cov_25.650671	6390	VirFinder score ≥ 0.9 (p < 0.05)											0.959418	0.00642736	0.638313	0.0382582
K-NODE_4525_length_6353_cov_15.559860	6353	VirFinder score ≥ 0.9 (p < 0.05)											0.903847	0.012976	0.812299	0.0242654
K-NODE_4664_length_6262_cov_16.173675	6262	VirFinder score ≥ 0.9 (p < 0.05)											0.927167	0.0101868	0.50547	0.0588224
K-NODE_4665_length_6262_cov_13.921701	6262	VirFinder score ≥ 0.9 (p < 0.05)											0.971268	0.00497211	0.613263	0.0407508
K-NODE_4746_length_6218_cov_13.614473	6218	VirFinder score ≥ 0.9 (p < 0.05)											0.910844	0.0123696	0.299513	0.119363
K-NODE_4771_length_6205_cov_31.192520	6205	VirFinder score ≥ 0.9 (p < 0.05)											0.984063	0.00327431	0.392673	0.0983647
K-NODE_4810_length_6184_cov_15.389134	6184	VirFinder score ≥ 0.9 (p < 0.05)											0.911918	0.0122484	0.692565	0.0337639
K-NODE_4858_length_6159_cov_21.897936	6159	VirFinder score ≥ 0.9 (p < 0.05); DeepVirFinder score ≥ 0.9 (p < 0.05)											0.984662	0.00315304	0.951534	0.0134451
K-NODE_4895_length_6135_cov_15.658224	6135	VirFinder score ≥ 0.9 (p < 0.05)											0.923156	0.0105506	0.79094	0.0260971
K-NODE_4909_length_6128_cov_16.159065	6128	VirFinder score ≥ 0.9 (p < 0.05)											0.924983	0.0104293	0.327325	0.113113
K-NODE_4967_length_6101_cov_7.742805	6101	VirFinder score ≥ 0.9 (p < 0.05)											0.905344	0.0127334	0.80353	0.0249264
K-NODE_5041_length_6061_cov_14.369797	6061	VirFinder score ≥ 0.9 (p < 0.05)											0.933073	0.00933786	0.625955	0.03958
K-NODE_5064_length_6049_cov_15.651151	6049	VirFinder score ≥ 0.9 (p < 0.05)											0.902712	0.012976	0.766726	0.0280421
K-NODE_5089_length_6038_cov_15.036102	6038	VirFinder score ≥ 0.9 (p < 0.05)											0.91458	0.0117633	0.115291	0.180943
K-NODE_5193_length_5984_cov_15.055321	5984	VirFinder score ≥ 0.9 (p < 0.05)											0.900782	0.0130973	0.0772861	0.205793
K-NODE_5254_length_5955_cov_16.667627	5955	VirFinder score ≥ 0.9 (p < 0.05)											0.909252	0.0124909	0.527133	0.0530063
K-NODE_5451_length_5857_cov_15.050500	5857	VirFinder score ≥ 0.9 (p < 0.05)											0.9121	0.0122484	0.524863	0.0533273
K-NODE_5572_length_5804_cov_14.755436	5804	VirFinder score ≥ 0.9 (p < 0.05)											0.966019	0.00545719	0.582088	0.0443009
K-NODE_5623_length_5775_cov_15.976573	5775	VirFinder score ≥ 0.9 (p < 0.05)											0.959632	0.00642736	0.403868	0.0952867
K-NODE_5636_length_5772_cov_5.395837	5772	VirFinder score ≥ 0.9 (p < 0.05)											0.905034	0.0127334	0.746504	0.0293451
K-NODE_5706_length_5744_cov_16.534892	5744	VirFinder score ≥ 0.9 (p < 0.05)											0.957303	0.00654863	0.422773	0.0912456
K-NODE_5767_length_5725_cov_12.810053	5725	VirFinder score ≥ 0.9 (p < 0.05)											0.941902	0.00836769	0.886717	0.0187892
K-NODE_5844_length_5697_cov_72.634527	5697	VirFinder score ≥ 0.9 (p < 0.05); DeepVirFinder score ≥ 0.9 (p < 0.05)											0.911759	0.0122484	0.961921	0.0120855
K-NODE_5872_length_5685_cov_15.515453	5685	VirFinder score ≥ 0.9 (p < 0.05)											0.920765	0.0110357	0.576819	0.0448297
K-NODE_5951_length_5660_cov_8.521855	5660	VirFinder score ≥ 0.9 (p < 0.05); DeepVirFinder score ≥ 0.9 (p < 0.05)											0.9734	0.00460829	0.996316	0.00568396
K-NODE_6072_length_5611_cov_14.432685	5611	VirFinder score ≥ 0.9 (p < 0.05)											0.928532	0.0101868	0.841539	0.0221316
K-NODE_6134_length_5578_cov_16.206047	5578	VirFinder score ≥ 0.9 (p < 0.05)											0.908285	0.0126122	0.302512	0.118608
K-NODE_6145_length_5574_cov_12.676572	5574	VirFinder score ≥ 0.9 (p < 0.05)											0.968387	0.00533592	0.591968	0.0434323
K-NODE_6220_length_5545_cov_18.249909	5545	VirFinder score ≥ 0.9 (p < 0.05)											0.916422	0.0117633	0.183656	0.152542
K-NODE_6222_length_5544_cov_12.682820	5544	VirFinder score ≥ 0.9 (p < 0.05)											0.968313	0.00533592	0.599665	0.0423559
K-NODE_6471_length_5459_cov_7.245744	5459	VirFinder score ≥ 0.9 (p < 0.05)											0.939588	0.00873151	0.270653	0.126936
K-NODE_6507_length_5450_cov_15.978313	5450	VirFinder score ≥ 0.9 (p < 0.05)											0.922057	0.0109144	0.867102	0.0203376
K-NODE_6516_length_5448_cov_15.116262	5448	VirFinder score ≥ 0.9 (p < 0.05)											0.955882	0.00654863	0.307717	0.117267
K-NODE_6541_length_5440_cov_15.187001	5440	VirFinder score ≥ 0.9 (p < 0.05)											0.90457	0.0128547	0.26139	0.129107
K-NODE_6617_length_5415_cov_14.462127	5415	VirFinder score ≥ 0.9 (p < 0.05)											0.961918	0.00594228	0.699643	0.0330652
K-NODE_6683_length_5392_cov_14.300169	5392	VirFinder score ≥ 0.9 (p < 0.05)											0.932786	0.00933786	0.305973	0.117701
K-NODE_6684_length_5391_cov_15.996064	5391	VirFinder score ≥ 0.9 (p < 0.05)											0.953881	0.00679117	0.411543	0.0934549
K-NODE_6766_length_5367_cov_13.949360	5367	VirFinder score ≥ 0.9 (p < 0.05)											0.948574	0.00727626	0.435389	0.0874688
K-NODE_6798_length_5355_cov_13.589434	5355	VirFinder score ≥ 0.9 (p < 0.05)											0.934358	0.00933786	0.793961	0.0258139
K-NODE_6815_length_5349_cov_29.528523	5349	VirFinder score ≥ 0.9 (p < 0.05)											0.937363	0.00885278	0.702745	0.032763
K-NODE_6940_length_5312_cov_6.728933	5312	VirFinder score ≥ 0.9 (p < 0.05)											0.974549	0.00424448	0.880055	0.0192046
K-NODE_7402_length_5160_cov_10.756121	5160	VirFinder score ≥ 0.9 (p < 0.05)											0.99329	0.00157652	0.248483	0.132846
K-NODE_7446_length_5144_cov_13.723718	5144	VirFinder score ≥ 0.9 (p < 0.05)											0.939897	0.00873151	0.841919	0.0220938
K-NODE_7471_length_5137_cov_19.500197	5137	VirFinder score ≥ 0.9 (p < 0.05)											0.959396	0.00642736	0.602407	0.042016
K-NODE_7486_length_5132_cov_15.386843	5132	VirFinder score ≥ 0.9 (p < 0.05)											0.91811	0.0113995	0.359177	0.105937
K-NODE_7495_length_5131_cov_13.867021	5131	VirFinder score ≥ 0.9 (p < 0.05)											0.912968	0.0118846	0.279725	0.124802
K-NODE_7517_length_5127_cov_11.194992	5127	VirFinder score ≥ 0.9 (p < 0.05)											0.955017	0.0066699	0.600599	0.0422615
K-NODE_7543_length_5119_cov_14.210308	5119	VirFinder score ≥ 0.9 (p < 0.05)											0.906267	0.0127334	0.446387	0.0844663
K-NODE_7545_length_5118_cov_12.901244	5118	VirFinder score ≥ 0.9 (p < 0.05)											0.909475	0.0124909	0.453831	0.0825025
K-NODE_7561_length_5115_cov_12.078063	5115	VirFinder score ≥ 0.9 (p < 0.05)											0.924325	0.0104293	0.549645	0.0488708
K-NODE_7572_length_5109_cov_15.001385	5109	VirFinder score ≥ 0.9 (p < 0.05)											0.938785	0.00873151	0.746399	0.0293451
K-NODE_7663_length_5083_cov_12.336714	5083	VirFinder score ≥ 0.9 (p < 0.05)											0.907488	0.0126122	0.342549	0.109487
K-NODE_7667_length_5082_cov_12.876069	5082	VirFinder score ≥ 0.9 (p < 0.05)											0.953311	0.00679117	0.586585	0.0437722
K-NODE_7707_length_5070_cov_12.604586	5070	VirFinder score ≥ 0.9 (p < 0.05)											0.916208	0.0117633	0.666818	0.0357844
K-NODE_7717_length_5068_cov_15.673848	5068	VirFinder score ≥ 0.9 (p < 0.05); DeepVirFinder score ≥ 0.9 (p < 0.05)											0.974564	0.00424448	0.90685	0.017203
K-NODE_7797_length_5050_cov_13.447247	5050	VirFinder score ≥ 0.9 (p < 0.05)											0.924159	0.0104293	0.761471	0.0285709
K-NODE_7883_length_5023_cov_15.490539	5023	VirFinder score ≥ 0.9 (p < 0.05); DeepVirFinder score ≥ 0.9 (p < 0.05)											0.922142	0.0109144	0.978005	0.00953622
K-NODE_7930_length_5006_cov_9.802868	5006	VirFinder score ≥ 0.9 (p < 0.05)											0.948598	0.00727626	0.513932	0.0560465
K-NODE_7936_length_5004_cov_14.061224	5004	VirFinder score ≥ 0.9 (p < 0.05)											0.936707	0.00897405	0.174295	0.155544
K-NODE_7940_length_5003_cov_15.101657	5003	VirFinder score ≥ 0.9 (p < 0.05)											0.959689	0.00642736	0.35169	0.107467
K-NODE_189_length_21663_cov_10.976213	21663	VirFinder score ≥ 0.9 (p < 0.05)											0.934639	0.00933786	0.452813	0.0828046
K-NODE_978_length_11516_cov_11.216299	11516	VirFinder score ≥ 0.9 (p < 0.05)											0.925338	0.0104293	0.387414	0.0995166
K-NODE_1140_length_10901_cov_9.864282	10901	VirFinder score ≥ 0.9 (p < 0.05)											0.965229	0.00557846	0.322948	0.113981
K-NODE_2123_length_8466_cov_17.356081	8466	VirFinder score ≥ 0.9 (p < 0.05)											0.924481	0.0104293	0.251614	0.131826
K-NODE_2242_length_8286_cov_307.617300	8286	VirFinder score ≥ 0.9 (p < 0.05)											0.929483	0.00994422	0.287337	0.122649
K-NODE_2388_length_8080_cov_11.457196	8080	VirFinder score ≥ 0.9 (p < 0.05)											0.913124	0.0118846	0.447449	0.084202
K-NODE_2641_length_7798_cov_10.918120	7798	VirFinder score ≥ 0.9 (p < 0.05)											0.909964	0.0124909	0.54938	0.0488896
K-NODE_2735_length_7670_cov_11.680762	7670	VirFinder score ≥ 0.9 (p < 0.05)											0.939989	0.00873151	0.321509	0.114151
K-NODE_2771_length_7639_cov_8.590454	7639	VirSorter2 score ≥ 0.9; VirFinder score ≥ 0.9 (p < 0.05); DeepVirFinder score ≥ 0.9 (p < 0.05)	0.953	0.733	0.15	0.94	0.147	0.953	dsDNAphage	0	25	0	0.958218	0.00654863	1	0
K-NODE_2801_length_7599_cov_335.415695	7599	VirFinder score ≥ 0.9 (p < 0.05)											0.923606	0.0105506	0.603586	0.0418083
K-NODE_2977_length_7407_cov_12.177231	7407	VirFinder score ≥ 0.9 (p < 0.05)											0.909062	0.0124909	0.304449	0.118211
K-NODE_3014_length_7375_cov_21.745082	7375	VirFinder score ≥ 0.9 (p < 0.05)											0.951909	0.00691244	0.73183	0.0304215
K-NODE_3064_length_7322_cov_11.094675	7322	VirFinder score ≥ 0.9 (p < 0.05)											0.935572	0.00909532	0.1573	0.16187
K-NODE_3284_length_7117_cov_9.712546	7117	VirFinder score ≥ 0.9 (p < 0.05)											0.961312	0.00618482	0.630122	0.0391646
K-NODE_3326_length_7085_cov_23.500427	7085	VirFinder score ≥ 0.9 (p < 0.05)											0.969981	0.00521465	0.627748	0.0393345
K-NODE_3335_length_7078_cov_10.692012	7078	VirFinder score ≥ 0.9 (p < 0.05)											0.914709	0.0117633	0.528712	0.0526664
K-NODE_3580_length_6877_cov_11.280709	6877	VirFinder score ≥ 0.9 (p < 0.05)											0.985846	0.00278923	0.673655	0.0352557
K-NODE_3592_length_6866_cov_9.243283	6866	VirFinder score ≥ 0.9 (p < 0.05)											0.909876	0.0124909	0.573724	0.0451885
K-NODE_3649_length_6829_cov_20.322409	6829	VirFinder score ≥ 0.9 (p < 0.05)											0.906516	0.0127334	0.116251	0.180546
K-NODE_3667_length_6821_cov_9.277269	6821	VirFinder score ≥ 0.9 (p < 0.05)											0.913064	0.0118846	0.48547	0.0716066
K-NODE_3726_length_6770_cov_35.172152	6770	VirFinder score ≥ 0.9 (p < 0.05)											0.955595	0.00654863	0.638028	0.0382959
K-NODE_3732_length_6767_cov_13.289779	6767	VirFinder score ≥ 0.9 (p < 0.05)											0.947772	0.00727626	0.543691	0.049966
K-NODE_3736_length_6766_cov_10.651319	6766	VirFinder score ≥ 0.9 (p < 0.05)											0.928216	0.0101868	0.829839	0.0229625
K-NODE_3764_length_6750_cov_9.741001	6750	VirFinder score ≥ 0.9 (p < 0.05)											0.904663	0.0128547	0.672227	0.035369
K-NODE_3854_length_6683_cov_356.194629	6683	VirFinder score ≥ 0.9 (p < 0.05); DeepVirFinder score ≥ 0.9 (p < 0.05)											0.956215	0.00654863	0.998019	0.00458872
K-NODE_3855_length_6680_cov_11.724226	6680	VirFinder score ≥ 0.9 (p < 0.05)											0.901657	0.012976	0.455085	0.0822947
K-NODE_4034_length_6561_cov_11.843836	6561	VirFinder score ≥ 0.9 (p < 0.05)											0.930912	0.00970167	0.5671	0.0460382
K-NODE_4043_length_6551_cov_9.423645	6551	VirFinder score ≥ 0.9 (p < 0.05)											0.976065	0.00388067	0.685447	0.0342737
K-NODE_4069_length_6536_cov_12.342385	6536	VirFinder score ≥ 0.9 (p < 0.05)											0.938085	0.00873151	0.331122	0.112225
K-NODE_4422_length_6295_cov_10.629487	6295	VirFinder score ≥ 0.9 (p < 0.05)											0.981956	0.00339559	0.525616	0.0533084
K-NODE_4554_length_6214_cov_12.354278	6214	VirFinder score ≥ 0.9 (p < 0.05)											0.936083	0.00897405	0.42983	0.0890739
K-NODE_4580_length_6202_cov_11.616398	6202	VirFinder score ≥ 0.9 (p < 0.05)											0.914153	0.0117633	0.407617	0.094418
K-NODE_4655_length_6152_cov_12.206167	6152	VirFinder score ≥ 0.9 (p < 0.05)											0.923324	0.0105506	0.868482	0.0202243
K-NODE_4852_length_6060_cov_10.562864	6060	VirFinder score ≥ 0.9 (p < 0.05)	0.487	0.467	0.345	0.373	0.827	0.827	lavidaviridae	0	20	0	0.931949	0.00945913	0.579621	0.0445275
K-NODE_4889_length_6035_cov_50.199164	6035	VirSorter2 score ≥ 0.9; VirFinder score ≥ 0.9 (p < 0.05); DeepVirFinder score ≥ 0.9 (p < 0.05)	0.993	0.86	0.065	0.533	0.493	0.993	dsDNAphage	0	88.9	0	0.952919	0.00679117	0.999998	0.000434323
K-NODE_4997_length_5978_cov_8.666385	5978	VirFinder score ≥ 0.9 (p < 0.05)											0.932847	0.00933786	0.369814	0.103747
K-NODE_5041_length_5954_cov_7.645533	5954	VirFinder score ≥ 0.9 (p < 0.05)											0.91423	0.0117633	0.151408	0.164023
K-NODE_5045_length_5952_cov_7.053247	5952	VirFinder score ≥ 0.9 (p < 0.05)											0.94091	0.00848896	0.283337	0.123839
K-NODE_5074_length_5942_cov_8.440462	5942	VirFinder score ≥ 0.9 (p < 0.05)											0.915283	0.0117633	0.648708	0.0372007
K-NODE_5088_length_5937_cov_4.614587	5937	VirFinder score ≥ 0.9 (p < 0.05)											0.965734	0.00557846	0.817728	0.0238878
K-NODE_5091_length_5933_cov_12.882273	5933	VirFinder score ≥ 0.9 (p < 0.05)											0.934644	0.00933786	0.484894	0.0718521
K-NODE_5333_length_5817_cov_6.655675	5817	VirFinder score ≥ 0.9 (p < 0.05)											0.918915	0.0112782	0.510606	0.0570662
K-NODE_5365_length_5803_cov_10.529228	5803	VirFinder score ≥ 0.9 (p < 0.05)											0.936981	0.00885278	0.438481	0.086638
K-NODE_5503_length_5746_cov_9.048673	5746	VirSorter2 score ≥ 0.9; VirFinder score ≥ 0.9 (p < 0.05); DeepVirFinder score ≥ 0.9 (p < 0.05)	0.987	0.307	0.095	0.773	0.22	0.987	dsDNAphage	0	77.8	0	0.992197	0.00194033	1	0
K-NODE_5537_length_5731_cov_13.026251	5731	VirFinder score ≥ 0.9 (p < 0.05); DeepVirFinder score ≥ 0.9 (p < 0.05)											0.942767	0.00824642	0.999934	0.00132185
K-NODE_5660_length_5673_cov_11.172837	5673	VirFinder score ≥ 0.9 (p < 0.05); DeepVirFinder score ≥ 0.9 (p < 0.05)											0.907388	0.0126122	0.942382	0.0145215
K-NODE_5746_length_5637_cov_16.755464	5637	VirFinder score ≥ 0.9 (p < 0.05)											0.930044	0.00970167	0.566984	0.0460382
K-NODE_5797_length_5617_cov_10.546206	5617	VirFinder score ≥ 0.9 (p < 0.05)											0.916053	0.0117633	0.400222	0.0965519
K-NODE_5833_length_5606_cov_28.876779	5606	VirFinder score ≥ 0.9 (p < 0.05); DeepVirFinder score ≥ 0.9 (p < 0.05)											0.998666	0.000485084	0.961631	0.0120855
K-NODE_5882_length_5586_cov_8.913397	5586	VirFinder score ≥ 0.9 (p < 0.05)											0.911856	0.0122484	0.374735	0.102538
K-NODE_5892_length_5580_cov_9.819186	5580	VirFinder score ≥ 0.9 (p < 0.05)											0.956195	0.00654863	0.382737	0.100612
K-NODE_6035_length_5522_cov_11.600512	5522	VirFinder score ≥ 0.9 (p < 0.05)											0.97711	0.00388067	0.767549	0.0280044
K-NODE_6095_length_5504_cov_9.650028	5504	VirFinder score ≥ 0.9 (p < 0.05)											0.907052	0.0126122	0.10155	0.188609
K-NODE_6461_length_5360_cov_12.167201	5360	VirFinder score ≥ 0.9 (p < 0.05)											0.987547	0.00278923	0.762287	0.0285142
K-NODE_6588_length_5318_cov_5.682120	5318	VirFinder score ≥ 0.9 (p < 0.05)											0.924893	0.0104293	0.719235	0.0314978
K-NODE_6702_length_5284_cov_11.970740	5284	VirFinder score ≥ 0.9 (p < 0.05); DeepVirFinder score ≥ 0.9 (p < 0.05)	0.847	0.467	0.05	0.4	0.293	0.847	dsDNAphage	0	40	0	0.99012	0.00218288	0.960728	0.0122366
K-NODE_6707_length_5282_cov_22.414387	5282	VirFinder score ≥ 0.9 (p < 0.05)											0.931034	0.00970167	0.328939	0.112678
K-NODE_6739_length_5273_cov_9.801648	5273	VirFinder score ≥ 0.9 (p < 0.05)											0.948671	0.00727626	0.256072	0.130826
K-NODE_6839_length_5242_cov_11.128976	5242	VirFinder score ≥ 0.9 (p < 0.05)											0.913729	0.0117633	0.898153	0.0177506
K-NODE_6929_length_5214_cov_13.219810	5214	VirFinder score ≥ 0.9 (p < 0.05)											0.934824	0.00933786	0.891837	0.0183171
K-NODE_7064_length_5168_cov_5.848621	5168	VirFinder score ≥ 0.9 (p < 0.05)											0.939284	0.00873151	0.854124	0.0212252
K-NODE_7121_length_5149_cov_4.755006	5149	VirFinder score ≥ 0.9 (p < 0.05); DeepVirFinder score ≥ 0.9 (p < 0.05)											0.92435	0.0104293	0.97609	0.00976282
K-NODE_7223_length_5114_cov_9.681360	5114	VirFinder score ≥ 0.9 (p < 0.05)											0.949977	0.00715498	0.435306	0.0874688
K-NODE_7368_length_5064_cov_10.517069	5064	VirFinder score ≥ 0.9 (p < 0.05)											0.924642	0.0104293	0.878143	0.0194123
K-NODE_7393_length_5056_cov_10.830634	5056	VirFinder score ≥ 0.9 (p < 0.05)											0.922178	0.0109144	0.809925	0.0244354
K-NODE_7422_length_5048_cov_5.762668	5048	VirFinder score ≥ 0.9 (p < 0.05)											0.902471	0.012976	0.0793078	0.204169
K-NODE_7479_length_5030_cov_10.117186	5030	VirFinder score ≥ 0.9 (p < 0.05)											0.900913	0.0130973	0.809149	0.0245298
K-NODE_7490_length_5026_cov_12.045061	5026	VirFinder score ≥ 0.9 (p < 0.05)											0.946052	0.0075188	0.36671	0.104426
K-NODE_7517_length_5019_cov_15.514504	5019	VirSorter2 score ≥ 0.9; VirFinder score ≥ 0.9 (p < 0.05); DeepVirFinder score ≥ 0.9 (p < 0.05)	0.933	0.74	0.1	0.72	0.193	0.933	dsDNAphage	0	23.1	0	0.957487	0.00654863	0.993959	0.00645819
K-NODE_7550_length_5009_cov_11.878280	5009	VirFinder score ≥ 0.9 (p < 0.05)											0.92691	0.0101868	0.687806	0.0341038
K-NODE_7554_length_5008_cov_9.975368	5008	VirFinder score ≥ 0.9 (p < 0.05)											0.900816	0.0130973	0.533137	0.0518733
K-NODE_7559_length_5007_cov_9.811995	5007	VirFinder score ≥ 0.9 (p < 0.05)											0.958577	0.00642736	0.324968	0.113547
K-k141_729201	5430	VirFinder score ≥ 0.9 (p < 0.05); DeepVirFinder score ≥ 0.9 (p < 0.05)											0.956273	0.00654863	0.991806	0.0070247
K-k141_1146049	5139	VirFinder score ≥ 0.9 (p < 0.05)											0.949224	0.00715498	0.402908	0.0956454
K-k141_459	5771	VirFinder score ≥ 0.9 (p < 0.05); DeepVirFinder score ≥ 0.9 (p < 0.05)											0.978332	0.0037594	0.999976	0.000849762
K-k141_313173	20399	VirSorter2 score ≥ 0.9; VirFinder score ≥ 0.9 (p < 0.05); DeepVirFinder score ≥ 0.9 (p < 0.05)	0.913	0.247	0	0.007	0.02	0.913	dsDNAphage	0	50	3.1	0.936942	0.00885278	0.999982	0.000830878
K-k141_1146537	7467	VirFinder score ≥ 0.9 (p < 0.05)											0.900361	0.0130973	0.516227	0.0554989
K-k141_1459261	6986	VirFinder score ≥ 0.9 (p < 0.05)											0.906243	0.0127334	0.517165	0.0552912
K-k141_209779	6801	VirFinder score ≥ 0.9 (p < 0.05)	0.86	0.007	0.025	0.12	0	0.86	dsDNAphage	0	20	6.7	0.922266	0.0109144	0.791905	0.0260027
K-k141_417838	6407	VirFinder score ≥ 0.9 (p < 0.05)											0.925397	0.0104293	0.660346	0.0362565
K-k141_1043169	6732	VirSorter2 score ≥ 0.9; VirFinder score ≥ 0.9 (p < 0.05); DeepVirFinder score ≥ 0.9 (p < 0.05)	0.953	0.807	0.125	0.693	0.473	0.953	dsDNAphage	0	40	0	0.995589	0.00133398	0.999522	0.00290807
K-k141_1043593	6789	VirFinder score ≥ 0.9 (p < 0.05)											0.91744	0.011642	0.502314	0.0604275
K-k141_1252072	11685	VirFinder score ≥ 0.9 (p < 0.05)											0.925953	0.010308	0.494651	0.0670368
K-k141_1564627	7488	VirFinder score ≥ 0.9 (p < 0.05)											0.949588	0.00715498	0.319044	0.114661
K-k141_939200	8989	VirFinder score ≥ 0.9 (p < 0.05)											0.98441	0.00315304	0.50067	0.0616927
K-k141_1043920	5578	VirFinder score ≥ 0.9 (p < 0.05)											0.934155	0.00933786	0.645607	0.0375028
K-k141_1148012	5880	VirFinder score ≥ 0.9 (p < 0.05); DeepVirFinder score ≥ 0.9 (p < 0.05)											0.952743	0.00679117	0.923916	0.0159944
K-k141_1981238	6197	VirFinder score ≥ 0.9 (p < 0.05); DeepVirFinder score ≥ 0.9 (p < 0.05)											0.953223	0.00679117	0.995021	0.00606164
K-k141_314915	8834	VirFinder score ≥ 0.9 (p < 0.05)											0.938236	0.00873151	0.484408	0.0720598
K-k141_835803	5217	VirFinder score ≥ 0.9 (p < 0.05)											0.980613	0.00363813	0.898324	0.0177506
K-k141_1877684	5047	VirFinder score ≥ 0.9 (p < 0.05)											0.955533	0.00654863	0.0412192	0.247451
K-k141_627046	9207	VirFinder score ≥ 0.9 (p < 0.05); DeepVirFinder score ≥ 0.9 (p < 0.05)	0.84	0.567	0.69	0.42	0.893	0.893	lavidaviridae	0	9.1	0	0.944185	0.00788261	0.994583	0.00619382
K-k141_107103	6687	VirFinder score ≥ 0.9 (p < 0.05)											0.90525	0.0127334	0.456704	0.0819171
K-k141_315449	5108	VirFinder score ≥ 0.9 (p < 0.05)											0.940562	0.00861024	0.509106	0.0574817
K-k141_939766	5148	VirFinder score ≥ 0.9 (p < 0.05)											0.987996	0.00254669	0.665829	0.0358977
K-k141_1773842	6782	VirFinder score ≥ 0.9 (p < 0.05); DeepVirFinder score ≥ 0.9 (p < 0.05)											0.933719	0.00933786	0.910733	0.0169952
K-k141_1565425	6390	VirFinder score ≥ 0.9 (p < 0.05)											0.981453	0.00339559	0.866873	0.0203376
K-k141_1461320	5636	VirFinder score ≥ 0.9 (p < 0.05)											0.956242	0.00654863	0.0900419	0.195974
K-k141_211381	7971	VirFinder score ≥ 0.9 (p < 0.05)											0.949211	0.00715498	0.507868	0.0579538
K-k141_1565542	5822	VirFinder score ≥ 0.9 (p < 0.05)											0.92508	0.0104293	0.465714	0.0791978
K-k141_316020	5823	VirFinder score ≥ 0.9 (p < 0.05)											0.930521	0.00970167	0.48175	0.0732873
K-k141_940675	6006	VirFinder score ≥ 0.9 (p < 0.05)											0.901662	0.012976	0.870507	0.020111
K-k141_628322	5387	VirFinder score ≥ 0.9 (p < 0.05)											0.912935	0.0120058	0.108337	0.184852
K-k141_1566207	6718	VirFinder score ≥ 0.9 (p < 0.05)											0.929578	0.00982294	0.37438	0.102651
K-k141_1462108	9852	VirFinder score ≥ 0.9 (p < 0.05)											0.915301	0.0117633	0.218392	0.140796
K-k141_525155	8412	VirFinder score ≥ 0.9 (p < 0.05); DeepVirFinder score ≥ 0.9 (p < 0.05)											0.971185	0.00497211	0.942657	0.0145026
K-k141_1670950	8342	VirFinder score ≥ 0.9 (p < 0.05)											0.914937	0.0117633	0.529546	0.0525531
K-k141_4280	5063	VirFinder score ≥ 0.9 (p < 0.05); DeepVirFinder score ≥ 0.9 (p < 0.05)											0.962466	0.005821	0.999486	0.00294584
K-k141_1775622	6807	VirFinder score ≥ 0.9 (p < 0.05)											0.95379	0.00679117	0.873982	0.0198467
K-k141_1566967	11387	VirFinder score ≥ 0.9 (p < 0.05)											0.95201	0.00691244	0.140752	0.168989
K-k141_941384	5089	VirFinder score ≥ 0.9 (p < 0.05)											0.922732	0.0106718	0.219316	0.14057
K-k141_1983786	15378	VirFinder score ≥ 0.9 (p < 0.05)											0.920984	0.0110357	0.709291	0.0324043
K-k141_1671303	5549	VirFinder score ≥ 0.9 (p < 0.05)											0.927843	0.0101868	0.608663	0.0413551
K-k141_421413	6720	VirFinder score ≥ 0.9 (p < 0.05)											0.991294	0.00206161	0.531093	0.0522509
K-k141_1983968	6539	VirFinder score ≥ 0.9 (p < 0.05); DeepVirFinder score ≥ 0.9 (p < 0.05)											0.985836	0.00278923	0.997911	0.00466425
K-k141_213369	5015	VirFinder score ≥ 0.9 (p < 0.05); DeepVirFinder score ≥ 0.9 (p < 0.05)											0.962639	0.005821	0.990602	0.0072513
K-k141_1463440	7624	VirFinder score ≥ 0.9 (p < 0.05)											0.926108	0.010308	0.542743	0.0500415
K-k141_1255557	10155	VirFinder score ≥ 0.9 (p < 0.05)											0.911134	0.0122484	0.761826	0.0285709
K-k141_318214	7960	VirFinder score ≥ 0.9 (p < 0.05)											0.938116	0.00873151	0.816413	0.0239822
K-k141_1151540	5437	VirFinder score ≥ 0.9 (p < 0.05)											0.922381	0.0109144	0.472813	0.0765164
K-k141_1776994	5143	VirSorter2 score ≥ 0.9; VirFinder score ≥ 0.9 (p < 0.05); DeepVirFinder score ≥ 0.9 (p < 0.05)	0.973	0.52	0.09	0.713	0.027	0.973	dsDNAphage	0	21.4	0	0.983099	0.00339559	0.998887	0.00375784
K-k141_630593	6600	VirSorter2 score ≥ 0.9; VirFinder score ≥ 0.9 (p < 0.05); DeepVirFinder score ≥ 0.9 (p < 0.05)	0.907	0.173	0.185	0.767	0.747	0.907	dsDNAphage	0	38.5	0	0.962954	0.00569973	0.998419	0.00426769
K-k141_111155	13927	VirFinder score ≥ 0.9 (p < 0.05)											0.902579	0.012976	0.721592	0.0312901
K-k141_1465173	7203	VirFinder score ≥ 0.9 (p < 0.05)											0.918975	0.0112782	0.123612	0.17692
K-k141_1465457	16358	VirSorter2 score ≥ 0.9; VirFinder score ≥ 0.9 (p < 0.05); DeepVirFinder score ≥ 0.9 (p < 0.05)	0.98	0.187	0.135	0.48	0.3	0.98	dsDNAphage	0	43.2	0	0.993013	0.00181906	0.999989	0.00067981
K-k141_1986361	5391	VirFinder score ≥ 0.9 (p < 0.05)											0.931588	0.0095804	0.851432	0.0214329
K-k141_1882849	5266	VirFinder score ≥ 0.9 (p < 0.05)											0.969658	0.00521465	0.314722	0.115605
K-k141_1154413	5598	VirFinder score ≥ 0.9 (p < 0.05); DeepVirFinder score ≥ 0.9 (p < 0.05)											0.965608	0.00557846	0.925735	0.0158811
K-k141_216993	8452	VirFinder score ≥ 0.9 (p < 0.05)											0.968468	0.00533592	0.804682	0.0248886
K-k141_1466980	7094	VirFinder score ≥ 0.9 (p < 0.05)											0.965265	0.00557846	0.666415	0.0358222
K-k141_426092	5787	VirFinder score ≥ 0.9 (p < 0.05)											0.987117	0.00278923	0.21543	0.14157
K-k141_1051771	5185	VirFinder score ≥ 0.9 (p < 0.05); DeepVirFinder score ≥ 0.9 (p < 0.05)											0.985837	0.00278923	0.946229	0.0141061
K-k141_322643	9071	VirSorter2 score ≥ 0.9; VirFinder score ≥ 0.9 (p < 0.05); DeepVirFinder score ≥ 0.9 (p < 0.05)	0.927	0.36	0.06	0.493	0.4	0.927	dsDNAphage	0	58.3	0	0.958258	0.00642736	0.999863	0.00188836
K-k141_426211	5380	VirFinder score ≥ 0.9 (p < 0.05)											0.982305	0.00339559	0.329481	0.112584
K-k141_1675955	14837	VirFinder score ≥ 0.9 (p < 0.05); DeepVirFinder score ≥ 0.9 (p < 0.05)											0.915701	0.0117633	0.941427	0.0146159
K-k141_1572172	5516	VirFinder score ≥ 0.9 (p < 0.05)											0.927644	0.0101868	0.325092	0.113547
K-k141_530839	6389	VirFinder score ≥ 0.9 (p < 0.05); DeepVirFinder score ≥ 0.9 (p < 0.05)											0.948982	0.00715498	0.973312	0.0101783
K-k141_634506	19530	VirFinder score ≥ 0.9 (p < 0.05)											0.917807	0.0115207	0.493352	0.0675655
K-k141_946898	6274	VirFinder score ≥ 0.9 (p < 0.05)											0.922513	0.0107931	0.481649	0.0733628
K-k141_1052693	5935	VirSorter2 score ≥ 0.9; VirFinder score ≥ 0.9 (p < 0.05); DeepVirFinder score ≥ 0.9 (p < 0.05)	0.94	0.647	0.32	0.627	0.64	0.94	dsDNAphage	0	37.5	0	0.991418	0.00206161	0.93328	0.0152579
K-k141_531670	5430	VirFinder score ≥ 0.9 (p < 0.05)											0.946901	0.00739753	0.221182	0.140116
K-k141_740319	7667	VirFinder score ≥ 0.9 (p < 0.05)											0.904968	0.0127334	0.27572	0.125803
K-k141_115190	5582	VirFinder score ≥ 0.9 (p < 0.05)											0.957426	0.00654863	0.886166	0.018827
K-k141_1053588	5210	VirFinder score ≥ 0.9 (p < 0.05)											0.962756	0.005821	0.504019	0.0594456
K-k141_740978	8206	VirFinder score ≥ 0.9 (p < 0.05)											0.970249	0.00521465	0.718148	0.0315356
K-k141_1157644	6050	VirFinder score ≥ 0.9 (p < 0.05)											0.960104	0.00642736	0.779791	0.0269091
K-k141_741333	5042	VirFinder score ≥ 0.9 (p < 0.05)											0.973126	0.00460829	0.653657	0.0367664
K-k141_1991104	20693	VirFinder score ≥ 0.9 (p < 0.05)											0.911467	0.0122484	0.304824	0.11806
K-k141_1887033	12372	VirFinder score ≥ 0.9 (p < 0.05)											0.912742	0.0121271	0.421878	0.0914722
K-k141_533043	13741	VirFinder score ≥ 0.9 (p < 0.05)											0.946148	0.0075188	0.24319	0.134168
K-k141_1261961	6159	VirFinder score ≥ 0.9 (p < 0.05)											0.912501	0.0122484	0.495588	0.0664703
K-k141_1678709	5979	VirFinder score ≥ 0.9 (p < 0.05)											0.961756	0.00594228	0.282706	0.123952
K-k141_116564	6541	VirFinder score ≥ 0.9 (p < 0.05)											0.91471	0.0117633	0.789744	0.0261538
K-k141_1262505	5016	VirFinder score ≥ 0.9 (p < 0.05)											0.952022	0.00691244	0.576406	0.0448486
K-k141_1158538	5840	VirFinder score ≥ 0.9 (p < 0.05)											0.93582	0.00897405	0.35307	0.107259
K-k141_1992246	6883	VirFinder score ≥ 0.9 (p < 0.05)											0.978437	0.0037594	0.451253	0.0831823
K-k141_1992861	5665	VirFinder score ≥ 0.9 (p < 0.05); DeepVirFinder score ≥ 0.9 (p < 0.05)											0.98322	0.00339559	0.989965	0.00742126
K-k141_326737	7865	VirFinder score ≥ 0.9 (p < 0.05)											0.959749	0.00642736	0.270204	0.127011
K-k141_1159601	5910	VirFinder score ≥ 0.9 (p < 0.05)											0.906147	0.0127334	0.490103	0.0692651
K-k141_638632	13405	VirFinder score ≥ 0.9 (p < 0.05)											0.925823	0.010308	0.651876	0.0368797
K-k141_13997	9202	VirFinder score ≥ 0.9 (p < 0.05); DeepVirFinder score ≥ 0.9 (p < 0.05)											0.976862	0.00388067	0.999946	0.00117078
K-k141_222313	6363	VirFinder score ≥ 0.9 (p < 0.05); DeepVirFinder score ≥ 0.9 (p < 0.05)											0.936692	0.00897405	0.913814	0.0167309
K-k141_1263669	10161	VirFinder score ≥ 0.9 (p < 0.05)											0.935999	0.00897405	0.18975	0.150408
K-k141_1993359	5815	VirFinder score ≥ 0.9 (p < 0.05); DeepVirFinder score ≥ 0.9 (p < 0.05)	0.867	0.593	0.125	0.16	0.647	0.867	dsDNAphage	0	7.7	0	0.999224	0.000121271	0.999999	0.000358788
K-k141_1472525	5543	VirFinder score ≥ 0.9 (p < 0.05)											0.920614	0.0110357	0.647925	0.0372573
K-k141_431102	5640	VirFinder score ≥ 0.9 (p < 0.05)											0.972614	0.00460829	0.660722	0.0362187
K-k141_951334	20225	VirFinder score ≥ 0.9 (p < 0.05)											0.926526	0.0101868	0.447762	0.0840887
K-k141_1160377	5743	VirFinder score ≥ 0.9 (p < 0.05)											0.902536	0.012976	0.150016	0.164589
K-k141_1264269	6851	VirFinder score ≥ 0.9 (p < 0.05)											0.929316	0.0100655	0.243135	0.134168
K-k141_1160712	7288	VirFinder score ≥ 0.9 (p < 0.05)											0.956441	0.00654863	0.593057	0.0432434
K-k141_118990	5261	VirFinder score ≥ 0.9 (p < 0.05)											0.962501	0.005821	0.893625	0.0182227
K-k141_744489	5483	VirFinder score ≥ 0.9 (p < 0.05)											0.96995	0.00521465	0.892171	0.0183171
K-k141_1681550	5036	VirFinder score ≥ 0.9 (p < 0.05); DeepVirFinder score ≥ 0.9 (p < 0.05)											0.993359	0.00157652	0.99993	0.00139739
K-k141_849431	5520	VirFinder score ≥ 0.9 (p < 0.05); DeepVirFinder score ≥ 0.9 (p < 0.05)											0.927326	0.0101868	0.936908	0.0149747
K-k141_849457	6008	VirSorter2 score ≥ 0.9; VirFinder score ≥ 0.9 (p < 0.05); DeepVirFinder score ≥ 0.9 (p < 0.05)	0.94	0.127	0.16	0.393	0.34	0.94	dsDNAphage	0	60	0	0.984557	0.00315304	0.999463	0.00294584
K-k141_1369152	9534	VirFinder score ≥ 0.9 (p < 0.05)											0.915348	0.0117633	0.310053	0.116795
K-k141_1264952	5780	VirFinder score ≥ 0.9 (p < 0.05)											0.903005	0.012976	0.54746	0.0491918
K-k141_1681802	5009	VirFinder score ≥ 0.9 (p < 0.05)											0.941464	0.00836769	0.89867	0.0177317
K-k141_119759	8777	VirSorter2 score ≥ 0.9; VirFinder score ≥ 0.9 (p < 0.05);	0.94	0.133	0.89	0.273	0.867	0.94	dsDNAphage	0	11.1	0	0.989118	0.00242542	0.876316	0.0197145
K-k141_1474233	17854	VirFinder score ≥ 0.9 (p < 0.05); DeepVirFinder score ≥ 0.9 (p < 0.05)											0.921033	0.0110357	0.920643	0.0162965
K-k141_329188	5678	VirFinder score ≥ 0.9 (p < 0.05)											0.933308	0.00933786	0.890879	0.0184304
K-k141_640895	23628	VirFinder score ≥ 0.9 (p < 0.05)											0.916711	0.0117633	0.245075	0.133583
K-k141_1787124	5827	VirFinder score ≥ 0.9 (p < 0.05)											0.977803	0.0037594	0.676667	0.0350857
K-k141_641364	9396	VirFinder score ≥ 0.9 (p < 0.05)											0.926897	0.0101868	0.476784	0.0751379
K-k141_537560	11208	VirFinder score ≥ 0.9 (p < 0.05)											0.948617	0.00727626	0.496499	0.0659793
K-k141_329940	5820	VirFinder score ≥ 0.9 (p < 0.05)	0.793	0.693	0.765	0.633	0.893	0.893	lavidaviridae	0	16.7	0	0.934241	0.00933786	0.408459	0.0941725
K-k141_850984	7064	VirFinder score ≥ 0.9 (p < 0.05)											0.907261	0.0126122	0.580467	0.0443953
K-k141_746637	5495	VirFinder score ≥ 0.9 (p < 0.05)											0.944979	0.00776134	0.554048	0.0478888
K-k141_225046	5788	VirFinder score ≥ 0.9 (p < 0.05)											0.969923	0.00521465	0.532607	0.0519299
K-k141_1162683	5318	VirSorter2 score ≥ 0.9; VirFinder score ≥ 0.9 (p < 0.05); DeepVirFinder score ≥ 0.9 (p < 0.05)	0.913	0.433	0.465	0.807	0.22	0.913	dsDNAphage	0	33.3	0	0.982008	0.00339559	0.99976	0.00215273
K-k141_1475428	10222	VirFinder score ≥ 0.9 (p < 0.05)											0.916471	0.0117633	0.404162	0.0952489
K-k141_954187	5127	VirFinder score ≥ 0.9 (p < 0.05); DeepVirFinder score ≥ 0.9 (p < 0.05)											0.974196	0.00436575	0.999091	0.00341793
K-k141_225316	6274	VirFinder score ≥ 0.9 (p < 0.05)											0.904715	0.0128547	0.337868	0.110545
K-k141_1578887	11732	VirFinder score ≥ 0.9 (p < 0.05)											0.904685	0.0128547	0.796514	0.0256062
K-k141_642196	5782	VirFinder score ≥ 0.9 (p < 0.05); DeepVirFinder score ≥ 0.9 (p < 0.05)	0.747	0.62	0.14	0.78	0.833	0.833	lavidaviridae	0	45.5	0	0.957104	0.00654863	0.998654	0.00407886
K-k141_1266425	6101	VirFinder score ≥ 0.9 (p < 0.05)											0.913162	0.0118846	0.0985314	0.190479
K-k141_642948	5535	VirFinder score ≥ 0.9 (p < 0.05)											0.948318	0.00727626	0.537059	0.0510046
K-k141_852678	5134	VirFinder score ≥ 0.9 (p < 0.05); DeepVirFinder score ≥ 0.9 (p < 0.05)											0.902486	0.012976	0.985458	0.00845985
K-k141_747814	8950	VirFinder score ≥ 0.9 (p < 0.05)											0.928328	0.0101868	0.476064	0.0753078
K-k141_852766	12492	VirSorter2 score ≥ 0.9; VirFinder score ≥ 0.9 (p < 0.05); DeepVirFinder score ≥ 0.9 (p < 0.05)	0.98	0.147	0.16	0.133	0.147	0.98	dsDNAphage	0	50	0	0.9889	0.00254669	0.999841	0.00192613
K-k141_1789490	5447	VirFinder score ≥ 0.9 (p < 0.05); DeepVirFinder score ≥ 0.9 (p < 0.05)											0.995171	0.00133398	0.980948	0.00917743
K-k141_226336	10264	VirFinder score ≥ 0.9 (p < 0.05)											0.903467	0.012976	0.477139	0.0750623
K-k141_1997816	6394	VirFinder score ≥ 0.9 (p < 0.05)											0.965887	0.00545719	0.504586	0.0592945
K-k141_748733	5648	VirFinder score ≥ 0.9 (p < 0.05)											0.946443	0.00739753	0.682252	0.0346325
K-k141_1268234	6571	VirFinder score ≥ 0.9 (p < 0.05)											0.911901	0.0122484	0.657113	0.0365587
K-k141_853795	9042	VirFinder score ≥ 0.9 (p < 0.05)											0.940576	0.00861024	0.47832	0.0745902
K-k141_1790484	7702	VirFinder score ≥ 0.9 (p < 0.05); DeepVirFinder score ≥ 0.9 (p < 0.05)											0.969425	0.00533592	0.972328	0.0104237
K-k141_1268328	5922	VirFinder score ≥ 0.9 (p < 0.05); DeepVirFinder score ≥ 0.9 (p < 0.05)											0.986356	0.00278923	0.972994	0.0101971
K-k141_19574	7497	VirFinder score ≥ 0.9 (p < 0.05)											0.921809	0.0109144	0.34912	0.107844
K-k141_1268361	6577	VirFinder score ≥ 0.9 (p < 0.05)											0.963535	0.00569973	0.508791	0.0575572
K-k141_436184	7614	VirFinder score ≥ 0.9 (p < 0.05)											0.910709	0.0123696	0.747983	0.0293262
K-k141_332751	12188	VirFinder score ≥ 0.9 (p < 0.05)											0.960584	0.00630609	0.276766	0.125614
K-k141_1477950	5399	VirSorter2 score ≥ 0.9; VirFinder score ≥ 0.9 (p < 0.05); DeepVirFinder score ≥ 0.9 (p < 0.05)	0.987	0.547	0.175	0.547	0.28	0.987	dsDNAphage	0	81.8	0	0.996761	0.000848896	1	0
K-k141_1790972	5898	VirFinder score ≥ 0.9 (p < 0.05); DeepVirFinder score ≥ 0.9 (p < 0.05)											0.900471	0.0130973	0.993335	0.00666591
K-k141_1894530	14135	VirFinder score ≥ 0.9 (p < 0.05)											0.932997	0.00933786	0.502525	0.0602576
K-k141_956892	7557	VirFinder score ≥ 0.9 (p < 0.05); DeepVirFinder score ≥ 0.9 (p < 0.05)	0.86	0.393	0.375	0.893	0.287	0.893	ssDNA	0	20	0	0.980081	0.00363813	0.999999	0.000434323
K-k141_1894590	9845	VirFinder score ≥ 0.9 (p < 0.05)											0.944008	0.00788261	0.394907	0.0977415
K-k141_1269303	6262	VirFinder score ≥ 0.9 (p < 0.05)											0.913832	0.0117633	0.392437	0.0983836
K-k141_1373905	5058	VirFinder score ≥ 0.9 (p < 0.05); DeepVirFinder score ≥ 0.9 (p < 0.05)											0.971727	0.00472957	0.999987	0.000774228
K-k141_1165891	9939	VirFinder score ≥ 0.9 (p < 0.05)											0.992709	0.00194033	0.147091	0.165968
K-k141_1374246	8857	VirSorter2 score ≥ 0.9; VirFinder score ≥ 0.9 (p < 0.05); DeepVirFinder score ≥ 0.9 (p < 0.05)	0.933	0.227	0.03	0.233	0.213	0.933	dsDNAphage	0	18.2	0	0.982722	0.00339559	0.999517	0.00290807
K-k141_645700	8106	VirFinder score ≥ 0.9 (p < 0.05)											0.959063	0.00642736	0.394986	0.0977226
K-k141_1269957	8839	VirFinder score ≥ 0.9 (p < 0.05)											0.90097	0.0130973	0.241425	0.134602
K-k141_437892	5012	VirSorter2 score ≥ 0.9; VirFinder score ≥ 0.9 (p < 0.05); DeepVirFinder score ≥ 0.9 (p < 0.05)	0.993	0.193	0.195	0.413	0.267	0.993	dsDNAphage	0	38.5	0	0.917871	0.0113995	0.999294	0.00311579
K-k141_229053	11090	VirFinder score ≥ 0.9 (p < 0.05)											0.958	0.00654863	0.634187	0.0387492
K-k141_1687659	9083	VirFinder score ≥ 0.9 (p < 0.05)											0.976304	0.00388067	0.441343	0.0859015
K-k141_125620	5255	VirFinder score ≥ 0.9 (p < 0.05)											0.949659	0.00715498	0.48278	0.0727963
K-k141_542642	6443	VirFinder score ≥ 0.9 (p < 0.05); DeepVirFinder score ≥ 0.9 (p < 0.05)											0.985149	0.00303177	0.905992	0.0172785
K-k141_125710	5617	VirFinder score ≥ 0.9 (p < 0.05)											0.926321	0.010308	0.42747	0.0898482
K-k141_958982	5495	VirFinder score ≥ 0.9 (p < 0.05); DeepVirFinder score ≥ 0.9 (p < 0.05)											0.990661	0.00218288	0.998454	0.00426769
K-k141_22614	7545	VirFinder score ≥ 0.9 (p < 0.05)											0.947391	0.00727626	0.765747	0.0280988
K-k141_752191	5185	VirFinder score ≥ 0.9 (p < 0.05)											0.953084	0.00679117	0.337531	0.110715
K-k141_1065258	6719	VirFinder score ≥ 0.9 (p < 0.05)											0.936126	0.00897405	0.186662	0.151541
K-k141_336177	21790	VirFinder score ≥ 0.9 (p < 0.05); DeepVirFinder score ≥ 0.9 (p < 0.05)	0.833	0.1	0	0	0.007	0.833	dsDNAphage	0	44.4	8.3	0.950943	0.00715498	0.928268	0.0157489
K-k141_231044	5181	VirFinder score ≥ 0.9 (p < 0.05)											0.970219	0.00521465	0.725049	0.0310446
K-k141_1376939	6112	VirFinder score ≥ 0.9 (p < 0.05)											0.957514	0.00654863	0.670377	0.0355389
K-k141_232000	5704	VirFinder score ≥ 0.9 (p < 0.05)											0.905516	0.0127334	0.796472	0.0256062
K-k141_1898873	6687	VirFinder score ≥ 0.9 (p < 0.05)											0.981521	0.00339559	0.592018	0.0434323
K-k141_754158	5678	VirFinder score ≥ 0.9 (p < 0.05); DeepVirFinder score ≥ 0.9 (p < 0.05)											0.951061	0.00715498	0.93054	0.0155412
K-k141_1273744	5063	VirFinder score ≥ 0.9 (p < 0.05); DeepVirFinder score ≥ 0.9 (p < 0.05)	0.88	0.553	0.05	0.567	0.173	0.88	dsDNAphage	0	41.7	0	0.990826	0.00206161	1	0.00026437
K-k141_1899106	5621	VirFinder score ≥ 0.9 (p < 0.05)											0.93817	0.00873151	0.807966	0.0246809
K-k141_1691042	6603	VirFinder score ≥ 0.9 (p < 0.05)											0.908374	0.0126122	0.594771	0.0430168
K-k141_2003801	6666	VirFinder score ≥ 0.9 (p < 0.05)											0.925432	0.0104293	0.335891	0.110998
K-k141_129249	11866	VirFinder score ≥ 0.9 (p < 0.05)											0.902498	0.012976	0.243284	0.134092
K-k141_1796270	15384	VirFinder score ≥ 0.9 (p < 0.05); DeepVirFinder score ≥ 0.9 (p < 0.05)	0.88	0.22	0.075	0.38	0.293	0.88	dsDNAphage	0	76.2	0	0.980031	0.00363813	0.99811	0.00451318
K-k141_860017	14126	VirFinder score ≥ 0.9 (p < 0.05); DeepVirFinder score ≥ 0.9 (p < 0.05)	0.8	0.513	0.155	0.307	0.433	0.8	dsDNAphage	0	80	0	0.993288	0.00157652	0.999987	0.000774228
K-k141_1275096	5485	VirFinder score ≥ 0.9 (p < 0.05)											0.947821	0.00727626	0.737476	0.0300249
K-k141_963022	7264	VirSorter2 score ≥ 0.9; VirFinder score ≥ 0.9 (p < 0.05); DeepVirFinder score ≥ 0.9 (p < 0.05)	0.913	0.14	0	0.08	0.06	0.913	dsDNAphage	0	35.7	7.1	0.988362	0.00254669	1	0
K-k141_860507	10727	VirFinder score ≥ 0.9 (p < 0.05)											0.927866	0.0101868	0.453752	0.0825025
K-k141_1379691	6990	VirFinder score ≥ 0.9 (p < 0.05); DeepVirFinder score ≥ 0.9 (p < 0.05)											0.970175	0.00521465	0.992273	0.00687363
K-k141_963365	10420	VirFinder score ≥ 0.9 (p < 0.05)											0.948605	0.00727626	0.841881	0.0220938
K-k141_1275662	5619	VirFinder score ≥ 0.9 (p < 0.05); DeepVirFinder score ≥ 0.9 (p < 0.05)	0.833	0.047	0.01	0.053	0.007	0.833	dsDNAphage	0	13.3	6.7	0.9984	0.000485084	0.983709	0.00874311
K-k141_443248	13630	VirFinder score ≥ 0.9 (p < 0.05)											0.907449	0.0126122	0.608163	0.0414117
K-k141_861048	5231	VirFinder score ≥ 0.9 (p < 0.05)											0.909282	0.0124909	0.451889	0.0829934
K-k141_26878	8734	VirFinder score ≥ 0.9 (p < 0.05)											0.928601	0.0101868	0.54196	0.050136
K-k141_756671	11446	VirFinder score ≥ 0.9 (p < 0.05)											0.912589	0.0121271	0.482782	0.0727963
K-k141_756795	10375	VirFinder score ≥ 0.9 (p < 0.05)											0.911624	0.0122484	0.616209	0.0404298
K-k141_1172029	8039	VirFinder score ≥ 0.9 (p < 0.05)											0.941228	0.00836769	0.549634	0.0488708
K-k141_964101	6252	VirFinder score ≥ 0.9 (p < 0.05)											0.903332	0.012976	0.663042	0.0360866
K-k141_652552	7250	VirFinder score ≥ 0.9 (p < 0.05); DeepVirFinder score ≥ 0.9 (p < 0.05)	0.767	0.773	0.015	0.113	0.06	0.773	NCLDV	0	26.7	6.7	0.905134	0.0127334	0.972701	0.0102349
K-k141_131714	6130	VirFinder score ≥ 0.9 (p < 0.05)											0.91415	0.0117633	0.899397	0.0177128
K-k141_1589180	5275	VirFinder score ≥ 0.9 (p < 0.05)											0.913814	0.0117633	0.734267	0.0302515
K-k141_549188	9852	VirFinder score ≥ 0.9 (p < 0.05)											0.951378	0.00703371	0.599791	0.042337
K-k141_964684	10311	VirFinder score ≥ 0.9 (p < 0.05)											0.900659	0.0130973	0.510829	0.0569718
K-k141_1277201	8649	VirFinder score ≥ 0.9 (p < 0.05)											0.915403	0.0117633	0.806717	0.0247186
K-k141_1799465	6314	VirFinder score ≥ 0.9 (p < 0.05)											0.911214	0.0122484	0.408234	0.0942103
K-k141_965066	6368	VirFinder score ≥ 0.9 (p < 0.05)											0.953134	0.00679117	0.712894	0.0319699
K-k141_445064	5036	VirFinder score ≥ 0.9 (p < 0.05)											0.917884	0.0113995	0.855007	0.0211496
K-k141_341556	6195	VirFinder score ≥ 0.9 (p < 0.05)											0.990832	0.00206161	0.864986	0.0204887
K-k141_1903045	5499	VirFinder score ≥ 0.9 (p < 0.05)											0.926023	0.010308	0.149361	0.164835
K-k141_1800158	5581	VirFinder score ≥ 0.9 (p < 0.05)											0.959221	0.00642736	0.178167	0.15443
K-k141_654180	10754	VirFinder score ≥ 0.9 (p < 0.05)											0.976378	0.00388067	0.717653	0.0315545
K-k141_1277959	5146	VirFinder score ≥ 0.9 (p < 0.05)											0.915151	0.0117633	0.384924	0.0999698
K-k141_1072022	5385	VirFinder score ≥ 0.9 (p < 0.05)											0.935716	0.00909532	0.484189	0.0721731
K-k141_759059	5546	VirFinder score ≥ 0.9 (p < 0.05)											0.937258	0.00885278	0.683808	0.0345003
K-k141_1072142	5341	VirFinder score ≥ 0.9 (p < 0.05)											0.988695	0.00254669	0.650921	0.036993
K-k141_342399	5595	VirFinder score ≥ 0.9 (p < 0.05); DeepVirFinder score ≥ 0.9 (p < 0.05)											0.900819	0.0130973	0.967207	0.0113679
K-k141_342451	8043	VirFinder score ≥ 0.9 (p < 0.05)											0.95381	0.00679117	0.81502	0.0241332
K-k141_1072256	10236	VirFinder score ≥ 0.9 (p < 0.05)											0.96161	0.00606355	0.688383	0.0340471
K-k141_1695874	5101	VirFinder score ≥ 0.9 (p < 0.05); DeepVirFinder score ≥ 0.9 (p < 0.05)											0.903144	0.012976	0.949337	0.0137661
K-k141_342623	8742	VirFinder score ≥ 0.9 (p < 0.05)											0.955901	0.00654863	0.377828	0.101915
K-k141_2008770	16937	VirFinder score ≥ 0.9 (p < 0.05)											0.943459	0.00788261	0.797231	0.0255495
K-k141_343111	5032	VirFinder score ≥ 0.9 (p < 0.05)											0.968596	0.00533592	0.874946	0.0198089
K-k141_1279092	5534	VirFinder score ≥ 0.9 (p < 0.05)											0.935719	0.00909532	0.532075	0.0520621
K-k141_134428	7705	VirFinder score ≥ 0.9 (p < 0.05); DeepVirFinder score ≥ 0.9 (p < 0.05)											0.995435	0.00133398	0.999953	0.00109525
K-k141_343666	6464	VirFinder score ≥ 0.9 (p < 0.05)											0.949903	0.00715498	0.466489	0.0788579
K-k141_864837	6886	VirFinder score ≥ 0.9 (p < 0.05)											0.936112	0.00897405	0.646229	0.0374462
K-k141_1279874	9662	VirFinder score ≥ 0.9 (p < 0.05)	0.807	0.513	0.525	0.12	0.387	0.807	dsDNAphage	0	20	0	0.976219	0.00388067	0.756548	0.028873
K-k141_1905101	5819	VirFinder score ≥ 0.9 (p < 0.05)											0.910298	0.0124909	0.211006	0.14344
K-k141_1074011	14668	VirFinder score ≥ 0.9 (p < 0.05)											0.928675	0.0101868	0.269121	0.127219
K-k141_552985	5052	VirFinder score ≥ 0.9 (p < 0.05)											0.921487	0.0109144	0.355316	0.10673
K-k141_1905471	5254	VirSorter2 score ≥ 0.9; VirFinder score ≥ 0.9 (p < 0.05); DeepVirFinder score ≥ 0.9 (p < 0.05)	0.94	0.14	0.91	0.353	0.727	0.94	dsDNAphage	0	16.7	0	0.971127	0.00497211	0.982577	0.00895083
K-k141_1176076	6026	VirFinder score ≥ 0.9 (p < 0.05)											0.908812	0.0124909	0.300761	0.119061
K-k141_968137	7143	VirFinder score ≥ 0.9 (p < 0.05)											0.917756	0.0115207	0.226841	0.138625
K-k141_30383	5669	VirFinder score ≥ 0.9 (p < 0.05); DeepVirFinder score ≥ 0.9 (p < 0.05)	0.793	0.66	0.615	0.84	0.78	0.84	ssDNA	0	20	0	0.923844	0.0104293	0.989697	0.00747791
K-k141_1280405	10590	VirSorter2 score ≥ 0.9; VirFinder score ≥ 0.9 (p < 0.05); DeepVirFinder score ≥ 0.9 (p < 0.05)	0.94	0.847	0.1	0.1	0.867	0.94	dsDNAphage	0	37.5	6.2	0.989548	0.00230415	1	0
K-k141_1384581	8800	VirFinder score ≥ 0.9 (p < 0.05)											0.968897	0.00533592	0.613044	0.0407886
K-k141_657180	5931	VirFinder score ≥ 0.9 (p < 0.05)											0.921003	0.0110357	0.775802	0.0272113
K-k141_1074835	5333	VirFinder score ≥ 0.9 (p < 0.05)											0.969511	0.00533592	0.213679	0.142212
K-k141_1385114	6922	VirFinder score ≥ 0.9 (p < 0.05)											0.935304	0.00909532	0.185843	0.151824
K-k141_239429	5285	VirFinder score ≥ 0.9 (p < 0.05)											0.926793	0.0101868	0.732947	0.0303271
K-k141_448568	6221	VirSorter2 score ≥ 0.9; VirFinder score ≥ 0.9 (p < 0.05);	0.94	0.187	0.08	0.5	0.147	0.94	dsDNAphage	0	33.3	0	0.982079	0.00339559	0.819262	0.0238311
K-k141_1803398	12346	VirFinder score ≥ 0.9 (p < 0.05); DeepVirFinder score ≥ 0.9 (p < 0.05)	0.24	nan	0.46	0.1	0.793	0.793	lavidaviridae	0	12.5	0	0.968069	0.00533592	0.928183	0.0157489
K-k141_866738	5251	VirFinder score ≥ 0.9 (p < 0.05); DeepVirFinder score ≥ 0.9 (p < 0.05)											0.990327	0.00218288	0.999239	0.00324798
K-k141_554480	5120	VirFinder score ≥ 0.9 (p < 0.05)											0.940817	0.00848896	0.838959	0.022396
K-k141_1907011	7115	VirFinder score ≥ 0.9 (p < 0.05)											0.901563	0.012976	0.366395	0.104464
K-k141_658077	5891	VirFinder score ≥ 0.9 (p < 0.05)											0.909386	0.0124909	0.735404	0.0300816
K-k141_2012290	7663	VirFinder score ≥ 0.9 (p < 0.05)											0.980048	0.00363813	0.509067	0.0574817
K-k141_658454	5894	VirFinder score ≥ 0.9 (p < 0.05)											0.910529	0.0123696	0.355458	0.106711
K-k141_346540	6228	VirFinder score ≥ 0.9 (p < 0.05)											0.931513	0.0095804	0.0688117	0.21346
K-k141_2012485	6965	VirFinder score ≥ 0.9 (p < 0.05); DeepVirFinder score ≥ 0.9 (p < 0.05)											0.947096	0.00739753	0.9785	0.00951734
K-k141_1593997	5670	VirFinder score ≥ 0.9 (p < 0.05); DeepVirFinder score ≥ 0.9 (p < 0.05)											0.915558	0.0117633	0.966887	0.0114246
K-k141_763646	9360	VirFinder score ≥ 0.9 (p < 0.05)											0.936672	0.00897405	0.342158	0.109563
K-k141_1386803	7902	VirSorter2 score ≥ 0.9; VirFinder score ≥ 0.9 (p < 0.05); DeepVirFinder score ≥ 0.9 (p < 0.05)	0.953	0.227	0.025	0.333	0.38	0.953	dsDNAphage	0	60	0	0.914015	0.0117633	0.916991	0.0164854
K-k141_1491756	5345	VirFinder score ≥ 0.9 (p < 0.05)											0.939363	0.00873151	0.381982	0.100895
K-k141_659346	5014	VirFinder score ≥ 0.9 (p < 0.05)											0.946701	0.00739753	0.820068	0.0237178
K-k141_868767	6841	VirFinder score ≥ 0.9 (p < 0.05)											0.913966	0.0117633	0.118431	0.179451
K-k141_241455	5283	VirFinder score ≥ 0.9 (p < 0.05); DeepVirFinder score ≥ 0.9 (p < 0.05)											0.928858	0.0101868	0.999851	0.00190724
K-k141_1908201	6789	VirFinder score ≥ 0.9 (p < 0.05)											0.917988	0.0113995	0.171325	0.156734
K-k141_1387498	6273	VirFinder score ≥ 0.9 (p < 0.05); DeepVirFinder score ≥ 0.9 (p < 0.05)											0.987233	0.00278923	0.991439	0.00711912
K-k141_1178975	6550	VirFinder score ≥ 0.9 (p < 0.05); DeepVirFinder score ≥ 0.9 (p < 0.05)											0.989989	0.00218288	0.999998	0.000434323
K-k141_1806124	6045	VirFinder score ≥ 0.9 (p < 0.05); DeepVirFinder score ≥ 0.9 (p < 0.05)											0.997502	0.000485084	1	0
K-k141_972024	19457	VirFinder score ≥ 0.9 (p < 0.05)											0.906192	0.0127334	0.662366	0.0361243
K-k141_869539	6063	VirSorter2 score ≥ 0.9; VirFinder score ≥ 0.9 (p < 0.05); DeepVirFinder score ≥ 0.9 (p < 0.05)	0.967	0.18	0.185	0.68	0.3	0.967	dsDNAphage	0	40	0	0.96563	0.00557846	0.999992	0.000623159
K-k141_765092	7024	VirFinder score ≥ 0.9 (p < 0.05)											0.947455	0.00727626	0.312371	0.11638
K-k141_1909121	5973	VirFinder score ≥ 0.9 (p < 0.05)											0.94079	0.00848896	0.504471	0.0593323
K-k141_1388378	7754	VirFinder score ≥ 0.9 (p < 0.05)											0.937912	0.00873151	0.278224	0.125198
K-k141_2014295	6239	VirFinder score ≥ 0.9 (p < 0.05)											0.954376	0.0066699	0.793	0.0259083
K-k141_348874	5671	VirFinder score ≥ 0.9 (p < 0.05); DeepVirFinder score ≥ 0.9 (p < 0.05)											0.982787	0.00339559	0.997148	0.00515522
K-k141_451828	13447	VirFinder score ≥ 0.9 (p < 0.05)											0.913754	0.0117633	0.288823	0.122366
K-k141_1388846	5190	VirFinder score ≥ 0.9 (p < 0.05); DeepVirFinder score ≥ 0.9 (p < 0.05)	0.52	0.033	0.7	0.287	0.853	0.853	lavidaviridae	0	33.3	0	0.971225	0.00497211	0.983176	0.00885641
K-k141_1284329	6181	VirFinder score ≥ 0.9 (p < 0.05)											0.933308	0.00933786	0.596925	0.0427525
K-k141_140266	5795	VirSorter2 score ≥ 0.9; VirFinder score ≥ 0.9 (p < 0.05); DeepVirFinder score ≥ 0.9 (p < 0.05)	0.993	0.127	0.1	0.42	0.22	0.993	dsDNAphage	0	58.3	0	0.998048	0.000485084	0.999998	0.000453206
K-k141_973233	5126	VirFinder score ≥ 0.9 (p < 0.05)											0.936826	0.00897405	0.174552	0.155506
K-k141_1494262	5820	VirFinder score ≥ 0.9 (p < 0.05)											0.948118	0.00727626	0.562287	0.046567
K-k141_1079624	5117	VirFinder score ≥ 0.9 (p < 0.05)											0.9509	0.00715498	0.387671	0.0994788
K-k141_453144	6004	VirFinder score ≥ 0.9 (p < 0.05)											0.97355	0.00448702	0.84998	0.0215084
K-k141_1389943	6190	VirFinder score ≥ 0.9 (p < 0.05)											0.900854	0.0130973	0.199955	0.146914
K-k141_2015670	9405	VirFinder score ≥ 0.9 (p < 0.05); DeepVirFinder score ≥ 0.9 (p < 0.05)	0.853	0.787	0.05	0.74	0.153	0.853	dsDNAphage	0	33.3	0	0.93127	0.0095804	0.996275	0.00568396
K-k141_974208	6649	VirFinder score ≥ 0.9 (p < 0.05)											0.908976	0.0124909	0.281741	0.124179
K-k141_1808669	6547	VirFinder score ≥ 0.9 (p < 0.05)											0.933329	0.00933786	0.654476	0.0367475
K-k141_871675	7408	VirFinder score ≥ 0.9 (p < 0.05)											0.961456	0.00618482	0.379924	0.10148
K-k141_1182072	6396	VirSorter2 score ≥ 0.9; VirFinder score ≥ 0.9 (p < 0.05); DeepVirFinder score ≥ 0.9 (p < 0.05)	0.96	0.827	0.035	0.2	0.767	0.96	dsDNAphage	0	33.3	5.6	0.942093	0.00824642	0.999185	0.00328575
K-k141_37000	6363	VirFinder score ≥ 0.9 (p < 0.05)											0.954801	0.0066699	0.622203	0.0398255
K-k141_1809504	9979	VirFinder score ≥ 0.9 (p < 0.05)											0.903424	0.012976	0.452609	0.0828801
K-k141_37553	5277	VirFinder score ≥ 0.9 (p < 0.05)											0.992391	0.00194033	0.716236	0.0317245
K-k141_1183201	5028	VirSorter2 score ≥ 0.9; VirFinder score ≥ 0.9 (p < 0.05); DeepVirFinder score ≥ 0.9 (p < 0.05)	0.947	0.187	0.38	0.827	0.113	0.947	dsDNAphage	0	25	0	0.995278	0.00133398	0.999359	0.00304026
K-k141_246161	6879	VirFinder score ≥ 0.9 (p < 0.05)											0.935104	0.00921659	0.380767	0.101159
K-k141_664160	7631	VirFinder score ≥ 0.9 (p < 0.05); DeepVirFinder score ≥ 0.9 (p < 0.05)											0.944212	0.00788261	0.995909	0.00581615
K-k141_143091	7532	VirFinder score ≥ 0.9 (p < 0.05); DeepVirFinder score ≥ 0.9 (p < 0.05)											0.929902	0.00982294	0.992619	0.00681698
K-k141_143175	6610	VirFinder score ≥ 0.9 (p < 0.05)	0.827	0.133	0.005	0.02	0.073	0.827	dsDNAphage	0	31.2	6.2	0.959935	0.00642736	0.879654	0.0192613
K-k141_2018069	5020	VirFinder score ≥ 0.9 (p < 0.05)											0.957954	0.00654863	0.3358	0.111054
K-k141_1392529	13715	VirFinder score ≥ 0.9 (p < 0.05)											0.928972	0.0101868	0.567179	0.0460382
K-k141_976588	11764	VirFinder score ≥ 0.9 (p < 0.05)											0.915763	0.0117633	0.385408	0.0998376
K-k141_1913692	5876	VirFinder score ≥ 0.9 (p < 0.05); DeepVirFinder score ≥ 0.9 (p < 0.05)											0.979239	0.00363813	0.999973	0.000887529
K-k141_1184422	5061	VirFinder score ≥ 0.9 (p < 0.05)											0.975	0.00412321	0.350209	0.107674
K-k141_456043	5844	VirFinder score ≥ 0.9 (p < 0.05); DeepVirFinder score ≥ 0.9 (p < 0.05)	0.72	0.767	0.21	0.5	0.213	0.767	NCLDV	0	10.5	0	0.997135	0.000606355	1	0.00026437
K-k141_874558	9807	VirFinder score ≥ 0.9 (p < 0.05)											0.90675	0.0127334	0.176451	0.155015
K-k141_665652	6341	VirFinder score ≥ 0.9 (p < 0.05)											0.9706	0.00509338	0.681471	0.0347269
K-k141_562469	5213	VirFinder score ≥ 0.9 (p < 0.05)											0.988637	0.00254669	0.761705	0.0285709
K-k141_1914947	7857	VirFinder score ≥ 0.9 (p < 0.05)											0.938512	0.00873151	0.0992864	0.190063
K-k141_1084295	7056	VirFinder score ≥ 0.9 (p < 0.05)											0.918097	0.0113995	0.192306	0.149369
K-k141_2019979	5042	VirFinder score ≥ 0.9 (p < 0.05)											0.9403	0.00861024	0.469212	0.0777816
K-k141_876448	6400	VirFinder score ≥ 0.9 (p < 0.05)											0.908113	0.0126122	0.196887	0.147708
K-k141_2020572	10506	VirFinder score ≥ 0.9 (p < 0.05); DeepVirFinder score ≥ 0.9 (p < 0.05)											0.905819	0.0127334	0.900769	0.0176562
K-k141_457745	5315	VirSorter2 score ≥ 0.9; VirFinder score ≥ 0.9 (p < 0.05); DeepVirFinder score ≥ 0.9 (p < 0.05)	0.967	0.067	0.04	0.107	0.027	0.967	dsDNAphage	0	50	8.3	0.991844	0.00206161	0.999908	0.00156734
K-k141_564376	7446	VirSorter2 score ≥ 0.9; VirFinder score ≥ 0.9 (p < 0.05); DeepVirFinder score ≥ 0.9 (p < 0.05)	0.92	0.12	0.275	0.48	0.113	0.92	dsDNAphage	0	5.6	0	0.97478	0.00424448	0.995209	0.00600499
K-k141_2021036	6488	VirFinder score ≥ 0.9 (p < 0.05)											0.948672	0.00727626	0.479206	0.0742692
K-k141_979889	7525	VirFinder score ≥ 0.9 (p < 0.05)											0.91997	0.0111569	0.566004	0.0462648
K-k141_146883	5694	VirFinder score ≥ 0.9 (p < 0.05)											0.909935	0.0124909	0.285851	0.123102
K-k141_1395588	6146	VirFinder score ≥ 0.9 (p < 0.05)											0.903783	0.012976	0.204826	0.145385
K-k141_1917480	5058	VirFinder score ≥ 0.9 (p < 0.05)											0.907006	0.0126122	0.715168	0.0318378
K-k141_1086984	5021	VirFinder score ≥ 0.9 (p < 0.05)											0.964192	0.00569973	0.478724	0.074458
K-k141_147956	24279	VirFinder score ≥ 0.9 (p < 0.05)											0.963391	0.00569973	0.857728	0.0209797
K-k141_878880	9103	VirFinder score ≥ 0.9 (p < 0.05)											0.917832	0.0115207	0.440945	0.0860337
K-k141_1397263	5650	VirFinder score ≥ 0.9 (p < 0.05)											0.947643	0.00727626	0.460202	0.0809351
K-k141_566528	6224	VirFinder score ≥ 0.9 (p < 0.05); DeepVirFinder score ≥ 0.9 (p < 0.05)											0.974141	0.00436575	0.984783	0.00857316
K-k141_460611	7366	VirFinder score ≥ 0.9 (p < 0.05)											0.908682	0.0126122	0.281807	0.124141
K-k141_358806	5539	VirFinder score ≥ 0.9 (p < 0.05)											0.924716	0.0104293	0.417689	0.0922842
K-k141_1397840	5551	VirFinder score ≥ 0.9 (p < 0.05); DeepVirFinder score ≥ 0.9 (p < 0.05)											0.973028	0.00460829	0.938277	0.0149369
K-k141_1919406	5604	VirFinder score ≥ 0.9 (p < 0.05); DeepVirFinder score ≥ 0.9 (p < 0.05)											0.976891	0.00388067	0.949633	0.0136717
K-k141_775403	15476	VirFinder score ≥ 0.9 (p < 0.05); DeepVirFinder score ≥ 0.9 (p < 0.05)	0.767	0.08	0.01	0.02	0.32	0.767	dsDNAphage	0	41.7	12.5	0.983784	0.00327431	0.99992	0.0014918
K-k141_1503257	10361	VirFinder score ≥ 0.9 (p < 0.05)											0.938049	0.00873151	0.629264	0.0392779
K-k141_2023660	6696	VirFinder score ≥ 0.9 (p < 0.05)											0.904832	0.0127334	0.529254	0.0526286
K-k141_252999	6604	VirFinder score ≥ 0.9 (p < 0.05)											0.910262	0.0124909	0.259272	0.129881
K-k141_880792	8464	VirFinder score ≥ 0.9 (p < 0.05)											0.915109	0.0117633	0.582331	0.0443009
K-k141_1920268	7448	VirFinder score ≥ 0.9 (p < 0.05)											0.909848	0.0124909	0.725574	0.0310069
K-k141_253751	5767	VirFinder score ≥ 0.9 (p < 0.05)											0.933479	0.00933786	0.580914	0.0443576
K-k141_1817300	11937	VirSorter2 score ≥ 0.9; VirFinder score ≥ 0.9 (p < 0.05); DeepVirFinder score ≥ 0.9 (p < 0.05)	0.953	0.2	0.235	0.153	0.06	0.953	dsDNAphage	0	26.9	0	0.977589	0.0037594	1	0
K-k141_1399562	8321	VirSorter2 score ≥ 0.9; VirFinder score ≥ 0.9 (p < 0.05); DeepVirFinder score ≥ 0.9 (p < 0.05)	0.92	0.487	0.13	0.427	0.193	0.92	dsDNAphage	0	15	0	0.965275	0.00557846	0.999883	0.00175617
K-k141_1606590	6390	VirFinder score ≥ 0.9 (p < 0.05)											0.945237	0.0075188	0.819531	0.0237556
K-k141_1399699	5615	VirFinder score ≥ 0.9 (p < 0.05)											0.933077	0.00933786	0.804664	0.0248886
K-k141_1817864	11764	VirFinder score ≥ 0.9 (p < 0.05)											0.937937	0.00873151	0.485889	0.0714178
K-k141_985056	16522	VirFinder score ≥ 0.9 (p < 0.05); DeepVirFinder score ≥ 0.9 (p < 0.05)											0.946045	0.0075188	0.999792	0.00203943
K-k141_361886	10355	VirFinder score ≥ 0.9 (p < 0.05)											0.969221	0.00533592	0.636802	0.0384659
K-k141_2026107	5165	VirFinder score ≥ 0.9 (p < 0.05)											0.991132	0.00206161	0.729032	0.0306859
K-k141_362082	6347	VirFinder score ≥ 0.9 (p < 0.05)	0.667	0.827	0.43	0.48	0.333	0.827	NCLDV	0	33.3	0	0.944421	0.00788261	0.443182	0.085335
K-k141_778323	19131	VirFinder score ≥ 0.9 (p < 0.05); DeepVirFinder score ≥ 0.9 (p < 0.05)											0.938998	0.00873151	0.978772	0.0094418
K-k141_778407	5149	VirFinder score ≥ 0.9 (p < 0.05); DeepVirFinder score ≥ 0.9 (p < 0.05)											0.984871	0.00315304	0.999648	0.00245487
K-k141_1401242	12276	VirFinder score ≥ 0.9 (p < 0.05)											0.925422	0.0104293	0.547805	0.0491729
K-k141_2027150	5088	VirFinder score ≥ 0.9 (p < 0.05); DeepVirFinder score ≥ 0.9 (p < 0.05)											0.98067	0.00363813	0.999993	0.000623159
K-k141_674846	9179	VirFinder score ≥ 0.9 (p < 0.05)											0.921655	0.0109144	0.195866	0.14801
K-k141_779236	30366	VirFinder score ≥ 0.9 (p < 0.05)											0.916454	0.0117633	0.865336	0.0204509
K-k141_1923170	6924	VirFinder score ≥ 0.9 (p < 0.05)											0.945964	0.0075188	0.530022	0.0524775
K-k141_675115	6545	VirFinder score ≥ 0.9 (p < 0.05)											0.926499	0.0101868	0.832013	0.0228492
K-k141_1402149	6574	VirFinder score ≥ 0.9 (p < 0.05); DeepVirFinder score ≥ 0.9 (p < 0.05)											0.95064	0.00715498	0.994995	0.00608052
K-k141_363742	5040	VirFinder score ≥ 0.9 (p < 0.05)											0.912893	0.0120058	0.7184	0.0315356
K-k141_572426	5022	VirFinder score ≥ 0.9 (p < 0.05)											0.952478	0.00679117	0.856952	0.0210174
K-k141_1093391	46811	VirSorter2 score ≥ 0.9; VirFinder score ≥ 0.9 (p < 0.05); DeepVirFinder score ≥ 0.9 (p < 0.05)	0.927	0.333	0	0.033	0.073	0.927	dsDNAphage	0	28.9	1.2	0.954626	0.0066699	0.982177	0.00898859
K-k141_1093534	5228	VirFinder score ≥ 0.9 (p < 0.05)											0.925869	0.010308	0.850902	0.0214895
K-k141_988173	5762	VirFinder score ≥ 0.9 (p < 0.05)											0.936641	0.00897405	0.164711	0.158962
K-k141_1194637	5495	VirFinder score ≥ 0.9 (p < 0.05)											0.988119	0.00254669	0.828374	0.0231135
K-k141_1093804	5330	VirFinder score ≥ 0.9 (p < 0.05); DeepVirFinder score ≥ 0.9 (p < 0.05)											0.999482	0	0.999809	0.00202055
K-k141_1610135	5095	VirFinder score ≥ 0.9 (p < 0.05)											0.958989	0.00642736	0.86415	0.0205642
K-k141_1194873	5950	VirFinder score ≥ 0.9 (p < 0.05)											0.953172	0.00679117	0.580233	0.044452
K-k141_50164	9443	VirFinder score ≥ 0.9 (p < 0.05)											0.929882	0.00982294	0.84929	0.0215273
K-k141_2028823	5457	VirFinder score ≥ 0.9 (p < 0.05)											0.905104	0.0127334	0.636454	0.0384659
K-k141_1403914	5250	VirFinder score ≥ 0.9 (p < 0.05)											0.920241	0.0111569	0.736781	0.0300249
K-k141_574198	5023	VirFinder score ≥ 0.9 (p < 0.05)	0.833	0.86	0.855	0.793	0.767	0.86	NCLDV	0	25	0	0.919101	0.0111569	0.210412	0.143629
K-k141_781822	7366	VirFinder score ≥ 0.9 (p < 0.05)											0.949063	0.00715498	0.676941	0.0350668
K-k141_1195836	7390	VirFinder score ≥ 0.9 (p < 0.05); DeepVirFinder score ≥ 0.9 (p < 0.05)	0.72	0.553	0.285	0.867	0.76	0.867	ssDNA	0	66.7	0	0.988682	0.00254669	1	0
K-k141_1095296	12002	VirFinder score ≥ 0.9 (p < 0.05)											0.930795	0.00970167	0.725431	0.0310258
K-k141_1822785	8149	VirFinder score ≥ 0.9 (p < 0.05)											0.949487	0.00715498	0.595317	0.0429602
K-k141_1196174	6171	VirFinder score ≥ 0.9 (p < 0.05)											0.953679	0.00679117	0.205011	0.14529
K-k141_678188	5295	VirFinder score ≥ 0.9 (p < 0.05)											0.9825	0.00339559	0.472016	0.0767241
K-k141_1611813	8066	VirFinder score ≥ 0.9 (p < 0.05)											0.969301	0.00533592	0.10137	0.188704
K-k141_1717887	12011	VirFinder score ≥ 0.9 (p < 0.05)											0.913739	0.0117633	0.413616	0.0931528
K-k141_887918	5547	VirFinder score ≥ 0.9 (p < 0.05)											0.961386	0.00618482	0.306916	0.117513
K-k141_259739	5357	VirFinder score ≥ 0.9 (p < 0.05); DeepVirFinder score ≥ 0.9 (p < 0.05)											0.955345	0.00654863	0.946328	0.0140872
K-k141_52466	14779	VirSorter2 score ≥ 0.9; VirFinder score ≥ 0.9 (p < 0.05); DeepVirFinder score ≥ 0.9 (p < 0.05)	0.953	0.28	0.145	0.473	0.493	0.953	dsDNAphage	0	33.3	0	0.928414	0.0101868	0.999513	0.00290807
K-k141_1511246	5685	VirFinder score ≥ 0.9 (p < 0.05)											0.912888	0.0120058	0.698669	0.0331596
K-k141_1197222	6575	VirFinder score ≥ 0.9 (p < 0.05)											0.9462	0.00739753	0.522308	0.053856
K-k141_1405866	7748	VirSorter2 score ≥ 0.9; VirFinder score ≥ 0.9 (p < 0.05); DeepVirFinder score ≥ 0.9 (p < 0.05)	0.913	0.26	0.215	0.86	0.18	0.913	dsDNAphage	0	38.9	0	0.969147	0.00533592	0.987605	0.00787446
K-k141_679440	8406	VirFinder score ≥ 0.9 (p < 0.05)											0.908184	0.0126122	0.333795	0.111678
K-k141_157810	6521	VirFinder score ≥ 0.9 (p < 0.05); DeepVirFinder score ≥ 0.9 (p < 0.05)											0.967299	0.00533592	0.90982	0.017033
K-k141_991869	6009	VirFinder score ≥ 0.9 (p < 0.05)											0.960656	0.00630609	0.7456	0.0294773
K-k141_1406569	5381	VirFinder score ≥ 0.9 (p < 0.05); DeepVirFinder score ≥ 0.9 (p < 0.05)	0.893	0.327	0.065	0.427	0.113	0.893	dsDNAphage	0	36.4	0	0.965335	0.00557846	1	0.00026437
K-k141_2031479	7575	VirFinder score ≥ 0.9 (p < 0.05)											0.98162	0.00339559	0.686789	0.0342171
K-k141_2031557	5366	VirFinder score ≥ 0.9 (p < 0.05); DeepVirFinder score ≥ 0.9 (p < 0.05)											0.949974	0.00715498	0.999997	0.000509857
K-k141_784685	9894	VirFinder score ≥ 0.9 (p < 0.05)											0.934366	0.00933786	0.455135	0.0822759
K-k141_680518	7745	VirFinder score ≥ 0.9 (p < 0.05)											0.977825	0.0037594	0.239586	0.135131
K-k141_1301243	15346	VirFinder score ≥ 0.9 (p < 0.05)											0.962783	0.005821	0.395514	0.0976093
K-k141_1301468	6652	VirFinder score ≥ 0.9 (p < 0.05); DeepVirFinder score ≥ 0.9 (p < 0.05)	0.787	0.48	0.535	0.72	0.607	0.787	dsDNAphage	0	30.8	0	0.999829	0	0.999999	0.000358788
K-k141_1929418	7087	VirFinder score ≥ 0.9 (p < 0.05)											0.96543	0.00557846	0.188264	0.150993
K-k141_1098758	5960	VirFinder score ≥ 0.9 (p < 0.05)											0.90456	0.0128547	0.682231	0.0346892
K-k141_1929461	5227	VirFinder score ≥ 0.9 (p < 0.05); DeepVirFinder score ≥ 0.9 (p < 0.05)											0.998581	0.000485084	0.999396	0.00300249
K-k141_262490	7499	VirFinder score ≥ 0.9 (p < 0.05)											0.93303	0.00933786	0.856878	0.0210174
K-k141_262516	6040	VirFinder score ≥ 0.9 (p < 0.05)											0.928858	0.0101868	0.528908	0.0526475
K-k141_1614977	5357	VirSorter2 score ≥ 0.9; VirFinder score ≥ 0.9 (p < 0.05); DeepVirFinder score ≥ 0.9 (p < 0.05)	0.973	0.373	0.18	0.787	0.127	0.973	dsDNAphage	0	27.3	0	0.991631	0.00206161	1	0.00026437
K-k141_1099746	7470	VirFinder score ≥ 0.9 (p < 0.05)											0.934856	0.00933786	0.206133	0.144951
K-k141_1721858	6850	VirFinder score ≥ 0.9 (p < 0.05)											0.922276	0.0109144	0.356252	0.106522
K-k141_892179	5922	VirFinder score ≥ 0.9 (p < 0.05)											0.969692	0.00521465	0.777282	0.027098
K-k141_994421	8507	VirFinder score ≥ 0.9 (p < 0.05)											0.921703	0.0109144	0.403079	0.0955133
K-k141_370792	5441	VirFinder score ≥ 0.9 (p < 0.05); DeepVirFinder score ≥ 0.9 (p < 0.05)											0.917857	0.0113995	0.993989	0.00643931
K-k141_682808	5302	VirFinder score ≥ 0.9 (p < 0.05); DeepVirFinder score ≥ 0.9 (p < 0.05)											0.978263	0.0037594	0.996989	0.00530629
K-k141_472357	5108	VirFinder score ≥ 0.9 (p < 0.05)											0.925143	0.0104293	0.497315	0.0654128
K-k141_787110	12488	VirFinder score ≥ 0.9 (p < 0.05); DeepVirFinder score ≥ 0.9 (p < 0.05)											0.985017	0.00315304	0.936411	0.0150125
K-k141_1828117	7364	VirFinder score ≥ 0.9 (p < 0.05)											0.940759	0.00848896	0.561391	0.0466614
K-k141_1828334	6476	VirFinder score ≥ 0.9 (p < 0.05)											0.99414	0.00157652	0.823951	0.0233968
K-k141_788871	15603	VirFinder score ≥ 0.9 (p < 0.05)											0.935138	0.00921659	0.491356	0.0685664
K-k141_1933135	5070	VirFinder score ≥ 0.9 (p < 0.05); DeepVirFinder score ≥ 0.9 (p < 0.05)											0.968577	0.00533592	0.983813	0.00874311
K-k141_685470	7326	VirFinder score ≥ 0.9 (p < 0.05); DeepVirFinder score ≥ 0.9 (p < 0.05)											0.940801	0.00848896	0.999898	0.00164287
K-k141_1411728	5907	VirFinder score ≥ 0.9 (p < 0.05); DeepVirFinder score ≥ 0.9 (p < 0.05)											0.92776	0.0101868	0.999459	0.00296473
K-k141_997334	5726	VirFinder score ≥ 0.9 (p < 0.05)											0.951564	0.00703371	0.733584	0.0302893
K-k141_895419	5303	VirFinder score ≥ 0.9 (p < 0.05)											0.900348	0.0130973	0.564958	0.0463781
K-k141_1830466	7277	VirFinder score ≥ 0.9 (p < 0.05); DeepVirFinder score ≥ 0.9 (p < 0.05)	0.873	0.573	0.515	0.667	0.747	0.873	dsDNAphage	0	20	0	0.982112	0.00339559	0.999875	0.00177506
K-k141_1412496	5897	VirFinder score ≥ 0.9 (p < 0.05)											0.947382	0.00727626	0.81695	0.0239444
K-k141_475569	5961	VirFinder score ≥ 0.9 (p < 0.05)											0.982893	0.00339559	0.740608	0.0298927
K-k141_59895	5059	VirFinder score ≥ 0.9 (p < 0.05)											0.905439	0.0127334	0.49719	0.0655261
K-k141_165542	5309	VirFinder score ≥ 0.9 (p < 0.05)											0.976495	0.00388067	0.435198	0.0874877
K-k141_1832567	7475	VirFinder score ≥ 0.9 (p < 0.05); DeepVirFinder score ≥ 0.9 (p < 0.05)											0.993598	0.00157652	0.993418	0.00664703
K-k141_584994	6408	VirFinder score ≥ 0.9 (p < 0.05)											0.919447	0.0111569	0.370053	0.103633
K-k141_1832959	7151	VirFinder score ≥ 0.9 (p < 0.05)											0.947788	0.00727626	0.578083	0.0446597
K-k141_1621938	7737	VirFinder score ≥ 0.9 (p < 0.05)											0.925181	0.0104293	0.859332	0.0208664
K-k141_1621950	13201	VirSorter2 score ≥ 0.9; VirFinder score ≥ 0.9 (p < 0.05); DeepVirFinder score ≥ 0.9 (p < 0.05)	0.973	0.167	0.31	0.32	0.34	0.973	dsDNAphage	0	17.1	0	0.983903	0.00327431	0.999985	0.000811995
K-k141_793215	5852	VirFinder score ≥ 0.9 (p < 0.05)											0.977535	0.0037594	0.568599	0.0458116
K-k141_378358	7808	VirFinder score ≥ 0.9 (p < 0.05)											0.929436	0.00994422	0.719681	0.0314223
K-k141_1834369	11687	VirFinder score ≥ 0.9 (p < 0.05)											0.921438	0.0109144	0.637903	0.0382959
K-k141_270732	10914	VirFinder score ≥ 0.9 (p < 0.05)											0.916049	0.0117633	0.806532	0.0247186
K-k141_899957	5327	VirFinder score ≥ 0.9 (p < 0.05)											0.968079	0.00533592	0.437337	0.0869212
K-k141_1002228	6440	VirFinder score ≥ 0.9 (p < 0.05)											0.966938	0.00533592	0.849239	0.0215273
K-k141_1729851	5182	VirFinder score ≥ 0.9 (p < 0.05)											0.932955	0.00933786	0.600147	0.0422993
K-k141_900472	13039	VirFinder score ≥ 0.9 (p < 0.05)											0.905269	0.0127334	0.269661	0.127087
K-k141_1937890	5231	VirFinder score ≥ 0.9 (p < 0.05); DeepVirFinder score ≥ 0.9 (p < 0.05)											0.931039	0.00970167	0.958278	0.0125765
K-k141_2041523	5800	VirFinder score ≥ 0.9 (p < 0.05)											0.930214	0.00970167	0.850046	0.0215084
K-k141_1522774	5171	VirSorter2 score ≥ 0.9; VirFinder score ≥ 0.9 (p < 0.05); DeepVirFinder score ≥ 0.9 (p < 0.05)	0.987	0.107	0.38	0.76	0.873	0.987	dsDNAphage	0	21.4	0	0.992345	0.00194033	0.997079	0.00523076
K-k141_795436	8985	VirSorter2 score ≥ 0.9; VirFinder score ≥ 0.9 (p < 0.05); DeepVirFinder score ≥ 0.9 (p < 0.05)	0.947	0.367	0.265	0.667	0.087	0.947	dsDNAphage	0	31.2	0	0.992408	0.00194033	0.999998	0.00047209
K-k141_272362	7909	VirFinder score ≥ 0.9 (p < 0.05)											0.926041	0.010308	0.552773	0.048021
K-k141_901361	5138	VirFinder score ≥ 0.9 (p < 0.05)											0.910685	0.0123696	0.46189	0.0804441
K-k141_169746	9093	VirFinder score ≥ 0.9 (p < 0.05)											0.944337	0.00788261	0.577528	0.0448108
K-k141_64974	5477	VirFinder score ≥ 0.9 (p < 0.05)											0.975461	0.00400194	0.39398	0.0980059
K-k141_65019	5825	VirFinder score ≥ 0.9 (p < 0.05)											0.945193	0.0075188	0.453965	0.0824269
K-k141_1625018	5979	VirFinder score ≥ 0.9 (p < 0.05)											0.951645	0.00703371	0.504386	0.0593512
K-k141_1731403	5316	VirSorter2 score ≥ 0.9; VirFinder score ≥ 0.9 (p < 0.05);	0.913	0.267	0.25	0.847	0.713	0.913	dsDNAphage	0	100	0	0.954418	0.0066699	0.668909	0.0356711
K-k141_1311267	9284	VirFinder score ≥ 0.9 (p < 0.05)											0.950381	0.00715498	0.537618	0.0509102
K-k141_1524012	5320	VirFinder score ≥ 0.9 (p < 0.05); DeepVirFinder score ≥ 0.9 (p < 0.05)											0.911179	0.0122484	0.935875	0.0150691
K-k141_902441	8339	VirSorter2 score ≥ 0.9; VirFinder score ≥ 0.9 (p < 0.05); DeepVirFinder score ≥ 0.9 (p < 0.05)	0.927	0.127	0.045	0.133	0.7	0.927	dsDNAphage	0	23.5	5.9	0.932235	0.00945913	0.970834	0.0106692
K-k141_1004498	5555	VirFinder score ≥ 0.9 (p < 0.05)											0.969368	0.00533592	0.700094	0.0329897
K-k141_273704	6576	VirFinder score ≥ 0.9 (p < 0.05)											0.943429	0.00788261	0.317533	0.11502
K-k141_1209237	8064	VirFinder score ≥ 0.9 (p < 0.05)											0.911579	0.0122484	0.347543	0.108316
K-k141_1837763	8669	VirFinder score ≥ 0.9 (p < 0.05)											0.923575	0.0105506	0.464789	0.0794811
K-k141_66426	6028	VirFinder score ≥ 0.9 (p < 0.05); DeepVirFinder score ≥ 0.9 (p < 0.05)											0.922751	0.0106718	0.928837	0.0156734
K-k141_590477	6477	VirFinder score ≥ 0.9 (p < 0.05)											0.904786	0.0128547	0.859517	0.0208664
K-k141_1626581	5168	VirSorter2 score ≥ 0.9; VirFinder score ≥ 0.9 (p < 0.05); DeepVirFinder score ≥ 0.9 (p < 0.05)	0.993	0.333	0.25	1	0.76	1	ssDNA	0	100	0	0.998597	0.000485084	0.999467	0.00294584
K-k141_1940571	7530	VirFinder score ≥ 0.9 (p < 0.05)											0.91464	0.0117633	0.698143	0.033254
K-k141_171684	9812	VirFinder score ≥ 0.9 (p < 0.05); DeepVirFinder score ≥ 0.9 (p < 0.05)	0.66	0.707	0.715	0.053	0.753	0.753	lavidaviridae	0	12.5	0	0.992082	0.00206161	1	0
K-k141_1733123	5678	VirFinder score ≥ 0.9 (p < 0.05)											0.987415	0.00278923	0.43242	0.0882997
K-k141_66970	5447	VirFinder score ≥ 0.9 (p < 0.05)											0.997362	0.000606355	0.756827	0.0288353
K-k141_1110925	6691	VirSorter2 score ≥ 0.9; VirFinder score ≥ 0.9 (p < 0.05); DeepVirFinder score ≥ 0.9 (p < 0.05)	0.967	0.207	0.205	0.627	0.093	0.967	dsDNAphage	0	23.5	0	0.984999	0.00315304	0.96698	0.0114246
K-k141_1525938	5105	VirFinder score ≥ 0.9 (p < 0.05)											0.956812	0.00654863	0.843293	0.0219805
K-k141_1941305	24270	VirFinder score ≥ 0.9 (p < 0.05)											0.912896	0.0120058	0.545498	0.0497016
K-k141_67759	5264	VirFinder score ≥ 0.9 (p < 0.05)											0.970362	0.00521465	0.733121	0.0303082
K-k141_904496	6257	VirFinder score ≥ 0.9 (p < 0.05); DeepVirFinder score ≥ 0.9 (p < 0.05)											0.928068	0.0101868	0.999475	0.00294584
K-k141_172938	6472	VirFinder score ≥ 0.9 (p < 0.05)											0.914416	0.0117633	0.273503	0.126331
K-k141_484238	13317	VirFinder score ≥ 0.9 (p < 0.05)											0.966779	0.00545719	0.654777	0.0367475
K-k141_905073	22415	VirFinder score ≥ 0.9 (p < 0.05)											0.903837	0.012976	0.30551	0.117853
K-k141_1211477	13659	VirFinder score ≥ 0.9 (p < 0.05)											0.917464	0.011642	0.175714	0.155129
K-k141_1527150	5010	VirFinder score ≥ 0.9 (p < 0.05); DeepVirFinder score ≥ 0.9 (p < 0.05)											0.919361	0.0111569	0.911876	0.0169197
K-k141_484501	7816	VirFinder score ≥ 0.9 (p < 0.05)											0.967916	0.00533592	0.649071	0.0371818
K-k141_173914	5737	VirFinder score ≥ 0.9 (p < 0.05)											0.912059	0.0122484	0.840703	0.0221505
K-k141_174021	6177	VirFinder score ≥ 0.9 (p < 0.05); DeepVirFinder score ≥ 0.9 (p < 0.05)											0.951936	0.00691244	0.996384	0.00557066
K-k141_800491	6269	VirFinder score ≥ 0.9 (p < 0.05)											0.962101	0.00594228	0.551622	0.048342
K-k141_1528009	5754	VirFinder score ≥ 0.9 (p < 0.05)											0.911863	0.0122484	0.720565	0.0313657
K-k141_1008141	6501	VirFinder score ≥ 0.9 (p < 0.05)											0.950722	0.00715498	0.151761	0.16391
K-k141_485182	6405	VirFinder score ≥ 0.9 (p < 0.05)											0.941386	0.00836769	0.541777	0.050136
K-k141_696385	5237	VirFinder score ≥ 0.9 (p < 0.05)											0.916191	0.0117633	0.276156	0.125727
K-k141_1629715	9099	VirFinder score ≥ 0.9 (p < 0.05); DeepVirFinder score ≥ 0.9 (p < 0.05)											0.984171	0.00327431	0.999992	0.000623159
K-k141_2047520	5070	VirFinder score ≥ 0.9 (p < 0.05); DeepVirFinder score ≥ 0.9 (p < 0.05)											0.976171	0.00388067	0.952658	0.0133318
K-k141_907073	5346	VirFinder score ≥ 0.9 (p < 0.05)											0.959214	0.00642736	0.326361	0.113396
K-k141_1944231	6190	VirFinder score ≥ 0.9 (p < 0.05); DeepVirFinder score ≥ 0.9 (p < 0.05)											0.934413	0.00933786	0.914641	0.0166365
K-k141_802329	5164	VirFinder score ≥ 0.9 (p < 0.05)											0.980403	0.00363813	0.500324	0.0620893
K-k141_907648	5755	VirFinder score ≥ 0.9 (p < 0.05)											0.918364	0.0112782	0.659983	0.0363509
K-k141_71296	5135	VirSorter2 score ≥ 0.9; VirFinder score ≥ 0.9 (p < 0.05); DeepVirFinder score ≥ 0.9 (p < 0.05)	0.98	0.14	0.32	0.593	0.127	0.98	dsDNAphage	0	40	0	0.973331	0.00460829	0.999453	0.00296473
K-k141_176216	6783	VirFinder score ≥ 0.9 (p < 0.05)											0.925682	0.0104293	0.0880495	0.197428
K-k141_71494	7182	VirFinder score ≥ 0.9 (p < 0.05)											0.947047	0.00739753	0.77942	0.0269091
K-k141_487015	5184	VirFinder score ≥ 0.9 (p < 0.05)											0.924592	0.0104293	0.125592	0.175957
K-k141_1009954	5613	VirFinder score ≥ 0.9 (p < 0.05); DeepVirFinder score ≥ 0.9 (p < 0.05)	0.887	0.28	0.15	0.627	0.747	0.887	dsDNAphage	0	87.5	0	0.987076	0.00278923	0.999995	0.000566508
K-k141_1423963	7133	VirFinder score ≥ 0.9 (p < 0.05)											0.925902	0.010308	0.30797	0.117229
K-k141_908408	5160	VirFinder score ≥ 0.9 (p < 0.05)											0.932791	0.00933786	0.557876	0.0472279
K-k141_1530772	5898	VirFinder score ≥ 0.9 (p < 0.05)											0.911663	0.0122484	0.629689	0.0391646
K-k141_1530858	5139	VirFinder score ≥ 0.9 (p < 0.05)											0.929972	0.00970167	0.274116	0.126218
K-k141_177514	11295	VirFinder score ≥ 0.9 (p < 0.05); DeepVirFinder score ≥ 0.9 (p < 0.05)											0.917618	0.0115207	0.932357	0.0153713
K-k141_804212	5046	VirFinder score ≥ 0.9 (p < 0.05)											0.91632	0.0117633	0.703822	0.0327064
K-k141_909502	10553	VirFinder score ≥ 0.9 (p < 0.05)											0.941322	0.00836769	0.684747	0.0343493
K-k141_699912	5360	VirFinder score ≥ 0.9 (p < 0.05)											0.954791	0.0066699	0.669204	0.0356711
K-k141_1117071	17125	VirFinder score ≥ 0.9 (p < 0.05)											0.911997	0.0122484	0.898319	0.0177506
K-k141_1532109	9906	VirFinder score ≥ 0.9 (p < 0.05)											0.90033	0.0130973	0.243072	0.134206
K-k141_1845114	6873	VirFinder score ≥ 0.9 (p < 0.05); DeepVirFinder score ≥ 0.9 (p < 0.05)											0.961584	0.00606355	0.983111	0.00887529
K-k141_75548	5451	VirFinder score ≥ 0.9 (p < 0.05)											0.975046	0.00400194	0.874564	0.0198278
K-k141_180359	8678	VirFinder score ≥ 0.9 (p < 0.05)											0.96772	0.00533592	0.885847	0.0188458
K-k141_912230	8755	VirFinder score ≥ 0.9 (p < 0.05)											0.910643	0.0123696	0.304651	0.118136
K-k141_1635666	5253	VirFinder score ≥ 0.9 (p < 0.05)											0.904581	0.0128547	0.663313	0.0360488
K-k141_912537	9199	VirFinder score ≥ 0.9 (p < 0.05)											0.951334	0.00703371	0.531961	0.0520999
K-k141_1120059	10773	VirFinder score ≥ 0.9 (p < 0.05)											0.940844	0.00848896	0.337986	0.110526
K-k141_1845998	5131	VirFinder score ≥ 0.9 (p < 0.05)											0.923495	0.0105506	0.143913	0.167384
K-k141_181181	14979	VirFinder score ≥ 0.9 (p < 0.05)											0.907324	0.0126122	0.438765	0.0865813
K-k141_1742113	13250	VirFinder score ≥ 0.9 (p < 0.05)											0.926132	0.010308	0.747252	0.0293262
K-k141_1949046	10653	VirFinder score ≥ 0.9 (p < 0.05)											0.913206	0.0118846	0.506836	0.0581993
K-k141_284926	5304	VirFinder score ≥ 0.9 (p < 0.05)											0.957892	0.00654863	0.690686	0.0339149
K-k141_285257	9003	VirFinder score ≥ 0.9 (p < 0.05); DeepVirFinder score ≥ 0.9 (p < 0.05)	0.8	0.2	0.52	0.12	0.573	0.8	dsDNAphage	0	25	0	0.969124	0.00533592	0.99924	0.00324798
K-k141_1430337	5979	VirFinder score ≥ 0.9 (p < 0.05); DeepVirFinder score ≥ 0.9 (p < 0.05)											0.993131	0.00169779	0.941178	0.0146914
K-k141_1219961	6510	VirFinder score ≥ 0.9 (p < 0.05)											0.910206	0.0124909	0.763898	0.0283443
K-k141_1744226	5212	VirFinder score ≥ 0.9 (p < 0.05); DeepVirFinder score ≥ 0.9 (p < 0.05)	0.793	0.833	0.155	0.68	0.84	0.84	lavidaviridae	0	41.7	0	0.987721	0.00278923	0.999681	0.0024171
K-k141_1431860	7600	VirFinder score ≥ 0.9 (p < 0.05)											0.956737	0.00654863	0.542458	0.0500793
K-k141_1538599	7755	VirFinder score ≥ 0.9 (p < 0.05)											0.948517	0.00727626	0.450241	0.0834089
K-k141_1850034	7663	VirFinder score ≥ 0.9 (p < 0.05)											0.974123	0.00436575	0.321833	0.114114
K-k141_917259	5530	VirFinder score ≥ 0.9 (p < 0.05)											0.941947	0.00836769	0.634159	0.0387492
K-k141_1850186	5498	VirFinder score ≥ 0.9 (p < 0.05); DeepVirFinder score ≥ 0.9 (p < 0.05)											0.988865	0.00254669	0.999999	0.000339905
K-k141_812326	5271	VirFinder score ≥ 0.9 (p < 0.05); DeepVirFinder score ≥ 0.9 (p < 0.05)											0.991216	0.00206161	1	0
K-k141_707817	10757	VirFinder score ≥ 0.9 (p < 0.05)											0.909221	0.0124909	0.803349	0.0249264
K-k141_1953283	6290	VirFinder score ≥ 0.9 (p < 0.05)											0.902353	0.012976	0.6013	0.0422048
K-k141_497279	8520	VirFinder score ≥ 0.9 (p < 0.05)											0.95078	0.00715498	0.510806	0.0569907
K-k141_186875	7674	VirFinder score ≥ 0.9 (p < 0.05)											0.916733	0.0117633	0.750043	0.0292318
K-k141_1223883	5602	VirFinder score ≥ 0.9 (p < 0.05)											0.960741	0.00630609	0.569061	0.0457172
K-k141_1747570	5948	VirFinder score ≥ 0.9 (p < 0.05)											0.958194	0.00654863	0.757565	0.0288164
K-k141_919371	6128	VirFinder score ≥ 0.9 (p < 0.05)											0.929002	0.0100655	0.359047	0.105975
K-k141_1327695	5210	VirFinder score ≥ 0.9 (p < 0.05)											0.92371	0.0105506	0.530325	0.0523831
K-k141_188173	6327	VirFinder score ≥ 0.9 (p < 0.05)											0.965551	0.00557846	0.873392	0.0198655
K-k141_920462	20736	VirFinder score ≥ 0.9 (p < 0.05)											0.903942	0.012976	0.72131	0.031309
K-k141_1748973	8863	VirFinder score ≥ 0.9 (p < 0.05)											0.946993	0.00739753	0.647633	0.0372951
K-k141_816077	7763	VirFinder score ≥ 0.9 (p < 0.05)											0.971306	0.00497211	0.769287	0.0278722
K-k141_291497	5342	VirFinder score ≥ 0.9 (p < 0.05)											0.952138	0.00691244	0.704743	0.032612
K-k141_1956722	5615	VirFinder score ≥ 0.9 (p < 0.05); DeepVirFinder score ≥ 0.9 (p < 0.05)											0.96891	0.00533592	0.954209	0.0131052
K-k141_1542773	16711	VirFinder score ≥ 0.9 (p < 0.05); DeepVirFinder score ≥ 0.9 (p < 0.05)											0.981233	0.00339559	1	0.00026437
K-k141_1023644	5534	VirFinder score ≥ 0.9 (p < 0.05); DeepVirFinder score ≥ 0.9 (p < 0.05)											0.996286	0.000970167	1	0.00026437
K-k141_818025	6959	VirFinder score ≥ 0.9 (p < 0.05)											0.956429	0.00654863	0.448323	0.0838621
K-k141_293934	6225	VirFinder score ≥ 0.9 (p < 0.05)											0.942556	0.00824642	0.564573	0.046397
K-k141_191693	5493	VirFinder score ≥ 0.9 (p < 0.05)											0.947274	0.00727626	0.356344	0.106504
K-k141_402233	5066	VirFinder score ≥ 0.9 (p < 0.05)											0.917809	0.0115207	0.7171	0.0316489
K-k141_1438445	5778	VirFinder score ≥ 0.9 (p < 0.05)											0.970726	0.00509338	0.572134	0.0453773
K-k141_1331889	6922	VirFinder score ≥ 0.9 (p < 0.05)											0.961561	0.00606355	0.652175	0.0368608
K-k141_502247	12175	VirFinder score ≥ 0.9 (p < 0.05)											0.904224	0.012976	0.623028	0.0397689
K-k141_819672	5326	VirFinder score ≥ 0.9 (p < 0.05)											0.966006	0.00545719	0.582274	0.0443009
K-k141_294879	6436	VirFinder score ≥ 0.9 (p < 0.05); DeepVirFinder score ≥ 0.9 (p < 0.05)											0.976208	0.00388067	0.975807	0.00981947
K-k141_1647869	6134	VirFinder score ≥ 0.9 (p < 0.05)											0.919744	0.0111569	0.129886	0.173918
K-k141_1026579	6368	VirFinder score ≥ 0.9 (p < 0.05); DeepVirFinder score ≥ 0.9 (p < 0.05)	0.58	0.807	0.21	0.42	0.32	0.807	NCLDV	0	40	0	0.99861	0.000485084	0.990296	0.00730795
K-k141_1753165	5552	VirSorter2 score ≥ 0.9; VirFinder score ≥ 0.9 (p < 0.05); DeepVirFinder score ≥ 0.9 (p < 0.05)	0.933	0.607	0.34	0.507	0.247	0.933	dsDNAphage	0	42.9	0	0.992776	0.00194033	0.991864	0.00696805
K-k141_504521	5509	VirFinder score ≥ 0.9 (p < 0.05)											0.973239	0.00460829	0.434633	0.0877143
K-k141_1133829	6673	VirFinder score ≥ 0.9 (p < 0.05); DeepVirFinder score ≥ 0.9 (p < 0.05)											0.951086	0.00715498	0.974679	0.00998943
K-k141_717604	6754	VirFinder score ≥ 0.9 (p < 0.05)	0.487	0.413	0.5	0.333	0.847	0.847	lavidaviridae	0	33.3	0	0.921591	0.0109144	0.888197	0.0186759
K-k141_1134690	6298	VirFinder score ≥ 0.9 (p < 0.05)											0.91645	0.0117633	0.357867	0.106258
K-k141_718301	21642	VirFinder score ≥ 0.9 (p < 0.05)											0.906436	0.0127334	0.342966	0.109412
K-k141_2065702	20228	VirFinder score ≥ 0.9 (p < 0.05); DeepVirFinder score ≥ 0.9 (p < 0.05)	0.893	0.793	0.005	0.28	0.453	0.893	dsDNAphage	0	81	0	0.960046	0.00642736	0.986457	0.00823325
K-k141_1442902	6567	VirFinder score ≥ 0.9 (p < 0.05); DeepVirFinder score ≥ 0.9 (p < 0.05)											0.924742	0.0104293	0.944251	0.0142571
K-k141_407080	6857	VirFinder score ≥ 0.9 (p < 0.05)											0.90737	0.0126122	0.49504	0.0668102
K-k141_1860457	5392	VirFinder score ≥ 0.9 (p < 0.05)											0.914494	0.0117633	0.737688	0.0300249
K-k141_1443741	8151	VirFinder score ≥ 0.9 (p < 0.05)											0.900835	0.0130973	0.437486	0.0869023
K-k141_92334	10661	VirFinder score ≥ 0.9 (p < 0.05)	0.133	0.787	0.1	0.007	0.327	0.787	NCLDV	0	25	0	0.907763	0.0126122	0.246015	0.133337
K-k141_408127	7696	VirFinder score ≥ 0.9 (p < 0.05)											0.975907	0.00400194	0.650923	0.036993
K-k141_92582	6826	VirFinder score ≥ 0.9 (p < 0.05)											0.93332	0.00933786	0.6159	0.0404298
K-k141_825260	25890	VirFinder score ≥ 0.9 (p < 0.05)	0.88	0.28	0.015	0.04	0.287	0.88	dsDNAphage	0	45	2.5	0.957505	0.00654863	0.839643	0.0222826
K-k141_1031671	5101	VirFinder score ≥ 0.9 (p < 0.05)											0.932619	0.00945913	0.509722	0.0573117
K-k141_508369	5008	VirFinder score ≥ 0.9 (p < 0.05)											0.992617	0.00194033	0.118874	0.179224
K-k141_2067797	10161	VirFinder score ≥ 0.9 (p < 0.05)											0.923174	0.0105506	0.50302	0.0599932
K-k141_508783	5097	VirFinder score ≥ 0.9 (p < 0.05)											0.988457	0.00254669	0.424417	0.0906791
K-k141_1338837	6787	VirSorter2 score ≥ 0.9; VirFinder score ≥ 0.9 (p < 0.05);	0.933	0.067	0.015	0.107	0.02	0.933	dsDNAphage	0	25	6.2	0.977198	0.0037594	0.899531	0.0176939
K-k141_1234714	10932	VirFinder score ≥ 0.9 (p < 0.05)											0.93521	0.00921659	0.471822	0.0767996
K-k141_826757	7653	VirFinder score ≥ 0.9 (p < 0.05)											0.919677	0.0111569	0.423883	0.0909245
K-k141_1138563	5696	VirSorter2 score ≥ 0.9; VirFinder score ≥ 0.9 (p < 0.05); DeepVirFinder score ≥ 0.9 (p < 0.05)	1	0.187	0.14	0.66	0.12	1	dsDNAphage	0	26.7	0	0.976002	0.00388067	1	0
K-k141_94253	6523	VirFinder score ≥ 0.9 (p < 0.05)											0.91804	0.0113995	0.240696	0.13481
K-k141_1235201	17796	VirSorter2 score ≥ 0.9; VirFinder score ≥ 0.9 (p < 0.05); DeepVirFinder score ≥ 0.9 (p < 0.05)	0.933	0.713	0.595	0.22	0.833	0.933	dsDNAphage	0	20.8	0	0.958399	0.00642736	0.999952	0.0011519
K-k141_1965736	9734	VirFinder score ≥ 0.9 (p < 0.05); DeepVirFinder score ≥ 0.9 (p < 0.05)											0.903568	0.012976	0.998385	0.00432434
K-k141_1655303	7521	VirFinder score ≥ 0.9 (p < 0.05)											0.917482	0.011642	0.658207	0.036502
K-k141_1034143	5847	VirFinder score ≥ 0.9 (p < 0.05)											0.970717	0.00509338	0.540934	0.0503437
K-k141_2069505	5730	VirFinder score ≥ 0.9 (p < 0.05)											0.912742	0.0121271	0.33007	0.112471
K-k141_200447	9658	VirFinder score ≥ 0.9 (p < 0.05)											0.909225	0.0124909	0.250787	0.132015
K-k141_1341033	9703	VirFinder score ≥ 0.9 (p < 0.05)											0.923894	0.0104293	0.732021	0.0304026
K-k141_933992	8716	VirFinder score ≥ 0.9 (p < 0.05); DeepVirFinder score ≥ 0.9 (p < 0.05)											0.935755	0.00909532	0.999987	0.000774228
K-k141_2070280	5789	VirFinder score ≥ 0.9 (p < 0.05)											0.912436	0.0122484	0.642551	0.0377483
K-k141_1447838	8177	VirFinder score ≥ 0.9 (p < 0.05)											0.962477	0.005821	0.212356	0.142892
K-k141_724527	8844	VirFinder score ≥ 0.9 (p < 0.05)											0.947121	0.00739753	0.405398	0.094909
K-k141_511781	9037	VirFinder score ≥ 0.9 (p < 0.05)											0.902541	0.012976	0.351661	0.107467
K-k141_1760315	7954	VirFinder score ≥ 0.9 (p < 0.05); DeepVirFinder score ≥ 0.9 (p < 0.05)											0.900861	0.0130973	0.941114	0.0146914
K-k141_1035822	6454	VirFinder score ≥ 0.9 (p < 0.05)											0.952667	0.00679117	0.661116	0.0361432
K-k141_1555321	20414	VirFinder score ≥ 0.9 (p < 0.05)											0.930769	0.00970167	0.768554	0.0279288
K-k141_1036245	8834	VirFinder score ≥ 0.9 (p < 0.05)	0.86	0.46	0.35	0.187	0.847	0.86	dsDNAphage	0	11.1	0	0.969963	0.00521465	0.887096	0.0187703
K-k141_935430	5737	VirFinder score ≥ 0.9 (p < 0.05); DeepVirFinder score ≥ 0.9 (p < 0.05)											0.962444	0.005821	0.97262	0.0102727
K-k141_513311	5879	VirFinder score ≥ 0.9 (p < 0.05)											0.932143	0.00945913	0.114542	0.181264
K-k141_622510	5940	VirSorter2 score ≥ 0.9; VirFinder score ≥ 0.9 (p < 0.05);	0.78	0.533	0.085	0.967	0.72	0.967	ssDNA	0	66.7	0	0.924988	0.0104293	0.503711	0.0595778
K-k141_513373	5898	VirFinder score ≥ 0.9 (p < 0.05)											0.98896	0.00254669	0.553056	0.0479832
K-k141_726719	6265	VirSorter2 score ≥ 0.9; VirFinder score ≥ 0.9 (p < 0.05); DeepVirFinder score ≥ 0.9 (p < 0.05)	1	0.38	0.29	0.96	0.14	1	dsDNAphage	0	15.8	0	0.989787	0.00218288	1	0
K-k141_1239343	48074	VirSorter2 score ≥ 0.9; VirFinder score ≥ 0.9 (p < 0.05); DeepVirFinder score ≥ 0.9 (p < 0.05)	0.94	0.433	0	0.06	0.053	0.94	dsDNAphage	0	26	1	0.98202	0.00339559	1	0
K-k141_936523	5804	VirFinder score ≥ 0.9 (p < 0.05)											0.973318	0.00460829	0.730615	0.0305159
K-k141_623247	6099	VirFinder score ≥ 0.9 (p < 0.05)											0.949296	0.00715498	0.522721	0.0537238
K-k141_623761	5209	VirFinder score ≥ 0.9 (p < 0.05)											0.924314	0.0104293	0.624969	0.0396744
K-k141_937013	5498	VirFinder score ≥ 0.9 (p < 0.05); DeepVirFinder score ≥ 0.9 (p < 0.05)											0.974111	0.00436575	0.999573	0.00275701
K-k141_727682	6794	VirFinder score ≥ 0.9 (p < 0.05)											0.984452	0.00315304	0.5355	0.0512879
K-k141_937228	8747	VirFinder score ≥ 0.9 (p < 0.05); DeepVirFinder score ≥ 0.9 (p < 0.05)											0.915972	0.0117633	0.962307	0.0120289
K-k141_728345	6587	VirFinder score ≥ 0.9 (p < 0.05)											0.984136	0.00327431	0.776037	0.0272113
K-k141_2073485	5456	VirFinder score ≥ 0.9 (p < 0.05); DeepVirFinder score ≥ 0.9 (p < 0.05)											0.903956	0.012976	0.991527	0.00710023
K-k141_2073502	6169	VirFinder score ≥ 0.9 (p < 0.05); DeepVirFinder score ≥ 0.9 (p < 0.05)											0.948753	0.00727626	0.973019	0.0101971
K-k141_205688	5454	VirFinder score ≥ 0.9 (p < 0.05)											0.917333	0.0117633	0.790261	0.0261349
K-k141_2073552	5788	VirSorter2 score ≥ 0.9; VirFinder score ≥ 0.9 (p < 0.05); DeepVirFinder score ≥ 0.9 (p < 0.05)	0.913	0.8	0.715	0.513	0.86	0.913	dsDNAphage	0	14.3	0	0.910368	0.0123696	0.941344	0.0146348
K-k141_624504	6410	VirFinder score ≥ 0.9 (p < 0.05)											0.907205	0.0126122	0.817549	0.0239255
K-k141_2073570	7256	VirFinder score ≥ 0.9 (p < 0.05); DeepVirFinder score ≥ 0.9 (p < 0.05)											0.962408	0.005821	0.999002	0.00364454
K-k141_1452557	5327	VirFinder score ≥ 0.9 (p < 0.05); DeepVirFinder score ≥ 0.9 (p < 0.05)	0.893	0.56	0.115	0.6	0.2	0.893	dsDNAphage	0	21.1	0	0.987547	0.00278923	0.961679	0.0120855
K-k141_100954	6561	VirFinder score ≥ 0.9 (p < 0.05)	0.853	0.813	0.115	0.5	0.647	0.853	dsDNAphage	0	77.8	0	0.915908	0.0117633	0.596966	0.0427336
K-k141_1764522	16474	VirFinder score ≥ 0.9 (p < 0.05)											0.916002	0.0117633	0.585128	0.043961
K-k141_1764742	9214	VirFinder score ≥ 0.9 (p < 0.05); DeepVirFinder score ≥ 0.9 (p < 0.05)											0.941682	0.00836769	0.948942	0.0138228
K-k141_1145609	6443	VirSorter2 score ≥ 0.9; VirFinder score ≥ 0.9 (p < 0.05); DeepVirFinder score ≥ 0.9 (p < 0.05)	0.94	0.66	0.095	0.28	0.08	0.94	dsDNAphage	0	28.6	0	0.997461	0.000606355	1	0
K-k141_1661403	5059	VirFinder score ≥ 0.9 (p < 0.05)											0.979115	0.00363813	0.806249	0.0247753
K-k141_1041003	5191	VirFinder score ≥ 0.9 (p < 0.05)											0.920698	0.0110357	0.341824	0.109563
K-k141_310022	5449	VirFinder score ≥ 0.9 (p < 0.05)											0.998328	0.000485084	0.557472	0.0473034
K-k141_1244371	6738	VirFinder score ≥ 0.9 (p < 0.05)											0.939539	0.00873151	0.291694	0.12161
K-k141_1873556	7670	VirFinder score ≥ 0.9 (p < 0.05)											0.924423	0.0104293	0.424861	0.0905469
K-k141_1350343	9893	VirFinder score ≥ 0.9 (p < 0.05)											0.901129	0.0130973	0.496793	0.0658094
K-k141_1350696	6232	VirFinder score ≥ 0.9 (p < 0.05)											0.902341	0.012976	0.574136	0.0451507
K-k141_1977012	11118	VirFinder score ≥ 0.9 (p < 0.05); DeepVirFinder score ≥ 0.9 (p < 0.05)											0.981378	0.00339559	0.999952	0.0011519
K-k141_1666292	8895	VirFinder score ≥ 0.9 (p < 0.05)											0.921627	0.0109144	0.671537	0.0354445
K-k141_1352670	7870	VirFinder score ≥ 0.9 (p < 0.05)											0.912942	0.0120058	0.349691	0.10775
K-k141_1248320	8046	VirFinder score ≥ 0.9 (p < 0.05)											0.983485	0.00327431	0.654594	0.0367475
K-k141_1978637	22820	VirFinder score ≥ 0.9 (p < 0.05)											0.938244	0.00873151	0.563965	0.0464725
K-k141_1249619	12491	VirFinder score ≥ 0.9 (p < 0.05)											0.912849	0.0120058	0.376596	0.102236
K-sec_assembly_k141_669518	5846	VirFinder score ≥ 0.9 (p < 0.05)											0.925498	0.0104293	0.473117	0.0764597
K-sec_assembly_k141_677246	6132	VirFinder score ≥ 0.9 (p < 0.05)											0.961148	0.00618482	0.50945	0.0573873
K-sec_assembly_k141_1123490	6081	VirFinder score ≥ 0.9 (p < 0.05)	0.653	0.013	0.485	0.273	0.813	0.813	lavidaviridae	0	28.6	0	0.962098	0.00594228	0.8006	0.0252096
K-sec_assembly_k141_901605	5006	VirFinder score ≥ 0.9 (p < 0.05)											0.992051	0.00206161	0.687373	0.0341793
K-sec_assembly_k141_1348467	5451	VirFinder score ≥ 0.9 (p < 0.05)											0.930418	0.00970167	0.397188	0.0972883
K-sec_assembly_k141_1570415	5031	VirFinder score ≥ 0.9 (p < 0.05)											0.901921	0.012976	0.450206	0.0834089
K-sec_assembly_k141_906153	5081	VirFinder score ≥ 0.9 (p < 0.05)											0.960272	0.00642736	0.193795	0.148746
K-sec_assembly_k141_907954	5702	VirFinder score ≥ 0.9 (p < 0.05)											0.953557	0.00679117	0.350309	0.107618
K-sec_assembly_k141_468167	5879	VirFinder score ≥ 0.9 (p < 0.05)											0.938685	0.00873151	0.1637	0.159359
K-sec_assembly_k141_696301	5138	VirFinder score ≥ 0.9 (p < 0.05); DeepVirFinder score ≥ 0.9 (p < 0.05)											0.962586	0.005821	0.999683	0.00239822
K-sec_assembly_k141_697420	5220	VirSorter2 score ≥ 0.9; VirFinder score ≥ 0.9 (p < 0.05); DeepVirFinder score ≥ 0.9 (p < 0.05)	0.933	0.28	0.08	0.667	0.153	0.933	dsDNAphage	0	36.4	0	0.921952	0.0109144	0.999271	0.00313468
K-sec_assembly_k141_1363587	7055	VirFinder score ≥ 0.9 (p < 0.05)											0.917788	0.0115207	0.596667	0.0427714
K-sec_assembly_k141_32223	5338	VirFinder score ≥ 0.9 (p < 0.05)											0.906081	0.0127334	0.3826	0.100744
K-sec_assembly_k141_254718	5906	VirFinder score ≥ 0.9 (p < 0.05)											0.913408	0.0118846	0.390719	0.0988368
K-sec_assembly_k141_922413	6421	VirFinder score ≥ 0.9 (p < 0.05)											0.982567	0.00339559	0.542264	0.0500982
K-sec_assembly_k141_2038512	5366	VirFinder score ≥ 0.9 (p < 0.05); DeepVirFinder score ≥ 0.9 (p < 0.05)											0.995824	0.00133398	0.991821	0.00700582
K-sec_assembly_k141_1822638	5047	VirFinder score ≥ 0.9 (p < 0.05)											0.910157	0.0124909	0.824378	0.0233968
K-sec_assembly_k141_1825338	10191	VirSorter2 score ≥ 0.9; VirFinder score ≥ 0.9 (p < 0.05);	0.96	0.153	0.095	0.36	0.407	0.96	dsDNAphage	0	40	0	0.971366	0.00497211	0.667961	0.0357278
K-sec_assembly_k141_1602408	5212	VirFinder score ≥ 0.9 (p < 0.05)											0.923759	0.0105506	0.775447	0.0272868
K-sec_assembly_k141_1383668	5124	VirFinder score ≥ 0.9 (p < 0.05); DeepVirFinder score ≥ 0.9 (p < 0.05)	0.84	0.38	0.165	0.527	0.18	0.84	dsDNAphage	0	22.2	0	0.964287	0.00569973	1	0
K-sec_assembly_k141_1828876	6722	VirFinder score ≥ 0.9 (p < 0.05)											0.918842	0.0112782	0.288868	0.122347
K-sec_assembly_k141_940265	5378	VirFinder score ≥ 0.9 (p < 0.05)											0.921387	0.0109144	0.86616	0.0203754
K-sec_assembly_k141_2050854	6552	VirFinder score ≥ 0.9 (p < 0.05)											0.937681	0.00873151	0.396691	0.0974016
K-sec_assembly_k141_501636	5596	VirFinder score ≥ 0.9 (p < 0.05)											0.910685	0.0123696	0.153906	0.163135
K-sec_assembly_k141_2061941	5158	VirFinder score ≥ 0.9 (p < 0.05); DeepVirFinder score ≥ 0.9 (p < 0.05)											0.923615	0.0105506	0.953059	0.0132941
K-sec_assembly_k141_730764	6927	VirFinder score ≥ 0.9 (p < 0.05)											0.959358	0.00642736	0.482709	0.0728152
K-sec_assembly_k141_64918	5931	VirFinder score ≥ 0.9 (p < 0.05); DeepVirFinder score ≥ 0.9 (p < 0.05)											0.969704	0.00521465	0.999992	0.000623159
K-sec_assembly_k141_1397546	5298	VirFinder score ≥ 0.9 (p < 0.05)											0.967013	0.00533592	0.546113	0.0495506
K-sec_assembly_k141_1398114	5858	VirFinder score ≥ 0.9 (p < 0.05)											0.952022	0.00691244	0.270407	0.126992
K-sec_assembly_k141_953416	5214	VirFinder score ≥ 0.9 (p < 0.05)											0.924857	0.0104293	0.68652	0.0342549
K-sec_assembly_k141_1619836	5210	VirFinder score ≥ 0.9 (p < 0.05)											0.924202	0.0104293	0.672888	0.0353123
K-sec_assembly_k141_956935	10430	VirFinder score ≥ 0.9 (p < 0.05)											0.930314	0.00970167	0.780249	0.0268525
K-sec_assembly_k141_957647	5245	VirFinder score ≥ 0.9 (p < 0.05)											0.904133	0.012976	0.136064	0.171312
K-sec_assembly_k141_1407372	5541	VirFinder score ≥ 0.9 (p < 0.05)											0.990894	0.00206161	0.609865	0.0412229
K-sec_assembly_k141_296643	5676	VirFinder score ≥ 0.9 (p < 0.05)											0.933881	0.00933786	0.524137	0.0534972
K-sec_assembly_k141_1413919	5849	VirFinder score ≥ 0.9 (p < 0.05)											0.945732	0.0075188	0.607183	0.0414873
K-sec_assembly_k141_2080441	6393	VirFinder score ≥ 0.9 (p < 0.05); DeepVirFinder score ≥ 0.9 (p < 0.05)											0.955776	0.00654863	0.99629	0.00568396
K-sec_assembly_k141_315824	5010	VirFinder score ≥ 0.9 (p < 0.05); DeepVirFinder score ≥ 0.9 (p < 0.05)											0.99154	0.00206161	0.999973	0.000887529
K-sec_assembly_k141_1870552	5971	VirFinder score ≥ 0.9 (p < 0.05)											0.905049	0.0127334	0.71357	0.0319511
K-sec_assembly_k141_984717	6426	VirFinder score ≥ 0.9 (p < 0.05); DeepVirFinder score ≥ 0.9 (p < 0.05)											0.989864	0.00218288	0.954098	0.0131241
K-sec_assembly_k141_2097515	5276	VirFinder score ≥ 0.9 (p < 0.05)											0.992401	0.00194033	0.677929	0.0349158
K-sec_assembly_k141_320743	5811	VirFinder score ≥ 0.9 (p < 0.05)											0.924769	0.0104293	0.178705	0.15426
K-sec_assembly_k141_104484	5052	VirFinder score ≥ 0.9 (p < 0.05)											0.928351	0.0101868	0.214049	0.142024
K-sec_assembly_k141_1216283	6297	VirFinder score ≥ 0.9 (p < 0.05)											0.902054	0.012976	0.456994	0.0818415
K-sec_assembly_k141_2107355	6130	VirFinder score ≥ 0.9 (p < 0.05)											0.941289	0.00836769	0.826193	0.0233024
K-sec_assembly_k141_773828	5083	VirFinder score ≥ 0.9 (p < 0.05)											0.968607	0.00533592	0.760951	0.0286087
K-sec_assembly_k141_110493	5981	VirFinder score ≥ 0.9 (p < 0.05); DeepVirFinder score ≥ 0.9 (p < 0.05)	0.88	0.287	0.32	0.82	0.127	0.88	dsDNAphage	0	33.3	0	0.969859	0.00521465	0.999999	0.000396556
K-sec_assembly_k141_554098	5114	VirSorter2 score ≥ 0.9; VirFinder score ≥ 0.9 (p < 0.05); DeepVirFinder score ≥ 0.9 (p < 0.05)	0.96	0.373	0.17	0.547	0.58	0.96	dsDNAphage	0	72.7	0	0.994008	0.00157652	0.998344	0.004381
K-sec_assembly_k141_1663555	9633	VirFinder score ≥ 0.9 (p < 0.05)											0.978548	0.0037594	0.624418	0.0397122
K-sec_assembly_k141_1225113	5374	VirSorter2 score ≥ 0.9; VirFinder score ≥ 0.9 (p < 0.05); DeepVirFinder score ≥ 0.9 (p < 0.05)	0.973	0.46	0.07	0.927	0.387	0.973	dsDNAphage	0	40	0	0.972767	0.00460829	0.994144	0.00638266
K-sec_assembly_k141_1010295	6519	VirFinder score ≥ 0.9 (p < 0.05)											0.980154	0.00363813	0.736414	0.0300438
K-sec_assembly_k141_1904797	5181	VirFinder score ≥ 0.9 (p < 0.05)											0.907662	0.0126122	0.336163	0.11096
K-sec_assembly_k141_1686102	5358	VirFinder score ≥ 0.9 (p < 0.05)											0.967412	0.00533592	0.783946	0.026607
K-sec_assembly_k141_1246574	5320	VirFinder score ≥ 0.9 (p < 0.05)											0.919796	0.0111569	0.87072	0.0200922
K-sec_assembly_k141_136529	5593	VirFinder score ≥ 0.9 (p < 0.05)											0.916009	0.0117633	0.486438	0.0709835
K-sec_assembly_k141_1910409	5775	VirFinder score ≥ 0.9 (p < 0.05)											0.926373	0.010308	0.167983	0.157924
K-sec_assembly_k141_137336	5831	VirFinder score ≥ 0.9 (p < 0.05)											0.95738	0.00654863	0.507458	0.0580671
K-sec_assembly_k141_582665	7718	VirFinder score ≥ 0.9 (p < 0.05); DeepVirFinder score ≥ 0.9 (p < 0.05)											0.904239	0.012976	0.968141	0.0112357
K-sec_assembly_k141_1913705	5085	VirFinder score ≥ 0.9 (p < 0.05); DeepVirFinder score ≥ 0.9 (p < 0.05)											0.934878	0.00933786	0.916413	0.0165043
K-sec_assembly_k141_1915922	7038	VirFinder score ≥ 0.9 (p < 0.05)											0.986298	0.00278923	0.39916	0.096854
K-sec_assembly_k141_2152908	6025	VirFinder score ≥ 0.9 (p < 0.05)											0.950193	0.00715498	0.582829	0.0442632
K-sec_assembly_k141_1488316	5195	VirFinder score ≥ 0.9 (p < 0.05)											0.986696	0.00278923	0.391131	0.0987235
K-sec_assembly_k141_1049908	5068	VirSorter2 score ≥ 0.9; VirFinder score ≥ 0.9 (p < 0.05); DeepVirFinder score ≥ 0.9 (p < 0.05)	0.993	0.6	0.05	0.74	0.273	0.993	dsDNAphage	0	84.6	0	0.995714	0.00133398	0.999939	0.00128408
K-sec_assembly_k141_162573	5059	VirFinder score ≥ 0.9 (p < 0.05)											0.928265	0.0101868	0.892412	0.0182793
K-sec_assembly_k141_1496090	5064	VirFinder score ≥ 0.9 (p < 0.05)											0.913105	0.0118846	0.70483	0.032612
K-sec_assembly_k141_1720319	5192	VirFinder score ≥ 0.9 (p < 0.05)											0.966027	0.00545719	0.218799	0.140607
K-sec_assembly_k141_389245	5421	VirFinder score ≥ 0.9 (p < 0.05)											0.910121	0.0124909	0.22225	0.139795
K-sec_assembly_k141_1728507	5419	VirFinder score ≥ 0.9 (p < 0.05)											0.95932	0.00642736	0.421817	0.0914722
K-sec_assembly_k141_846301	5683	VirFinder score ≥ 0.9 (p < 0.05)											0.90503	0.0127334	0.788898	0.0262104
K-sec_assembly_k141_626947	5809	VirFinder score ≥ 0.9 (p < 0.05); DeepVirFinder score ≥ 0.9 (p < 0.05)											0.952139	0.00691244	1	0.00026437
K-sec_assembly_k141_1957717	6356	VirFinder score ≥ 0.9 (p < 0.05)											0.945452	0.0075188	0.480098	0.0739482
K-sec_assembly_k141_1298461	5138	VirFinder score ≥ 0.9 (p < 0.05)											0.961769	0.00594228	0.238889	0.135358
K-sec_assembly_k141_1302039	5014	VirFinder score ≥ 0.9 (p < 0.05)											0.946119	0.0075188	0.169382	0.157508
K-sec_assembly_k141_1078380	6401	VirFinder score ≥ 0.9 (p < 0.05)											0.923184	0.0105506	0.85449	0.0211874
K-sec_assembly_k141_1966045	6225	VirFinder score ≥ 0.9 (p < 0.05); DeepVirFinder score ≥ 0.9 (p < 0.05)	0.84	0.573	0.11	0.807	0.887	0.887	lavidaviridae	0	62.5	0	0.978025	0.0037594	0.995863	0.00583503
K-sec_assembly_k141_1968500	5105	VirFinder score ≥ 0.9 (p < 0.05)											0.945138	0.00776134	0.425357	0.0904336
K-sec_assembly_k141_194612	5098	VirFinder score ≥ 0.9 (p < 0.05)											0.917528	0.011642	0.274292	0.126199
K-sec_assembly_k141_2195052	5054	VirFinder score ≥ 0.9 (p < 0.05)											0.934226	0.00933786	0.321632	0.114114
K-sec_assembly_k141_1971052	5411	VirFinder score ≥ 0.9 (p < 0.05)											0.939972	0.00873151	0.497663	0.0651295
K-sec_assembly_k141_642866	6321	VirFinder score ≥ 0.9 (p < 0.05)											0.909082	0.0124909	0.847814	0.0216784
K-sec_assembly_k141_863128	5008	VirFinder score ≥ 0.9 (p < 0.05)											0.926484	0.0101868	0.268775	0.127313
K-sec_assembly_k141_648228	6643	VirFinder score ≥ 0.9 (p < 0.05)	0.88	0.453	0.035	0.107	0.42	0.88	dsDNAphage	0	28.6	0	0.918853	0.0112782	0.268327	0.12737
K-sec_assembly_k141_430307	6740	VirFinder score ≥ 0.9 (p < 0.05)											0.975799	0.00400194	0.643274	0.037635
K-sec_assembly_k141_431871	5647	VirFinder score ≥ 0.9 (p < 0.05)											0.932119	0.00945913	0.638441	0.0382582
K-sec_assembly_k141_1101898	7003	VirSorter2 score ≥ 0.9; VirFinder score ≥ 0.9 (p < 0.05); DeepVirFinder score ≥ 0.9 (p < 0.05)	0.967	0.6	0.11	0.547	0.227	0.967	dsDNAphage	0	62.5	0	0.994971	0.00133398	1	0
K-sec_assembly_k141_217829	5711	VirFinder score ≥ 0.9 (p < 0.05); DeepVirFinder score ≥ 0.9 (p < 0.05)											0.995803	0.00133398	0.999949	0.0011519
K-sec_assembly_k141_885084	5336	VirFinder score ≥ 0.9 (p < 0.05)											0.913456	0.0118846	0.371121	0.103425
K-sec_assembly_k141_1552182	5053	VirFinder score ≥ 0.9 (p < 0.05)											0.91708	0.0117633	0.842364	0.0220372
K-sec_assembly_k141_1108324	6063	VirFinder score ≥ 0.9 (p < 0.05)											0.961768	0.00594228	0.1181	0.179677
K-NODE_341_length_40282_cov_190.243468||full	40165	VirSorter2 score ≥ 0.9DeepVirFinder score ≥ 0.9 (p < 0.05)	0.907	0.193	0.03	0.14	0.187	0.907	dsDNAphage	0	15.6	1	0.895664	0.0138249	0.969549	0.0109147
K-NODE_1061_length_19765_cov_6.597971||full	19168	VirSorter2 score ≥ 0.9DeepVirFinder score ≥ 0.9 (p < 0.05)	0.82	0.86	0.05	0.527	0.933	0.933	lavidaviridae	0	59.3	0	0.865682	0.018797	0.999177	0.00328575
K-NODE_1539_length_15241_cov_8.583366||full	15239	VirSorter2 score ≥ 0.9DeepVirFinder score ≥ 0.9 (p < 0.05)	0.94	0.64	0.065	0.727	0.98	0.98	lavidaviridae	0	63.2	0	0.870857	0.0177056	0.998712	0.00400332
K-NODE_1619_length_14803_cov_39.702943||full	14800	VirSorter2 score ≥ 0.9	0.94	0.14	0.025	0.133	0.02	0.94	dsDNAphage	0	38.7	3.2	0.818138	0.0257094	0.812961	0.0242277
K-NODE_1792_length_13868_cov_137.464852||full	13781	VirSorter2 score ≥ 0.9DeepVirFinder score ≥ 0.9 (p < 0.05)	0.767	0.367	0.52	0.947	0.833	0.947	ssDNA	0	20	0	0.880414	0.0162503	0.982528	0.00895083
K-NODE_3540_length_8611_cov_37.369098||full	8611	VirSorter2 score ≥ 0.9DeepVirFinder score ≥ 0.9 (p < 0.05)	0.967	0.6	0.135	0.64	0.5	0.967	dsDNAphage	0	100	0	0.714448	0.0431724	0.989753	0.00745902
K-NODE_3869_length_8065_cov_6.038577||full	7981	VirSorter2 score ≥ 0.9DeepVirFinder score ≥ 0.9 (p < 0.05)	0.927	0.187	0.15	0.527	0.487	0.927	dsDNAphage	0	40	0	0.885151	0.0152801	0.999491	0.00294584
K-NODE_4238_length_7486_cov_6.815772||full	7476	DeepVirFinder score ≥ 0.9 (p < 0.05)	0.78	0.22	0.425	0.84	0.833	0.84	ssDNA	0	23.5	0	0.849814	0.021465	0.942312	0.0145215
K-NODE_4983_length_6638_cov_6.863892||full	6472	VirSorter2 score ≥ 0.9DeepVirFinder score ≥ 0.9 (p < 0.05)	0.807	0.98	0.105	0.7	0.987	0.987	lavidaviridae	0	60	0	0.857963	0.020131	0.925445	0.0159189
K-NODE_5019_length_6613_cov_6.956694||full	6403	VirSorter2 score ≥ 0.9DeepVirFinder score ≥ 0.9 (p < 0.05)	0.993	0.887	0.265	0.853	0.987	0.993	dsDNAphage	0	41.7	0	0.827073	0.024618	0.977591	0.00957399
K-NODE_5244_length_6422_cov_5.980210||full	6325	VirSorter2 score ≥ 0.9DeepVirFinder score ≥ 0.9 (p < 0.05)	0.993	0.72	0.26	0.807	0.147	0.993	dsDNAphage	0	36.8	0	0.882224	0.0160078	0.999667	0.00243598
K-NODE_5714_length_6072_cov_33.621905||full	5986	VirSorter2 score ≥ 0.9DeepVirFinder score ≥ 0.9 (p < 0.05)	0.893	0.927	0.13	0.987	0.347	0.987	ssDNA	0	50	0	0.695697	0.0468106	0.9846	0.00859204
K-NODE_6105_length_5798_cov_5.923037||full	5795	VirSorter2 score ≥ 0.9DeepVirFinder score ≥ 0.9 (p < 0.05)	0.967	0.613	0.15	0.493	0.127	0.967	dsDNAphage	0	10.5	0	0.805549	0.0278923	0.988777	0.00764786
K-NODE_6979_length_5276_cov_12.271404||full	5182	VirFinder score ≥ 0.9 (p < 0.05)	0.8	0.84	0	0.007	0.033	0.84	NCLDV	0	37.5	0	0.901056	0.0130973	0.573437	0.0452262
K-NODE_7260_length_5142_cov_7.633772||full	5140	VirSorter2 score ≥ 0.9DeepVirFinder score ≥ 0.9 (p < 0.05)	0.633	0.613	0.53	0.88	0.973	0.973	lavidaviridae	0	33.3	0	0.896908	0.0137036	0.999992	0.000623159
K-NODE_7342_length_5106_cov_14.875272||full	5102	VirSorter2 score ≥ 0.75 AND VirFinder score ≥ 0.7 (p < 0.05) AND DeepVirFinder score ≥ 0.7 (p < 0.05)	0.887	0.32	0.51	0.68	0.78	0.887	dsDNAphage	0	28.6	0	0.863018	0.0191608	0.841933	0.0220938
K-NODE_8082_length_6466_cov_6.109187||full	6464	VirSorter2 score ≥ 0.9DeepVirFinder score ≥ 0.9 (p < 0.05)	0.927	0.027	0	0.02	0.007	0.927	dsDNAphage	0	33.3	8.3	0.83896	0.0231627	0.965692	0.011519
K-NODE_8872_length_5997_cov_7.255974||full	5959	VirSorter2 score ≥ 0.9	0.42	0.633	0.32	0.94	0.92	0.94	ssDNA	0	66.7	0	0.813306	0.0263158	0.707831	0.0325176
K-NODE_9817_length_5543_cov_8.713557||full	5349	VirSorter2 score ≥ 0.9	0.673	0.827	0.25	0.82	0.913	0.913	lavidaviridae	0	100	0	0.864761	0.0190395	0.807613	0.0246809
K-NODE_10522_length_5243_cov_8.142444||full	5112	VirSorter2 score ≥ 0.9DeepVirFinder score ≥ 0.9 (p < 0.05)	0.987	0.98	0.095	0.887	0.96	0.987	dsDNAphage	0	100	0	0.870261	0.0181906	0.986194	0.00827102
K-NODE_3611_length_6855_cov_5.561029||full	6731	VirSorter2 score ≥ 0.9DeepVirFinder score ≥ 0.9 (p < 0.05)	0.953	0.473	0.205	0.22	0.647	0.953	dsDNAphage	0	35.3	0	0.674797	0.0506912	0.994593	0.00619382
K-NODE_4672_length_6140_cov_9.433032||full	5831	VirSorter2 score ≥ 0.9	0.94	0.52	0.08	0.8	0.4	0.94	dsDNAphage	0	100	0	0.703775	0.0452341	0.430813	0.0887718
K-NODE_6111_length_5497_cov_12.123484||full	5497	VirSorter2 score ≥ 0.9DeepVirFinder score ≥ 0.9 (p < 0.05)	0.96	0.733	0.19	0.673	0.34	0.96	dsDNAphage	0	33.3	0	0.898637	0.0134611	0.998912	0.00373895
K-k141_1251078||full	7411	DeepVirFinder score ≥ 0.9 (p < 0.05)	0.833	0.22	0.175	0.547	0.607	0.833	dsDNAphage	0	60	0	0.863453	0.0191608	0.99999	0.000660926
K-k141_1879221||full	6030	VirSorter2 score ≥ 0.9DeepVirFinder score ≥ 0.9 (p < 0.05)	0.927	0.24	0.02	0.1	0.067	0.927	dsDNAphage	0	40	6.7	0.85999	0.0198884	0.91046	0.0170141
K-k141_426777||full	5881	DeepVirFinder score ≥ 0.9 (p < 0.05)	0.887	0.667	0.745	0.833	0.807	0.887	dsDNAphage	0	31.2	0	0.812683	0.0265583	0.972702	0.0102349
K-k141_1684166||full	10166	VirSorter2 score ≥ 0.9	0.813	0.66	0.385	0.12	0.993	0.993	lavidaviridae	0	16.7	0	0.75922	0.0351686	0.689124	0.0340471
K-k141_227396||full	6747	DeepVirFinder score ≥ 0.9 (p < 0.05)	0.833	0.147	0.245	0.52	0.233	0.833	dsDNAphage	0	7.7	0	0.846076	0.0220713	0.947852	0.0139739
K-k141_1583756||full	5150	VirSorter2 score ≥ 0.9	0.913	0.2	0.165	0.273	0.313	0.913	dsDNAphage	0	83.3	0	0.814768	0.0261945	0.639389	0.0381826
K-k141_22457||full	12419	VirSorter2 score ≥ 0.9	0.967	0.847	0.145	0.707	0.933	0.967	dsDNAphage	0	18.5	0	0.783463	0.0310454	0.58136	0.0443576
K-k141_446329||full	5952	DeepVirFinder score ≥ 0.9 (p < 0.05)	0.807	0.827	0.125	0.473	0.133	0.827	NCLDV	0	16.7	0	0.887757	0.0149163	0.955078	0.0130108
K-k141_761795||full	6566	VirSorter2 score ≥ 0.9DeepVirFinder score ≥ 0.9 (p < 0.05)	0.94	0.187	0.365	0.76	0.173	0.94	dsDNAphage	0	22.2	0	0.76739	0.033592	0.945967	0.0141061
K-k141_1176649||full	8007	DeepVirFinder score ≥ 0.9 (p < 0.05)	0.833	0.813	0.115	0.227	0.787	0.833	dsDNAphage	0	23.1	0	0.771024	0.0329857	0.987465	0.00796888
K-k141_866434||full	5992	VirSorter2 score ≥ 0.9DeepVirFinder score ≥ 0.9 (p < 0.05)	0.947	0.18	0.245	0.313	0.053	0.947	dsDNAphage	0	19	0	0.856873	0.0204948	0.999811	0.00202055
K-k141_659431||full	5660	VirSorter2 score ≥ 0.9; VirFinder score ≥ 0.9 (p < 0.05);	0.953	0.673	0.12	0.633	0.44	0.953	dsDNAphage	0	46.7	0	0.908005	0.0126122	0.885247	0.0188647
K-k141_1908220||full	5147	VirSorter2 score ≥ 0.9DeepVirFinder score ≥ 0.9 (p < 0.05)	0.973	0.72	0.36	0.86	0.747	0.973	dsDNAphage	0	46.2	0	0.899441	0.0133398	0.992404	0.00685475
K-k141_1494489||full	8923	VirSorter2 score ≥ 0.75 AND VirFinder score ≥ 0.7 (p < 0.05) AND DeepVirFinder score ≥ 0.7 (p < 0.05)	0.88	0.02	0.04	0.053	0	0.88	dsDNAphage	0	28.6	4.8	0.816352	0.025952	0.788264	0.0262482
K-k141_149162||full	5558	VirSorter2 score ≥ 0.75 AND VirFinder score ≥ 0.7 (p < 0.05) AND CAT-based	0.813	0.333	0.065	0.453	0.22	0.813	dsDNAphage	0	66.7	0	0.812069	0.0266796	0.382259	0.10082
K-k141_1606289||full	9320	VirSorter2 score ≥ 0.9	0.973	0.233	0.215	0.42	0.187	0.973	dsDNAphage	0	46.7	0	0.770827	0.0329857	0.739749	0.0299116
K-k141_46293||full	5549	VirSorter2 score ≥ 0.9DeepVirFinder score ≥ 0.9 (p < 0.05)	0.933	0.067	0.065	0.273	0.013	0.933	dsDNAphage	0	33.3	6.7	0.790276	0.0301965	0.999879	0.00177506
K-k141_1401083||full	5041	VirSorter2 score ≥ 0.9DeepVirFinder score ≥ 0.9 (p < 0.05)	0.767	1	0.12	0.567	0.847	1	NCLDV	0	66.7	0	0.839044	0.0231627	0.920402	0.0163343
K-k141_1721055||full	8400	VirSorter2 score ≥ 0.75 AND VirFinder score ≥ 0.7 (p < 0.05) AND CAT-based	0.807	0.147	0.08	0.613	0.267	0.807	dsDNAphage	0	21.4	0	0.870225	0.0181906	0.628847	0.0393157
K-k141_1930312||full	5720	VirSorter2 score ≥ 0.9	0.94	0.313	0.295	0.787	0.433	0.94	dsDNAphage	0	44.4	0	0.858857	0.0198884	0.865434	0.0204132
K-k141_579125||full	9192	VirSorter2 score ≥ 0.9DeepVirFinder score ≥ 0.9 (p < 0.05)	0.973	0.253	0.07	0.72	0.713	0.973	dsDNAphage	0	37.5	0	0.853525	0.0207373	0.976511	0.00972505
K-k141_902256||full	6007	VirFinder score ≥ 0.9 (p < 0.05); DeepVirFinder score ≥ 0.9 (p < 0.05)	0.753	0.32	0.105	0.227	0.62	0.753	dsDNAphage	0	6.2	0	0.904369	0.012976	0.999993	0.000604275
K-k141_1941346||full	5948	VirSorter2 score ≥ 0.9DeepVirFinder score ≥ 0.9 (p < 0.05)	0.967	0.96	0.265	0.707	0.473	0.967	dsDNAphage	0	66.7	0	0.881049	0.0162503	1	0
K-k141_1121098||full	8594	VirSorter2 score ≥ 0.9DeepVirFinder score ≥ 0.9 (p < 0.05)	0.993	0.267	0.25	0.493	0.34	0.993	dsDNAphage	0	29.2	0	0.859708	0.0198884	0.999257	0.00319133
K-k141_1954881||full	6552	VirSorter2 score ≥ 0.9DeepVirFinder score ≥ 0.9 (p < 0.05)	0.833	0.953	0.24	0.813	1	1	lavidaviridae	0	57.1	0	0.791981	0.0299539	0.99967	0.00243598
K-k141_2058829||full	6568	VirSorter2 score ≥ 0.9DeepVirFinder score ≥ 0.9 (p < 0.05)	0.947	0.767	0.09	0.607	0.167	0.947	dsDNAphage	0	27.3	0	0.870425	0.0178268	0.993212	0.00670368
K-k141_1025405||full	5560	VirSorter2 score ≥ 0.9DeepVirFinder score ≥ 0.9 (p < 0.05)	0.98	0.967	0.08	0.673	0.833	0.98	dsDNAphage	0	90	0	0.88771	0.0149163	0.907057	0.017203
K-k141_1962817||full	13372	VirSorter2 score ≥ 0.9DeepVirFinder score ≥ 0.9 (p < 0.05)	0.98	0.273	0.04	0.487	0.2	0.98	dsDNAphage	0	41.4	0	0.803421	0.0281349	0.970737	0.0106881
K-k141_1234127||full	5314	VirSorter2 score ≥ 0.9	0.787	0.453	0.45	0.847	0.973	0.973	lavidaviridae	0	42.9	0	0.771063	0.0329857	0.656704	0.0365964
K-k141_1654110||full	7437	VirSorter2 score ≥ 0.9DeepVirFinder score ≥ 0.9 (p < 0.05)	0.927	0.693	0.145	0.467	0.773	0.927	dsDNAphage	0	30	0	0.846482	0.02195	0.992977	0.00674145
K-k141_618656||full	7044	DeepVirFinder score ≥ 0.9 (p < 0.05)	0.88	0.787	0.305	0.693	0.727	0.88	dsDNAphage	0	54.5	0	0.860441	0.0197672	0.993385	0.00664703
K-k141_1139174||full	12079	VirSorter2 score ≥ 0.9DeepVirFinder score ≥ 0.9 (p < 0.05)	0.96	0.613	0.04	0.067	0.147	0.96	dsDNAphage	0	34.8	0	0.868024	0.0181906	0.984348	0.00864869
K-k141_303684||full	6759	VirSorter2 score ≥ 0.9	0.753	0.373	0.845	0.813	0.967	0.967	lavidaviridae	0	50	0	0.881694	0.016129	0.505831	0.0587469
K-k141_100422||full	6979	VirSorter2 score ≥ 0.9	0.853	0.413	0.945	0.373	0.993	0.993	lavidaviridae	0	33.3	0	0.702381	0.0453553	0.584932	0.043961
K-sec_assembly_k141_907535||full	5351	VirSorter2 score ≥ 0.9DeepVirFinder score ≥ 0.9 (p < 0.05)	0.987	0.107	0.325	0.627	0.333	0.987	dsDNAphage	0	23.5	0	0.899832	0.0132185	0.909971	0.017033
K-sec_assembly_k141_2029534||full	5050	VirSorter2 score ≥ 0.9DeepVirFinder score ≥ 0.9 (p < 0.05)	0.947	0.68	0.055	0.127	0.04	0.947	dsDNAphage	0	30.8	0	0.751045	0.0367451	0.995359	0.0059861
K-sec_assembly_k141_1854275||full	5287	DeepVirFinder score ≥ 0.9 (p < 0.05)	0.86	0.16	0.505	0.6	0.273	0.86	dsDNAphage	0	36.4	0	0.793788	0.0293476	0.9867	0.00819548
K-sec_assembly_k141_1436668||full	5476	DeepVirFinder score ≥ 0.9 (p < 0.05)	0.893	0.04	0.09	0.047	0	0.893	dsDNAphage	0	25	6.2	0.804969	0.0280136	0.995681	0.00583503
K-sec_assembly_k141_1691519||full	5217	VirSorter2 score ≥ 0.9DeepVirFinder score ≥ 0.9 (p < 0.05)	0.94	0.153	0.41	0.753	0.527	0.94	dsDNAphage	0	50	0	0.828603	0.0244967	0.973935	0.010065
K-NODE_963_length_21151_cov_90.435628||full	21099	VirSorter2 score ≥ 0.9DeepVirFinder score ≥ 0.9 (p < 0.05)	0.907	0.847	0.02	0.153	0.793	0.907	dsDNAphage	0	57.1	3.6	0.695887	0.0468106	0.995103	0.00602387
K-NODE_3100_length_9480_cov_82.172095||full	9476	VirSorter2 score ≥ 0.75 AND CAT-based	0.867	0.393	0.43	0.107	0.473	0.867	dsDNAphage	0	21.4	0	0.509781	0.0850109	0.292575	0.121233
K-NODE_3302_length_9090_cov_7.869840||full	9090	VirSorter2 score ≥ 0.9	0.907	0.253	0.795	0.407	0.967	0.967	lavidaviridae	0	33.3	0	0.218595	0.208101	0.838554	0.0224148
K-NODE_3358_length_8986_cov_21.462882||full	8794	VirSorter2 score ≥ 0.75 AND DeepVirFinder score ≥ 0.7 (p < 0.05) AND CAT-based	0.827	0.387	0.03	0.087	0.413	0.827	dsDNAphage	0	60	0	0.0491197	0.455251	0.828491	0.0231135
K-NODE_3630_length_8469_cov_6.921203||full	8466	VirSorter2 score ≥ 0.75 AND CAT-based	0.827	0.28	0.03	0.24	0.133	0.827	dsDNAphage	0	25	0	0.448266	0.103929	0.424785	0.0905469
K-NODE_3689_length_8380_cov_21.604565||full	8346	DeepVirFinder score ≥ 0.9 (p < 0.05)	0.873	0.373	0.14	0.3	0.36	0.873	dsDNAphage	0	63.6	0	0.560292	0.0747029	0.965627	0.011519
K-NODE_3784_length_8194_cov_15.900971||full	8127	VirSorter2 score ≥ 0.9	0.987	0.58	0.045	0.567	0.18	0.987	dsDNAphage	0	42.9	0	0.478745	0.093985	0.654402	0.0367664
K-NODE_3818_length_8136_cov_21.010766||full	8012	VirSorter2 score ≥ 0.9	0.733	0.767	0.33	0.36	0.92	0.92	lavidaviridae	0	42.9	0	0.500867	0.0870725	0.374315	0.102651
K-NODE_4197_length_7544_cov_15.979570||full	7543	VirSorter2 score ≥ 0.75 AND CAT-based	0.84	0.02	0.015	0.067	0.013	0.84	dsDNAphage	0	31.2	12.5	0.0935349	0.346956	0.100147	0.189535
K-NODE_4352_length_7335_cov_7.258654||full	7284	VirSorter2 score ≥ 0.75 AND CAT-based	0.787	0.213	0.08	0.193	0.38	0.787	dsDNAphage	0	13.3	0	0.499717	0.0878001	0.438083	0.0867513
K-NODE_4535_length_7113_cov_939.309578||full	7075	VirSorter2 score ≥ 0.75 AND CAT-based	0.893	0.053	0.01	0.047	0.02	0.893	dsDNAphage	0	35.3	11.8	0.408207	0.117026	0.385551	0.0997998
K-NODE_4657_length_6965_cov_8.204197||full	6773	VirSorter2 score ≥ 0.9	0.647	0.993	0.125	0.193	0.133	0.993	NCLDV	0	60	0	0.00203886	0.898254	0.101535	0.188628
K-NODE_4817_length_6806_cov_35.616649||full	6421	VirSorter2 score ≥ 0.9DeepVirFinder score ≥ 0.9 (p < 0.05)	0.887	0.94	0.085	0.647	0.327	0.94	NCLDV	0	77.8	0	0.737211	0.0386854	0.985963	0.00836544
K-NODE_4898_length_6725_cov_15.532534||full	6409	VirSorter2 score ≥ 0.75 AND CAT-based	0.807	0.147	0	0.013	0	0.807	dsDNAphage	0	36.4	9.1	0.0727413	0.389401	0.215501	0.14157
K-NODE_5170_length_6487_cov_9.034515||full	6456	VirSorter2 score ≥ 0.9	0.78	0.54	0.285	0.907	0.98	0.98	lavidaviridae	0	66.7	0	0.271194	0.178147	0.516026	0.0555367
K-NODE_5612_length_6138_cov_4.970409||full	6136	VirSorter2 score ≥ 0.9	0.94	0.267	0.1	0.773	0.12	0.94	dsDNAphage	0	40	0	0.507453	0.0856173	0.624639	0.0397122
K-NODE_5807_length_6008_cov_6.252142||full	6005	VirSorter2 score ≥ 0.9DeepVirFinder score ≥ 0.9 (p < 0.05)	0.853	0.947	0.09	0.693	0.953	0.953	lavidaviridae	0	26.7	0	0.664746	0.052389	0.999857	0.00190724
K-NODE_5843_length_5979_cov_6.151756||full	5752	VirSorter2 score ≥ 0.9	0.947	0.44	0.545	0.247	0.773	0.947	dsDNAphage	0	20	0	0.25423	0.187364	0.313954	0.115964
K-NODE_7554_length_5011_cov_3.642655||full	5009	DeepVirFinder score ≥ 0.9 (p < 0.05)	0.82	0.233	0.35	0.84	0.593	0.84	ssDNA	0	57.1	0	0.444563	0.104899	0.97238	0.0104049
K-NODE_2821_length_13423_cov_8.749177||full	13422	VirSorter2 score ≥ 0.75 AND CAT-based	0.86	0.76	0	0.047	0.787	0.86	dsDNAphage	0	30.4	8.7	0.384164	0.125637	0.66298	0.0361054
K-NODE_5156_length_9017_cov_13.581678||full	8800	VirSorter2 score ≥ 0.75 AND DeepVirFinder score ≥ 0.7 (p < 0.05) AND CAT-based	0.78	0.727	0.17	0.2	0.58	0.78	dsDNAphage	0	11.1	0	0.551604	0.076522	0.706894	0.0325553
K-NODE_7771_length_6665_cov_9.034796||full	6663	VirSorter2 score ≥ 0.9	0.94	0.08	0.87	0.2	0.72	0.94	dsDNAphage	0	16.7	0	0.288023	0.167354	0.096236	0.191895
K-NODE_7875_length_6596_cov_8.401926||full	6592	VirSorter2 score ≥ 0.9DeepVirFinder score ≥ 0.9 (p < 0.05)	0.833	0.873	0.14	0.793	0.967	0.967	lavidaviridae	0	70	0	0.451629	0.103323	0.996731	0.00541959
K-NODE_7997_length_6518_cov_6.189076||full	6256	VirSorter2 score ≥ 0.9	0.953	0.187	0.32	0.54	0.687	0.953	dsDNAphage	0	50	0	0.335318	0.145646	0.74093	0.0298927
K-NODE_8277_length_6361_cov_6.831748||full	6360	VirSorter2 score ≥ 0.75 AND CAT-based	0.807	0.08	0.005	0.033	0.107	0.807	dsDNAphage	0	26.7	6.7	0.655214	0.0544506	0.57172	0.0454339
K-NODE_8324_length_6331_cov_8.867909||full	6278	VirSorter2 score ≥ 0.75 AND CAT-based	0.767	0.08	0	0.033	0.133	0.767	dsDNAphage	0	55.6	11.1	0.0702903	0.394616	0.3352	0.111206
K-NODE_8761_length_6071_cov_8.540226||full	6071	VirSorter2 score ≥ 0.9	0.687	0.493	0.475	0.887	0.993	0.993	lavidaviridae	1	50	0	0.201038	0.223745	0.118984	0.179186
K-NODE_8968_length_5946_cov_6.363436||full	5945	VirSorter2 score ≥ 0.75 AND CAT-based	0.8	0.327	0.535	0.213	0.26	0.8	dsDNAphage	0	12.5	0	0.102966	0.330099	0.0915461	0.194935
K-NODE_9634_length_5625_cov_43.345961||full	5505	VirSorter2 score ≥ 0.9DeepVirFinder score ≥ 0.9 (p < 0.05)	0.967	0.433	0.095	0.9	0.3	0.967	dsDNAphage	0	38.5	0	0.463003	0.0995634	0.999992	0.000623159
K-NODE_10325_length_5325_cov_19.864896||full	5277	VirSorter2 score ≥ 0.75 AND DeepVirFinder score ≥ 0.7 (p < 0.05) AND CAT-based	0.833	0.2	0.07	0.087	0.22	0.833	dsDNAphage	0	57.1	0	0.656843	0.053723	0.852102	0.0213762
K-NODE_10750_length_5154_cov_5.862130||full	5150	VirSorter2 score ≥ 0.75 AND DeepVirFinder score ≥ 0.7 (p < 0.05) AND CAT-based	0.773	0.14	0.645	0.407	0.82	0.82	lavidaviridae	0	33.3	0	0.199673	0.224594	0.714243	0.0319322
K-NODE_2392_length_8141_cov_13.219886||full	7676	VirSorter2 score ≥ 0.9	0.9	0.607	0.19	0.847	0.42	0.9	dsDNAphage	0	54.5	0	0.353783	0.136551	0.4711	0.0771017
K-NODE_3212_length_7277_cov_16.035863||full	5258	VirSorter2 score ≥ 0.75 AND CAT-based	0.807	nan	0.405	0.567	0.727	0.807	dsDNAphage	0	11.1	0	0.209265	0.215984	0.21674	0.141193
K-NODE_3616_length_6971_cov_16.144592||full	5575	VirSorter2 score ≥ 0.9	0.473	0.72	0.345	0.16	0.947	0.947	lavidaviridae	0	20	0	0.173655	0.24618	0.118427	0.179451
K-NODE_6575_length_5429_cov_33.590622||full	5185	VirSorter2 score ≥ 0.75 AND CAT-based	0.773	nan	0.295	0.88	0.627	0.88	ssDNA	0	75	0	0.0101456	0.723017	0.132871	0.172558
K-NODE_267_length_19362_cov_66.620604||full	19245	VirSorter2 score ≥ 0.9DeepVirFinder score ≥ 0.9 (p < 0.05)	0.9	0.173	0	0.067	0.04	0.9	dsDNAphage	0	18.6	2.3	0.671381	0.0511763	0.985173	0.0085165
K-NODE_681_length_13280_cov_35.565898||full	13036	VirSorter2 score ≥ 0.75 AND CAT-based	0.867	0.027	0.01	0.027	0.007	0.867	dsDNAphage	0	11.1	3.7	0.610351	0.0648799	0.445	0.0848629
K-NODE_2114_length_8483_cov_7.972473||full	8480	VirSorter2 score ≥ 0.9	0.82	0.947	0.83	0.167	0.813	0.947	NCLDV	0	20	0	0.485186	0.0914383	0.847426	0.0217161
K-NODE_2550_length_7883_cov_161.822688||full	7880	DeepVirFinder score ≥ 0.9 (p < 0.05)	0.887	0.687	0.095	0.287	0.693	0.887	dsDNAphage	0	14.3	7.1	0.216708	0.209677	0.958713	0.0125576
K-NODE_4114_length_6508_cov_5.205021||full	6506	VirSorter2 score ≥ 0.9	0.92	0.233	0.67	0.413	0.153	0.92	dsDNAphage	0	9.1	0	0.60322	0.0662139	0.827083	0.0232457
K-k141_1043597||full	8869	VirSorter2 score ≥ 0.75 AND CAT-based	0.813	0.213	0.535	0.08	0.12	0.813	dsDNAphage	0	10	0	0.127601	0.29481	0.23568	0.13617
K-k141_420805||full	5553	VirSorter2 score ≥ 0.9	0.353	0.887	0.52	0.633	0.953	0.953	lavidaviridae	0	28.6	0	0.452354	0.102959	0.481103	0.0735516
K-k141_1881201||full	5025	VirSorter2 score ≥ 0.9	0.72	0.867	0.395	0.807	1	1	lavidaviridae	0	33.3	0	0.120514	0.304269	0.119489	0.178979
K-k141_1360119||full	21872	VirSorter2 score ≥ 0.75 AND DeepVirFinder score ≥ 0.7 (p < 0.05) AND CAT-based	0.893	0.293	0.025	0.133	0.067	0.893	dsDNAphage	0	7.7	0	0.543162	0.0780985	0.88697	0.0187703
K-k141_943353||full	5056	DeepVirFinder score ≥ 0.9 (p < 0.05)	0.887	0.66	0.055	0.427	0.807	0.887	dsDNAphage	0	23.1	0	0.664545	0.052389	0.999394	0.00300249
K-k141_111826||full	5131	VirSorter2 score ≥ 0.9	0.493	0.033	0.495	0.933	0.953	0.953	lavidaviridae	0	50	0	0.175464	0.244846	0.717669	0.0315545
K-k141_1257844||full	15370	VirSorter2 score ≥ 0.75 AND DeepVirFinder score ≥ 0.7 (p < 0.05) AND CAT-based	0.893	0.84	0.12	0.407	0.847	0.893	dsDNAphage	0	83.3	0	0.456429	0.101625	0.86597	0.0203754
K-k141_1263152||full	6394	VirSorter2 score ≥ 0.9	0.827	0.413	0.59	0.547	0.953	0.953	lavidaviridae	0	25	0	0.346354	0.139704	0.0651474	0.216991
K-k141_1785882||full	5232	VirSorter2 score ≥ 0.9DeepVirFinder score ≥ 0.9 (p < 0.05)	0.98	0.193	0.435	0.26	0.047	0.98	dsDNAphage	0	6.2	0	0.621791	0.0618482	0.962307	0.0120289
K-k141_849466||full	11541	VirSorter2 score ≥ 0.9DeepVirFinder score ≥ 0.9 (p < 0.05)	0.98	0.2	0.2	0.487	0.24	0.98	dsDNAphage	0	38.5	0	0.673691	0.0510551	0.97581	0.00981947
K-k141_1682385||full	5422	VirSorter2 score ≥ 0.9DeepVirFinder score ≥ 0.9 (p < 0.05)	0.767	0.9	0.115	0.227	0.84	0.9	NCLDV	0	16.7	0	0.574806	0.0715498	0.940438	0.0148047
K-k141_1374813||full	6692	VirSorter2 score ≥ 0.9DeepVirFinder score ≥ 0.9 (p < 0.05)	0.933	0.787	0.28	0.587	0.953	0.953	lavidaviridae	0	41.7	0	0.59269	0.0679117	0.999794	0.00203943
K-k141_1589112||full	5732	VirSorter2 score ≥ 0.75 AND CAT-based	0.793	0.54	0.07	0.62	0.56	0.793	dsDNAphage	0	30.8	0	0.123086	0.300752	0.0751197	0.20789
K-k141_759543||full	5459	VirSorter2 score ≥ 0.75 AND CAT-based	0.847	0.62	0.645	0.453	0.653	0.847	dsDNAphage	0	50	0	0.0113145	0.706888	0.087182	0.198051
K-k141_2010231||full	5619	VirSorter2 score ≥ 0.9	0.907	0.147	0.12	0.3	0.1	0.907	dsDNAphage	0	20	0	0.0402845	0.489813	0.66038	0.0362565
K-k141_240390||full	17273	VirSorter2 score ≥ 0.75 AND DeepVirFinder score ≥ 0.7 (p < 0.05) AND CAT-based	0.827	0.707	0.005	0.047	0.72	0.827	dsDNAphage	0	19.2	3.8	0.269564	0.178511	0.884747	0.0189403
K-k141_659664||full	6750	VirSorter2 score ≥ 0.9DeepVirFinder score ≥ 0.9 (p < 0.05)	0.94	0.993	0.145	0.86	1	1	lavidaviridae	0	81.8	0	0.425467	0.110963	0.981514	0.00908301
K-k141_1492576||full	7246	DeepVirFinder score ≥ 0.9 (p < 0.05)	0.82	0.48	0.74	0.767	0.873	0.873	lavidaviridae	0	16.7	0	0.5138	0.0842833	0.91301	0.0167875
K-k141_1078817||full	5956	VirSorter2 score ≥ 0.9	0.607	0.82	0.545	0.8	0.96	0.96	lavidaviridae	0	50	0	0.253672	0.187364	0.378304	0.101858
K-k141_1703367||full	5111	VirSorter2 score ≥ 0.9DeepVirFinder score ≥ 0.9 (p < 0.05)	0.913	0.073	0.01	0.147	0.627	0.913	dsDNAphage	0	23.1	7.7	0.124663	0.299175	0.91062	0.0170141
K-k141_663611||full	5513	VirSorter2 score ≥ 0.75 AND DeepVirFinder score ≥ 0.7 (p < 0.05) AND CAT-based	0.76	0.12	0.265	0.073	0.24	0.76	dsDNAphage	0	28.6	0	0.322346	0.152559	0.893454	0.0182416
K-k141_245630||full	6750	VirSorter2 score ≥ 0.9	0.593	0.507	0.55	0.22	0.92	0.92	lavidaviridae	0	33.3	0	0.309189	0.157652	0.333036	0.111923
K-k141_2017688||full	13794	VirSorter2 score ≥ 0.9DeepVirFinder score ≥ 0.9 (p < 0.05)	0.913	0.86	0.07	0.6	0.413	0.913	dsDNAphage	0	61.1	0	0.669981	0.0512976	0.988184	0.00785558
K-k141_1392310||full	10285	VirSorter2 score ≥ 0.9	0.78	0.247	0.635	0.107	0.967	0.967	lavidaviridae	0	25	0	0.60436	0.0658501	0.89134	0.0183549
K-k141_978435||full	5247	VirSorter2 score ≥ 0.9	0.853	0.14	0.265	0.927	0.56	0.927	ssDNA	0	71.4	0	0.224594	0.203856	0.264575	0.12839
K-k141_980430||full	6225	VirSorter2 score ≥ 0.75 AND CAT-based	0.82	0.013	0.075	0.047	0.067	0.82	dsDNAphage	0	10	0	0.219986	0.207495	0.0963381	0.19182
K-k141_1917779||full	7669	VirSorter2 score ≥ 0.9DeepVirFinder score ≥ 0.9 (p < 0.05)	0.94	0.84	0.195	0.52	0.94	0.94	dsDNAphage	0	76.9	0	0.631356	0.0596653	0.997847	0.0047209
K-k141_1814850||full	6846	VirSorter2 score ≥ 0.9	0.953	0.767	0.305	0.62	0.953	0.953	dsDNAphage	0	13.3	0	0.67863	0.0495998	0.525635	0.0533084
K-k141_1920602||full	6828	VirSorter2 score ≥ 0.75 AND DeepVirFinder score ≥ 0.7 (p < 0.05) AND CAT-based	0.813	0.253	0.17	0.453	0.16	0.813	dsDNAphage	0	23.1	0	0.437846	0.106597	0.768951	0.02791
K-k141_984573||full	5900	VirSorter2 score ≥ 0.9	0.967	0.607	0.085	0.847	0.953	0.967	dsDNAphage	0	46.2	0	0.429523	0.109629	0.729808	0.0306103
K-k141_883032||full	6181	VirSorter2 score ≥ 0.75 AND CAT-based	0.767	0.447	0.265	0.5	0.847	0.847	lavidaviridae	0	80	0	0.0149176	0.665656	0.0777161	0.205605
K-k141_1607544||full	7319	VirSorter2 score ≥ 0.75 AND CAT-based	0.827	nan	0.225	0.38	0.78	0.827	dsDNAphage	0	27.3	0	0.215199	0.211011	0.0870289	0.198146
K-k141_156218||full	6684	VirSorter2 score ≥ 0.9	0.96	0.673	0.08	0.467	0.867	0.96	dsDNAphage	0	27.3	0	0.673766	0.0510551	0.550751	0.0486253
K-k141_1302061||full	5207	VirSorter2 score ≥ 0.9	0.713	0.307	0.805	0.813	0.907	0.907	lavidaviridae	0	28.6	0	0.222252	0.205554	0.328799	0.112697
K-k141_1101781||full	8839	VirSorter2 score ≥ 0.75 AND DeepVirFinder score ≥ 0.7 (p < 0.05) AND CAT-based	0.887	0.193	0.33	0.44	0.82	0.887	dsDNAphage	0	20	0	0.291069	0.165899	0.702258	0.0328008
K-k141_1932204||full	5015	DeepVirFinder score ≥ 0.9 (p < 0.05)	0.867	0.433	0.065	0.7	0.693	0.867	dsDNAphage	0	20	0	0.476867	0.0942275	0.993429	0.00664703
K-k141_1517958||full	7656	VirSorter2 score ≥ 0.9	0.933	0.667	0.015	0.36	0.493	0.933	dsDNAphage	0	56.2	0	0.664243	0.0525103	0.729863	0.0305914
K-k141_374869||full	11290	VirSorter2 score ≥ 0.9DeepVirFinder score ≥ 0.9 (p < 0.05)	0.94	0.087	0	0.02	0.04	0.94	dsDNAphage	0	27.3	4.5	0.335595	0.145525	0.994767	0.00615605
K-k141_688067||full	5932	VirSorter2 score ≥ 0.75 AND CAT-based	0.8	0.593	0.605	0.153	0.833	0.833	lavidaviridae	0	20	0	0.2515	0.189061	0.168745	0.157659
K-k141_2041422||full	6135	VirSorter2 score ≥ 0.9	0.913	0.54	0.005	0.04	0.013	0.913	dsDNAphage	0	25	6.2	0.37654	0.128305	0.832022	0.0228492
K-k141_1836055||full	5902	VirSorter2 score ≥ 0.9	0.927	0.273	0.34	0.707	0.293	0.927	dsDNAphage	0	33.3	0	0.584305	0.069367	0.827173	0.0232457
K-k141_65491||full	7895	VirSorter2 score ≥ 0.9	0.9	0.2	0.045	0.387	0.247	0.9	dsDNAphage	0	20	0	0.667507	0.0517827	0.555489	0.0476056
K-k141_1419499||full	8430	VirSorter2 score ≥ 0.9	0.813	0.2	0.065	0.107	0.907	0.907	lavidaviridae	0	35.7	7.1	0.551989	0.076522	0.889399	0.0185248
K-k141_798454||full	5404	VirSorter2 score ≥ 0.9	0.907	0.127	0.535	0.273	0.773	0.907	dsDNAphage	0	16.7	0	0.58116	0.0694882	0.0700224	0.212403
K-k141_1315140||full	6189	VirSorter2 score ≥ 0.9	0.96	0.833	0.25	0.687	0.813	0.96	dsDNAphage	0	45.5	0	0.693789	0.0470531	0.577122	0.0448108
K-k141_174630||full	45290	VirSorter2 score ≥ 0.9DeepVirFinder score ≥ 0.9 (p < 0.05)	0.96	0.667	0.01	0.153	0.373	0.96	dsDNAphage	0	35.7	1.4	0.69783	0.0464468	0.998524	0.00422993
K-k141_277642||full	13444	VirSorter2 score ≥ 0.9	0.933	0.3	0.19	0.22	0.42	0.933	dsDNAphage	0	24	0	0.129217	0.292627	0.578256	0.0446408
K-k141_488903||full	7493	VirSorter2 score ≥ 0.9DeepVirFinder score ≥ 0.9 (p < 0.05)	0.92	0.147	0.395	0.58	0.447	0.92	dsDNAphage	0	45.5	0	0.575069	0.0715498	0.999093	0.00341793
K-k141_1012216||full	7896	VirSorter2 score ≥ 0.9	0.9	0.887	0.11	0.473	0.4	0.9	dsDNAphage	0	80	0	0.377092	0.127941	0.739871	0.0299116
K-k141_282706||full	7859	VirSorter2 score ≥ 0.9	1	0.94	0.13	0.827	0.967	1	dsDNAphage	0	38.5	0	0.562897	0.0739753	0.767106	0.0280421
K-k141_1748235||full	5196	VirSorter2 score ≥ 0.9	0.933	0.6	0.3	0.827	0.793	0.933	dsDNAphage	0	62.5	0	0.364916	0.132185	0.207553	0.144592
K-k141_2060357||full	5117	VirSorter2 score ≥ 0.9DeepVirFinder score ≥ 0.9 (p < 0.05)	0.947	0.953	0.17	0.607	0.927	0.953	NCLDV	0	100	0	0.65545	0.0544506	0.999678	0.00243598
K-k141_1645480||full	5271	VirSorter2 score ≥ 0.75 AND CAT-based	0.78	0.24	0.565	0.38	0.567	0.78	dsDNAphage	0	33.3	0	0.674832	0.0506912	0.524002	0.0535161
K-k141_820537||full	9617	VirSorter2 score ≥ 0.9DeepVirFinder score ≥ 0.9 (p < 0.05)	0.9	0.793	0.31	0.54	0.927	0.927	lavidaviridae	0	27.8	0	0.581668	0.0694882	0.99977	0.00209608
K-k141_298144||full	5974	VirSorter2 score ≥ 0.9	0.753	0.88	0.095	0.52	0.967	0.967	lavidaviridae	0	30	0	0.317481	0.154257	0.572802	0.0452829
K-k141_1860237||full	5072	VirSorter2 score ≥ 0.75 AND CAT-based	0.84	0.393	0.015	0.053	0.08	0.84	dsDNAphage	0	30	10	0.0429302	0.478656	0.0626059	0.219881
K-k141_1447036||full	5203	VirSorter2 score ≥ 0.75 AND CAT-based	0.793	0.44	0.37	0.84	0.74	0.84	ssDNA	0	75	0	0.0526897	0.444215	0.338743	0.110375
K-k141_1140475||full	8118	VirSorter2 score ≥ 0.9	0.907	0.093	0.095	0.207	0.087	0.907	dsDNAphage	0	23.1	0	0.389854	0.123818	0.689933	0.0340094
K-k141_830575||full	7420	VirSorter2 score ≥ 0.9	0.94	0.907	0.395	0.873	0.927	0.94	dsDNAphage	0	26.7	0	0.208674	0.216832	0.810336	0.0244165
K-k141_1556356||full	11703	VirSorter2 score ≥ 0.9	0.82	0.447	0.275	0.54	0.973	0.973	lavidaviridae	0	60	0	0.0390705	0.494179	0.0579242	0.225111
K-sec_assembly_k141_1561567||full	5076	DeepVirFinder score ≥ 0.9 (p < 0.05)	0.733	0.76	0.335	0.793	0.367	0.793	ssDNA	0	33.3	0	0.505334	0.0865874	0.979494	0.00934738
K-sec_assembly_k141_897037||full	5230	VirSorter2 score ≥ 0.75 AND DeepVirFinder score ≥ 0.7 (p < 0.05) AND CAT-based	0.793	0.34	0.46	0.353	0.467	0.793	dsDNAphage	0	14.3	0	0.655051	0.0544506	0.813859	0.024171
K-sec_assembly_k141_2066366||full	5127	VirSorter2 score ≥ 0.75 AND CAT-based	0.847	0.827	0.085	0.193	0.533	0.847	dsDNAphage	0	20	0	0.653941	0.0546932	0.699218	0.033103
K-sec_assembly_k141_1851805||full	5572	VirSorter2 score ≥ 0.9	0.8	0.733	0.255	0.693	0.94	0.94	lavidaviridae	0	60	0	0.223657	0.204948	0.0376444	0.253437
K-sec_assembly_k141_535035||full	5809	VirSorter2 score ≥ 0.75 AND CAT-based	0.847	0.487	0.01	0.06	0.88	0.88	lavidaviridae	0	50	8.3	0.431141	0.109265	0.355767	0.106655
K-sec_assembly_k141_1868836||full	5004	DeepVirFinder score ≥ 0.9 (p < 0.05)	0.867	0.26	0.485	0.78	0.68	0.867	dsDNAphage	0	8.3	0	0.453638	0.102353	0.955195	0.0130108
K-sec_assembly_k141_987124||full	5313	VirSorter2 score ≥ 0.9DeepVirFinder score ≥ 0.9 (p < 0.05)	0.98	0.433	0.505	0.927	0.873	0.98	dsDNAphage	0	20	0	0.637052	0.0578462	0.990035	0.00738349
K-sec_assembly_k141_1949169||full	5414	VirSorter2 score ≥ 0.9	0.82	0.547	0.195	0.86	1	1	lavidaviridae	0	33.3	0	0.51504	0.0840407	0.224568	0.139134
K-sec_assembly_k141_399024||full	5241	VirSorter2 score ≥ 0.9	0.853	0.9	0.215	0.867	0.96	0.96	lavidaviridae	0	60	0	0.0276057	0.560878	0.482132	0.0731173
K-sec_assembly_k141_2178558||full	5417	VirSorter2 score ≥ 0.9DeepVirFinder score ≥ 0.9 (p < 0.05)	0.9	0.22	0.005	0.033	0.02	0.9	dsDNAphage	0	62.5	12.5	0.504323	0.0865874	0.973993	0.0100461
K-sec_assembly_k141_213590||full	5448	VirSorter2 score ≥ 0.9DeepVirFinder score ≥ 0.9 (p < 0.05)	0.92	0.12	0.465	0.467	0.56	0.92	dsDNAphage	0	10.5	0	0.408649	0.116663	0.980455	0.00923408
K-NODE_6520_length_5526_cov_179.766770||full	5471	VirSorter2 score ≥ 0.9	0.747	0.747	0.305	0.887	0.967	0.967	lavidaviridae	0	60	0	0.574518	0.0715498	0.401317	0.0962875
K-k141_2073652||full	7365	VirSorter2 score ≥ 0.9	0.727	0.853	0.385	0.347	0.92	0.92	lavidaviridae	0	14.3	0	0.265186	0.181179	0.696588	0.0333484
K-NODE_713_length_26157_cov_21.112290	26157	VirSorter2 score ≥ 0.9	1	0.207	0.005	0.227	0.253	1	dsDNAphage	5	51.4	0	0.898641	0.0134611	0.855122	0.0211496
K-NODE_1006_length_20582_cov_13.734058	20582	VirSorter2 score ≥ 0.9DeepVirFinder score ≥ 0.9 (p < 0.05)	1	0.787	0.015	0.167	0.74	1	dsDNAphage	4	60.7	3.6	0.826186	0.024618	0.996166	0.00570285
K-NODE_1202_length_18228_cov_20.916139	18228	VirSorter2 score ≥ 0.9	1	0.407	0.075	0.58	0.593	1	dsDNAphage	5	60.9	0	0.798729	0.0287412	0.308616	0.117116
K-NODE_1216_length_18131_cov_6.740651	18131	VirFinder score ≥ 0.7 (p < 0.05) AND CAT-based											0.717521	0.0425661	0.357478	0.106296
K-NODE_1333_length_16889_cov_22.427587	16889	VirSorter2 score ≥ 0.9	1	0.3	0.215	0.4	0.62	1	dsDNAphage	1	52	0	0.797072	0.0288625	0.688806	0.0340471
K-NODE_1354_length_16628_cov_76.511555	16628	DeepVirFinder score ≥ 0.9 (p < 0.05)											0.74582	0.0372302	0.947055	0.0140683
K-NODE_1462_length_15809_cov_20.958614	15809	VirFinder score ≥ 0.7 (p < 0.05) AND DeepVirFinder score ≥ 0.7 (p < 0.05) AND CAT-based											0.726648	0.0411108	0.843771	0.0219427
K-NODE_1666_length_14578_cov_884.933829	14578	VirSorter2 score ≥ 0.9DeepVirFinder score ≥ 0.9 (p < 0.05)	1	0.013	0	0.013	0.1	1	dsDNAphage	3	25	5	0.76449	0.0345622	0.998338	0.00439988
K-NODE_1673_length_14535_cov_85.438329	14535	DeepVirFinder score ≥ 0.9 (p < 0.05)											0.890431	0.0147951	0.963747	0.0117645
K-NODE_1709_length_14304_cov_132.175381	14304	VirFinder score ≥ 0.7 (p < 0.05) AND CAT-based											0.7971	0.0288625	0.607907	0.0414495
K-NODE_1987_length_12862_cov_53.007184	12862	VirFinder score ≥ 0.7 (p < 0.05) AND CAT-based											0.725853	0.0411108	0.645367	0.0375217
K-NODE_2094_length_12430_cov_14.969293	12430	VirFinder score ≥ 0.7 (p < 0.05) AND CAT-based											0.876406	0.0169779	0.367472	0.104162
K-NODE_2396_length_11443_cov_88.751844	11443	VirFinder score ≥ 0.7 (p < 0.05) AND CAT-based											0.702645	0.0453553	0.0736696	0.209174
K-NODE_2440_length_11292_cov_92.184836	11292	VirFinder score ≥ 0.7 (p < 0.05) AND CAT-based											0.740847	0.0378365	0.180502	0.15358
K-NODE_2526_length_11009_cov_7.422403	11009	VirSorter2 score ≥ 0.9	1	0.273	0.355	0.933	0.653	1	dsDNAphage	2	100	0	0.827355	0.024618	0.872592	0.0199222
K-NODE_2565_length_10862_cov_11.547515	10862	VirSorter2 score ≥ 0.9DeepVirFinder score ≥ 0.9 (p < 0.05)	0.987	0.173	0.115	0.067	0.793	0.987	dsDNAphage	3	36.4	9.1	0.887029	0.0150376	0.995122	0.00602387
K-NODE_2589_length_10799_cov_6.398362	10799	VirFinder score ≥ 0.7 (p < 0.05) AND CAT-based											0.797357	0.0288625	0.512411	0.056462
K-NODE_2620_length_10695_cov_14.990602	10695	VirFinder score ≥ 0.7 (p < 0.05) AND CAT-based											0.741707	0.037594	0.140272	0.169178
K-NODE_2785_length_10255_cov_54.948333	10255	VirSorter2 score ≥ 0.9	0.98	0.18	0.05	0.173	0.687	0.98	dsDNAphage	2	26.3	5.3	0.721673	0.0419597	0.202661	0.145989
K-NODE_2789_length_10241_cov_78.344885	10241	DeepVirFinder score ≥ 0.9 (p < 0.05)											0.799484	0.0287412	0.922356	0.0161077
K-NODE_2932_length_9858_cov_7.726512	9858	VirFinder score ≥ 0.7 (p < 0.05) AND CAT-based											0.735889	0.0388067	0.465908	0.0791034
K-NODE_2997_length_9723_cov_6.276065	9723	VirFinder score ≥ 0.7 (p < 0.05) AND CAT-based											0.742821	0.037594	0.116859	0.180338
K-NODE_3124_length_9442_cov_19.069884	9442	VirFinder score ≥ 0.7 (p < 0.05) AND CAT-based											0.769777	0.0333495	0.281509	0.124197
K-NODE_3140_length_9410_cov_8.095885	9410	DeepVirFinder score ≥ 0.9 (p < 0.05)											0.803445	0.0281349	0.999846	0.00190724
K-NODE_3276_length_9157_cov_16.938915	9157	DeepVirFinder score ≥ 0.9 (p < 0.05)											0.728654	0.0408683	0.922826	0.0160699
K-NODE_3278_length_9155_cov_10.981648	9155	VirFinder score ≥ 0.7 (p < 0.05) AND CAT-based											0.721691	0.0419597	0.170264	0.15713
K-NODE_3399_length_8896_cov_14.329375	8896	VirFinder score ≥ 0.7 (p < 0.05) AND DeepVirFinder score ≥ 0.7 (p < 0.05) AND CAT-based											0.73975	0.0379578	0.83575	0.022547
K-NODE_3450_length_8808_cov_7.292814	8808	VirFinder score ≥ 0.7 (p < 0.05) AND CAT-based											0.878462	0.0166141	0.104337	0.187306
K-NODE_3483_length_8728_cov_13.592413	8728	DeepVirFinder score ≥ 0.9 (p < 0.05)											0.868763	0.0181906	0.999451	0.00296473
K-NODE_3489_length_8721_cov_28.679898	8721	VirFinder score ≥ 0.7 (p < 0.05) AND CAT-based											0.892625	0.0141887	0.435386	0.0874688
K-NODE_3572_length_8564_cov_243.338700	8564	VirSorter2 score ≥ 0.9DeepVirFinder score ≥ 0.9 (p < 0.05)	1	0.187	0.14	0.273	0.473	1	dsDNAphage	6	81.8	0	0.861746	0.0194033	0.997768	0.00481532
K-NODE_3584_length_8546_cov_5.234837	8546	VirFinder score ≥ 0.7 (p < 0.05) AND CAT-based											0.740836	0.0378365	0.403958	0.0952678
K-NODE_3683_length_8392_cov_18.704330	8392	DeepVirFinder score ≥ 0.9 (p < 0.05)											0.816185	0.025952	0.946378	0.0140683
K-NODE_3714_length_8313_cov_16.602930	8313	VirFinder score ≥ 0.7 (p < 0.05) AND CAT-based											0.767697	0.033592	0.35811	0.106164
K-NODE_3791_length_8187_cov_8881.474668	8187	VirSorter2 score ≥ 0.9	0.993	0.047	0.025	0.033	0.247	0.993	dsDNAphage	7	60	6.7	0.875359	0.0170992	0.888498	0.0186192
K-NODE_3798_length_8172_cov_66.225453	8172	VirFinder score ≥ 0.7 (p < 0.05) AND CAT-based											0.711579	0.0440213	0.160359	0.160681
K-NODE_3867_length_8068_cov_111.979783	8068	VirSorter2 score ≥ 0.75 AND VirFinder score ≥ 0.7 (p < 0.05) AND DeepVirFinder score ≥ 0.7 (p < 0.05)	0.647	0.813	0.015	0.087	0.247	0.813	NCLDV	0	17.6	5.9	0.881065	0.0162503	0.893917	0.018166
K-NODE_3870_length_8064_cov_5.924335	8064	VirSorter2 score ≥ 0.9DeepVirFinder score ≥ 0.9 (p < 0.05)	1	0.32	0.145	0.7	0.32	1	dsDNAphage	5	50	0	0.854303	0.0207373	0.995266	0.00600499
K-NODE_3876_length_8056_cov_12.258968	8056	VirFinder score ≥ 0.7 (p < 0.05) AND DeepVirFinder score ≥ 0.7 (p < 0.05) AND CAT-based											0.758515	0.0354111	0.805657	0.0248508
K-NODE_3987_length_7853_cov_29.946140	7853	VirFinder score ≥ 0.7 (p < 0.05) AND CAT-based											0.718069	0.0425661	0.285349	0.12331
K-NODE_4002_length_7832_cov_5.571429	7832	VirFinder score ≥ 0.7 (p < 0.05) AND CAT-based											0.854464	0.0207373	0.45063	0.0832767
K-NODE_4024_length_7794_cov_5.143042	7794	VirSorter2 score ≥ 0.9DeepVirFinder score ≥ 0.9 (p < 0.05)	1	0.673	0.04	0.32	0.233	1	dsDNAphage	1	54.5	0	0.751647	0.0367451	0.98153	0.00908301
K-NODE_4078_length_7729_cov_126.214621	7729	VirFinder score ≥ 0.7 (p < 0.05) AND CAT-based											0.791626	0.0299539	0.528301	0.0527985
K-NODE_4114_length_7679_cov_6.024003	7679	VirFinder score ≥ 0.7 (p < 0.05) AND CAT-based											0.82857	0.0244967	0.5799	0.0444709
K-NODE_4178_length_7579_cov_94.538809	7579	VirFinder score ≥ 0.7 (p < 0.05) AND DeepVirFinder score ≥ 0.7 (p < 0.05) AND CAT-based											0.85394	0.0207373	0.831185	0.0229058
K-NODE_4208_length_7534_cov_493.874582	7534	DeepVirFinder score ≥ 0.9 (p < 0.05)											0.78763	0.0305603	0.991183	0.00719465
K-NODE_4282_length_7408_cov_93.763362	7408	VirFinder score ≥ 0.7 (p < 0.05) AND DeepVirFinder score ≥ 0.7 (p < 0.05) AND CAT-based											0.814793	0.0261945	0.821284	0.0235856
K-NODE_4326_length_7363_cov_6.610153	7363	VirFinder score ≥ 0.7 (p < 0.05) AND CAT-based											0.844027	0.0224351	0.543635	0.049966
K-NODE_4583_length_7062_cov_6.137006	7062	VirFinder score ≥ 0.7 (p < 0.05) AND CAT-based											0.73834	0.0382003	0.472187	0.0766674
K-NODE_4613_length_7026_cov_19.367953	7026	VirFinder score ≥ 0.7 (p < 0.05) AND DeepVirFinder score ≥ 0.7 (p < 0.05) AND CAT-based											0.834361	0.0237691	0.73027	0.0305914
K-NODE_4677_length_6946_cov_10.506313	6946	VirFinder score ≥ 0.7 (p < 0.05) AND CAT-based											0.820317	0.0253456	0.541514	0.0502304
K-NODE_4681_length_6945_cov_7.898258	6945	VirFinder score ≥ 0.7 (p < 0.05) AND CAT-based											0.827532	0.024618	0.689578	0.0340094
K-NODE_4703_length_6923_cov_6.575859	6923	VirFinder score ≥ 0.7 (p < 0.05) AND DeepVirFinder score ≥ 0.7 (p < 0.05) AND CAT-based											0.772452	0.0328644	0.891101	0.0183737
K-NODE_4707_length_6920_cov_17.223452	6920	VirFinder score ≥ 0.7 (p < 0.05) AND CAT-based											0.739605	0.0380791	0.472396	0.0766485
K-NODE_4807_length_6818_cov_6.034156	6818	VirFinder score ≥ 0.7 (p < 0.05) AND DeepVirFinder score ≥ 0.7 (p < 0.05) AND CAT-based											0.776694	0.0326219	0.782557	0.0266636
K-NODE_4811_length_6813_cov_12.660255	6813	VirSorter2 score ≥ 0.9DeepVirFinder score ≥ 0.9 (p < 0.05)	0.96	0.047	0	0.013	0.047	0.96	dsDNAphage	1	33.3	11.1	0.805636	0.0278923	0.999925	0.00145404
K-NODE_4931_length_6696_cov_6.621744	6696	VirFinder score ≥ 0.7 (p < 0.05) AND DeepVirFinder score ≥ 0.7 (p < 0.05) AND CAT-based											0.771814	0.0329857	0.791602	0.0260027
K-NODE_4949_length_6677_cov_25.136666	6677	VirFinder score ≥ 0.7 (p < 0.05) AND DeepVirFinder score ≥ 0.7 (p < 0.05) AND CAT-based											0.721851	0.0419597	0.727675	0.030818
K-NODE_5151_length_6504_cov_57.082648	6504	VirSorter2 score ≥ 0.9DeepVirFinder score ≥ 0.9 (p < 0.05)	1	0.367	0.195	0.533	0.72	1	dsDNAphage	6	77.8	0	0.727718	0.0408683	0.990788	0.0072513
K-NODE_5224_length_6442_cov_7.725067	6442	VirFinder score ≥ 0.7 (p < 0.05) AND DeepVirFinder score ≥ 0.7 (p < 0.05) AND CAT-based											0.817307	0.0257094	0.711322	0.0321965
K-NODE_5351_length_6326_cov_5.406634	6326	VirFinder score ≥ 0.7 (p < 0.05) AND CAT-based											0.730805	0.0406258	0.366755	0.104426
K-NODE_5399_length_6290_cov_4.373536	6290	VirFinder score ≥ 0.7 (p < 0.05) AND CAT-based											0.838343	0.023284	0.553377	0.0479643
K-NODE_5401_length_6288_cov_18.556554	6288	VirFinder score ≥ 0.7 (p < 0.05) AND CAT-based											0.852199	0.0209799	0.428175	0.0896593
K-NODE_5442_length_6253_cov_7.212972	6253	VirFinder score ≥ 0.7 (p < 0.05) AND CAT-based											0.82974	0.0243755	0.085758	0.19892
K-NODE_5469_length_6241_cov_5.741675	6241	VirFinder score ≥ 0.7 (p < 0.05) AND DeepVirFinder score ≥ 0.7 (p < 0.05) AND CAT-based											0.742341	0.037594	0.754674	0.0289863
K-NODE_5477_length_6233_cov_7.394140	6233	VirFinder score ≥ 0.7 (p < 0.05) AND CAT-based											0.823711	0.0249818	0.284724	0.123423
K-NODE_5560_length_6168_cov_56.795845	6168	VirFinder score ≥ 0.7 (p < 0.05) AND CAT-based											0.810212	0.0269221	0.597339	0.0426958
K-NODE_5599_length_6146_cov_6.225579	6146	DeepVirFinder score ≥ 0.9 (p < 0.05)											0.703831	0.0452341	0.930527	0.0155412
K-NODE_5606_length_6140_cov_51.509449	6140	VirFinder score ≥ 0.7 (p < 0.05) AND CAT-based											0.841739	0.0226777	0.544624	0.0497772
K-NODE_5643_length_6117_cov_7.591554	6117	VirFinder score ≥ 0.7 (p < 0.05) AND CAT-based											0.819673	0.0253456	0.644581	0.0375595
K-NODE_5689_length_6089_cov_7.705668	6089	VirFinder score ≥ 0.7 (p < 0.05) AND DeepVirFinder score ≥ 0.7 (p < 0.05) AND CAT-based											0.778248	0.0322581	0.715157	0.0318378
K-NODE_5719_length_6069_cov_7.441802	6069	VirFinder score ≥ 0.7 (p < 0.05) AND CAT-based											0.70641	0.0445064	0.320539	0.114378
K-NODE_5740_length_6052_cov_25.092880	6052	VirFinder score ≥ 0.7 (p < 0.05) AND DeepVirFinder score ≥ 0.7 (p < 0.05) AND CAT-based											0.732882	0.0395343	0.84626	0.0218294
K-NODE_5786_length_6023_cov_473.571046	6023	VirSorter2 score ≥ 0.9	0.973	0.067	0.075	0.073	0.7	0.973	dsDNAphage	1	30	10	0.724255	0.0411108	0.66328	0.0360677
K-NODE_5835_length_5981_cov_25.896051	5981	DeepVirFinder score ≥ 0.9 (p < 0.05)											0.782042	0.0315304	0.914476	0.0166742
K-NODE_5856_length_5970_cov_16.673204	5970	VirFinder score ≥ 0.7 (p < 0.05) AND CAT-based											0.786613	0.0306815	0.248913	0.132676
K-NODE_5883_length_5953_cov_7.105968	5953	VirSorter2 score ≥ 0.9DeepVirFinder score ≥ 0.9 (p < 0.05)	1	0.573	0.27	0.473	0.313	1	dsDNAphage	1	80	0	0.737811	0.0385642	0.927837	0.0157867
K-NODE_5898_length_5945_cov_8.220204	5945	VirFinder score ≥ 0.7 (p < 0.05) AND CAT-based											0.774089	0.0326219	0.216802	0.141174
K-NODE_5912_length_5934_cov_11.612179	5934	VirFinder score ≥ 0.7 (p < 0.05) AND DeepVirFinder score ≥ 0.7 (p < 0.05) AND CAT-based											0.83132	0.0242542	0.824468	0.0233968
K-NODE_6021_length_5857_cov_6.987246	5857	VirSorter2 score ≥ 0.9DeepVirFinder score ≥ 0.9 (p < 0.05)	0.967	0.24	0.76	0.82	0.873	0.967	dsDNAphage	1	50	0	0.866899	0.018797	0.999998	0.00047209
K-NODE_6027_length_5854_cov_5.970340	5854	VirFinder score ≥ 0.7 (p < 0.05) AND CAT-based											0.756992	0.0355324	0.486738	0.0708513
K-NODE_6085_length_5815_cov_7.234028	5815	VirFinder score ≥ 0.7 (p < 0.05) AND CAT-based											0.803009	0.0283774	0.211999	0.1431
K-NODE_6181_length_5742_cov_183.727624	5742	VirFinder score ≥ 0.7 (p < 0.05) AND CAT-based											0.734685	0.0391705	0.541033	0.050287
K-NODE_6237_length_5709_cov_7.753626	5709	VirFinder score ≥ 0.7 (p < 0.05) AND DeepVirFinder score ≥ 0.7 (p < 0.05) AND CAT-based											0.703583	0.0452341	0.757267	0.0288353
K-NODE_6278_length_5679_cov_7.121622	5679	VirFinder score ≥ 0.7 (p < 0.05) AND CAT-based											0.714824	0.0430512	0.602135	0.0420349
K-NODE_6280_length_5678_cov_15.927974	5678	DeepVirFinder score ≥ 0.9 (p < 0.05)											0.866133	0.018797	0.997788	0.00481532
K-NODE_6378_length_5614_cov_4.651376	5614	VirFinder score ≥ 0.7 (p < 0.05) AND CAT-based											0.720447	0.042081	0.639455	0.0381826
K-NODE_6393_length_5605_cov_9.487568	5605	VirFinder score ≥ 0.7 (p < 0.05) AND CAT-based											0.716912	0.0426874	0.297124	0.119911
K-NODE_6436_length_5581_cov_7.786645	5581	VirFinder score ≥ 0.7 (p < 0.05) AND CAT-based											0.855526	0.0206161	0.495671	0.0664514
K-NODE_6464_length_5565_cov_16.935935	5565	DeepVirFinder score ≥ 0.9 (p < 0.05)											0.74739	0.0371089	0.999496	0.00294584
K-NODE_6475_length_5554_cov_13.089653	5554	VirFinder score ≥ 0.7 (p < 0.05) AND CAT-based											0.799721	0.0287412	0.266366	0.127804
K-NODE_6554_length_5502_cov_5.603084	5502	VirFinder score ≥ 0.7 (p < 0.05) AND CAT-based											0.73299	0.0395343	0.58585	0.0439044
K-NODE_6575_length_5489_cov_22.504417	5489	DeepVirFinder score ≥ 0.9 (p < 0.05)											0.803426	0.0281349	0.993799	0.00659038
K-NODE_6593_length_5480_cov_28.634470	5480	VirFinder score ≥ 0.7 (p < 0.05) AND CAT-based											0.88044	0.0162503	0.682922	0.0345759
K-NODE_6605_length_5475_cov_6.325646	5475	VirFinder score ≥ 0.7 (p < 0.05) AND CAT-based											0.700058	0.0459617	0.48779	0.0703792
K-NODE_6613_length_5469_cov_6.948467	5469	VirFinder score ≥ 0.7 (p < 0.05) AND CAT-based											0.832664	0.0238904	0.231882	0.136982
K-NODE_6618_length_5464_cov_8.296543	5464	VirFinder score ≥ 0.7 (p < 0.05) AND CAT-based											0.756949	0.0355324	0.0947487	0.192802
K-NODE_6733_length_5402_cov_6.233215	5402	VirSorter2 score ≥ 0.9DeepVirFinder score ≥ 0.9 (p < 0.05)	0.993	0.2	0.145	0.88	0.527	0.993	dsDNAphage	3	77.8	0	0.79767	0.0288625	0.961027	0.0121988
K-NODE_6741_length_5399_cov_4.102545	5399	VirFinder score ≥ 0.7 (p < 0.05) AND CAT-based											0.767021	0.033592	0.589451	0.0435267
K-NODE_6818_length_5361_cov_5.115718	5361	DeepVirFinder score ≥ 0.9 (p < 0.05)											0.774312	0.0326219	0.935207	0.0151635
K-NODE_6821_length_5358_cov_8.491797	5358	DeepVirFinder score ≥ 0.9 (p < 0.05)											0.89993	0.0130973	0.961209	0.012161
K-NODE_6825_length_5357_cov_8.287250	5357	VirFinder score ≥ 0.7 (p < 0.05) AND CAT-based											0.790579	0.0300752	0.0812071	0.202602
K-NODE_6833_length_5352_cov_79.384935	5352	VirFinder score ≥ 0.7 (p < 0.05) AND CAT-based											0.775795	0.0326219	0.0590074	0.224073
K-NODE_6900_length_5318_cov_10.598708	5318	VirFinder score ≥ 0.7 (p < 0.05) AND DeepVirFinder score ≥ 0.7 (p < 0.05) AND CAT-based											0.822785	0.0251031	0.757302	0.0288353
K-NODE_6944_length_5296_cov_6.057813	5296	DeepVirFinder score ≥ 0.9 (p < 0.05)	0.68	0.733	0.27	0.673	0.867	0.867	lavidaviridae	0	33.3	0	0.863007	0.0191608	0.997438	0.00502304
K-NODE_7252_length_5146_cov_5.565704	5146	VirFinder score ≥ 0.7 (p < 0.05) AND DeepVirFinder score ≥ 0.7 (p < 0.05) AND CAT-based											0.825723	0.024618	0.790707	0.0260971
K-NODE_7255_length_5144_cov_7.327373	5144	VirFinder score ≥ 0.7 (p < 0.05) AND CAT-based											0.744165	0.0373514	0.29532	0.12044
K-NODE_7321_length_5116_cov_7.405849	5116	VirFinder score ≥ 0.7 (p < 0.05) AND CAT-based											0.81543	0.0261945	0.383737	0.100366
K-NODE_7414_length_5077_cov_24.057945	5077	VirFinder score ≥ 0.7 (p < 0.05) AND CAT-based											0.792494	0.0297114	0.107758	0.185097
K-NODE_7436_length_5066_cov_17.862702	5066	DeepVirFinder score ≥ 0.9 (p < 0.05)											0.822679	0.0251031	0.999997	0.000509857
K-NODE_7469_length_5054_cov_9.890378	5054	VirFinder score ≥ 0.7 (p < 0.05) AND CAT-based											0.837033	0.0234053	0.406786	0.0945502
K-NODE_7473_length_5051_cov_78.064251	5051	VirFinder score ≥ 0.7 (p < 0.05) AND CAT-based											0.803806	0.0281349	0.410211	0.0936815
K-NODE_7503_length_5033_cov_59.483126	5033	VirSorter2 score ≥ 0.9DeepVirFinder score ≥ 0.9 (p < 0.05)	0.993	0.28	0.45	0.707	0.733	0.993	dsDNAphage	2	60	0	0.893592	0.0140674	0.943339	0.0143704
K-NODE_7562_length_5008_cov_3.970725	5008	VirFinder score ≥ 0.7 (p < 0.05) AND DeepVirFinder score ≥ 0.7 (p < 0.05) AND CAT-based											0.829222	0.0244967	0.74123	0.0298361
K-NODE_719_length_28622_cov_23.919873	28622	VirSorter2 score ≥ 0.9DeepVirFinder score ≥ 0.9 (p < 0.05)	0.993	0.12	0.01	0.073	0.087	0.993	dsDNAphage	4	34.1	4.5	0.878696	0.0166141	0.999356	0.00304026
K-NODE_1469_length_19730_cov_24.134892	19730	VirSorter2 score ≥ 0.9DeepVirFinder score ≥ 0.9 (p < 0.05)	1	0.38	0.14	0.213	0.547	1	dsDNAphage	10	73.1	0	0.881288	0.0162503	0.999007	0.00362565
K-NODE_1616_length_18668_cov_13.690646	18668	VirFinder score ≥ 0.7 (p < 0.05) AND CAT-based											0.847515	0.02195	0.146285	0.16644
K-NODE_1955_length_16676_cov_7.425486	16676	VirFinder score ≥ 0.7 (p < 0.05) AND CAT-based											0.738571	0.0382003	0.216265	0.141287
K-NODE_1977_length_16558_cov_22.969642	16558	VirFinder score ≥ 0.7 (p < 0.05) AND CAT-based											0.703646	0.0452341	0.226801	0.138625
K-NODE_2124_length_15808_cov_40.821558	15808	DeepVirFinder score ≥ 0.9 (p < 0.05)											0.771221	0.0329857	0.945878	0.0141061
K-NODE_2457_length_14580_cov_10.413012	14580	VirSorter2 score ≥ 0.9	0.987	0.113	0.015	0.007	0.107	0.987	dsDNAphage	2	31.2	6.2	0.757094	0.0355324	0.549932	0.0487575
K-NODE_2769_length_13579_cov_103.204008	13579	VirFinder score ≥ 0.7 (p < 0.05) AND DeepVirFinder score ≥ 0.7 (p < 0.05) AND CAT-based											0.76523	0.0340771	0.883086	0.0190158
K-NODE_2793_length_13505_cov_22.298885	13505	VirSorter2 score ≥ 0.9DeepVirFinder score ≥ 0.9 (p < 0.05)	0.993	0.327	0.025	0.22	0.36	0.993	dsDNAphage	1	30	0	0.721648	0.0419597	0.995153	0.00602387
K-NODE_2884_length_13251_cov_17.754623	13251	VirFinder score ≥ 0.7 (p < 0.05) AND CAT-based											0.701647	0.0454766	0.454589	0.0823325
K-NODE_2900_length_13205_cov_116.019696	13205	VirFinder score ≥ 0.7 (p < 0.05) AND DeepVirFinder score ≥ 0.7 (p < 0.05) AND CAT-based											0.75629	0.0357749	0.702635	0.032763
K-NODE_3371_length_12028_cov_31.782344	12028	VirFinder score ≥ 0.7 (p < 0.05) AND CAT-based											0.754022	0.0361387	0.50936	0.0574061
K-NODE_3588_length_11556_cov_36.173898	11556	VirFinder score ≥ 0.7 (p < 0.05) AND DeepVirFinder score ≥ 0.7 (p < 0.05) AND CAT-based											0.735963	0.0388067	0.752482	0.0291185
K-NODE_4084_length_10598_cov_30.009390	10598	VirFinder score ≥ 0.7 (p < 0.05) AND CAT-based											0.748023	0.0368664	0.392366	0.0984024
K-NODE_4104_length_10556_cov_15.455385	10556	VirFinder score ≥ 0.7 (p < 0.05) AND DeepVirFinder score ≥ 0.7 (p < 0.05) AND CAT-based											0.806278	0.0276498	0.710946	0.0322532
K-NODE_4403_length_10103_cov_12.416899	10103	VirFinder score ≥ 0.7 (p < 0.05) AND CAT-based											0.817745	0.0257094	0.145703	0.166686
K-NODE_4788_length_9497_cov_7.739038	9497	VirFinder score ≥ 0.7 (p < 0.05) AND CAT-based											0.776381	0.0326219	0.0579182	0.22513
K-NODE_5328_length_8787_cov_9.978814	8787	VirFinder score ≥ 0.7 (p < 0.05) AND CAT-based											0.743469	0.037594	0.185148	0.152089
K-NODE_5399_length_8709_cov_14.142362	8709	VirFinder score ≥ 0.7 (p < 0.05) AND DeepVirFinder score ≥ 0.7 (p < 0.05) AND CAT-based											0.838829	0.0231627	0.706687	0.0325931
K-NODE_5798_length_8272_cov_9.678228	8272	VirSorter2 score ≥ 0.9	0.973	0.22	0.005	0.013	0.08	0.973	dsDNAphage	3	45.5	27.3	0.739425	0.0382003	0.529558	0.0525531
K-NODE_5826_length_8240_cov_11.233842	8240	VirFinder score ≥ 0.7 (p < 0.05) AND CAT-based											0.736686	0.0386854	0.30225	0.118627
K-NODE_6073_length_7984_cov_11.747888	7984	VirFinder score ≥ 0.7 (p < 0.05) AND DeepVirFinder score ≥ 0.7 (p < 0.05) AND CAT-based											0.804073	0.0281349	0.752554	0.0291185
K-NODE_6096_length_7962_cov_125.601998	7962	DeepVirFinder score ≥ 0.9 (p < 0.05)											0.896266	0.0138249	0.986237	0.00825213
K-NODE_6139_length_7913_cov_10.189107	7913	VirFinder score ≥ 0.7 (p < 0.05) AND CAT-based											0.724426	0.0411108	0.271683	0.126709
K-NODE_6254_length_7816_cov_10.781858	7816	VirFinder score ≥ 0.7 (p < 0.05) AND CAT-based											0.711344	0.0440213	0.15519	0.162852
K-NODE_6303_length_7779_cov_8.478120	7779	VirFinder score ≥ 0.7 (p < 0.05) AND DeepVirFinder score ≥ 0.7 (p < 0.05) AND CAT-based											0.739893	0.0379578	0.710244	0.0322721
K-NODE_6373_length_7720_cov_5.313242	7720	VirFinder score ≥ 0.7 (p < 0.05) AND CAT-based											0.765996	0.0339559	0.209828	0.143893
K-NODE_6392_length_7703_cov_4.792103	7703	VirFinder score ≥ 0.7 (p < 0.05) AND CAT-based											0.738951	0.0382003	0.501482	0.0610696
K-NODE_6400_length_7694_cov_9.004189	7694	VirFinder score ≥ 0.7 (p < 0.05) AND CAT-based											0.823196	0.0251031	0.365167	0.104672
K-NODE_6653_length_7472_cov_11.614804	7472	VirFinder score ≥ 0.7 (p < 0.05) AND CAT-based											0.771679	0.0329857	0.200858	0.146537
K-NODE_6697_length_7444_cov_10.735282	7444	DeepVirFinder score ≥ 0.9 (p < 0.05)											0.867337	0.0185545	0.921608	0.0162399
K-NODE_6751_length_7410_cov_10.535010	7410	VirFinder score ≥ 0.7 (p < 0.05) AND CAT-based											0.858863	0.0198884	0.37375	0.102821
K-NODE_6901_length_7274_cov_11.292838	7274	VirFinder score ≥ 0.7 (p < 0.05) AND DeepVirFinder score ≥ 0.7 (p < 0.05) AND CAT-based											0.797572	0.0288625	0.813897	0.024171
K-NODE_6936_length_7253_cov_18.321756	7253	VirFinder score ≥ 0.7 (p < 0.05) AND CAT-based											0.815151	0.0261945	0.219682	0.140475
K-NODE_6967_length_7233_cov_30.425885	7233	VirFinder score ≥ 0.7 (p < 0.05) AND CAT-based											0.869045	0.0181906	0.470767	0.077215
K-NODE_7002_length_7216_cov_12.744309	7216	VirFinder score ≥ 0.7 (p < 0.05) AND DeepVirFinder score ≥ 0.7 (p < 0.05) AND CAT-based											0.872249	0.0177056	0.7336	0.0302893
K-NODE_7102_length_7128_cov_4.868797	7128	VirFinder score ≥ 0.7 (p < 0.05) AND CAT-based											0.717821	0.0425661	0.393662	0.0980625
K-NODE_7497_length_6842_cov_76.260645	6842	VirFinder score ≥ 0.7 (p < 0.05) AND CAT-based											0.843923	0.0225564	0.169032	0.157603
K-NODE_7636_length_6756_cov_94.410237	6756	VirFinder score ≥ 0.7 (p < 0.05) AND DeepVirFinder score ≥ 0.7 (p < 0.05) AND CAT-based											0.866801	0.018797	0.735912	0.0300438
K-NODE_7655_length_6747_cov_36.210102	6747	VirFinder score ≥ 0.7 (p < 0.05) AND CAT-based											0.867844	0.0183119	0.037151	0.254381
K-NODE_7671_length_6736_cov_18.950157	6736	VirFinder score ≥ 0.7 (p < 0.05) AND CAT-based											0.763118	0.034926	0.635906	0.0385603
K-NODE_7700_length_6713_cov_35.503154	6713	VirFinder score ≥ 0.7 (p < 0.05) AND CAT-based											0.700083	0.0459617	0.108776	0.184587
K-NODE_7748_length_6681_cov_5.248566	6681	VirFinder score ≥ 0.7 (p < 0.05) AND CAT-based											0.840532	0.0227989	0.162332	0.160076
K-NODE_7901_length_6582_cov_6.003064	6582	DeepVirFinder score ≥ 0.9 (p < 0.05)											0.721772	0.0419597	0.993121	0.00672256
K-NODE_7911_length_6575_cov_11.960736	6575	VirFinder score ≥ 0.7 (p < 0.05) AND CAT-based											0.778889	0.0321368	0.249452	0.132487
K-NODE_8303_length_6346_cov_9.523764	6346	VirFinder score ≥ 0.7 (p < 0.05) AND CAT-based											0.76068	0.0351686	0.344842	0.108864
K-NODE_8323_length_6331_cov_14.408859	6331	VirFinder score ≥ 0.7 (p < 0.05) AND CAT-based											0.728858	0.0408683	0.177136	0.154789
K-NODE_8562_length_6183_cov_5.988903	6183	VirFinder score ≥ 0.7 (p < 0.05) AND CAT-based											0.831245	0.0242542	0.334938	0.1113
K-NODE_8680_length_6114_cov_13.782967	6114	VirFinder score ≥ 0.7 (p < 0.05) AND DeepVirFinder score ≥ 0.7 (p < 0.05) AND CAT-based											0.766226	0.0338346	0.705523	0.0325931
K-NODE_8802_length_6038_cov_74.871135	6038	VirFinder score ≥ 0.7 (p < 0.05) AND CAT-based											0.867002	0.018797	0.362645	0.105144
K-NODE_8864_length_5999_cov_96.047275	5999	VirFinder score ≥ 0.7 (p < 0.05) AND CAT-based											0.764875	0.0340771	0.0819094	0.202092
K-NODE_8930_length_5966_cov_10.647437	5966	VirFinder score ≥ 0.7 (p < 0.05) AND CAT-based											0.701898	0.0454766	0.695282	0.0334429
K-NODE_9070_length_5890_cov_10.025364	5890	VirFinder score ≥ 0.7 (p < 0.05) AND CAT-based											0.859865	0.0198884	0.631008	0.0390891
K-NODE_9210_length_5823_cov_21.698162	5823	DeepVirFinder score ≥ 0.9 (p < 0.05)											0.734151	0.0391705	0.987002	0.00804441
K-NODE_9230_length_5813_cov_8.188433	5813	DeepVirFinder score ≥ 0.9 (p < 0.05)											0.748801	0.0367451	0.92601	0.0158811
K-NODE_9316_length_5772_cov_10.147280	5772	VirFinder score ≥ 0.7 (p < 0.05) AND DeepVirFinder score ≥ 0.7 (p < 0.05) AND CAT-based											0.843914	0.0225564	0.700768	0.0329141
K-NODE_9372_length_5749_cov_5.152090	5749	DeepVirFinder score ≥ 0.9 (p < 0.05)											0.778306	0.0322581	0.977454	0.00959287
K-NODE_9496_length_5688_cov_8.057341	5688	VirFinder score ≥ 0.7 (p < 0.05) AND CAT-based											0.783793	0.0308028	0.0719677	0.210798
K-NODE_9582_length_5651_cov_26.093460	5651	VirFinder score ≥ 0.7 (p < 0.05) AND CAT-based											0.708026	0.0443852	0.555172	0.0477
K-NODE_9587_length_5649_cov_6.363604	5649	VirFinder score ≥ 0.7 (p < 0.05) AND CAT-based											0.748621	0.0367451	0.0836724	0.200619
K-NODE_9650_length_5618_cov_8.071904	5618	VirFinder score ≥ 0.7 (p < 0.05) AND CAT-based											0.820549	0.0252244	0.635583	0.038617
K-NODE_9693_length_5598_cov_37.034638	5598	VirFinder score ≥ 0.7 (p < 0.05) AND CAT-based											0.724525	0.0411108	0.328438	0.112754
K-NODE_9721_length_5584_cov_82.039609	5584	VirFinder score ≥ 0.7 (p < 0.05) AND DeepVirFinder score ≥ 0.7 (p < 0.05) AND CAT-based											0.792579	0.0295901	0.746276	0.0293451
K-NODE_9950_length_5484_cov_12.960950	5484	VirFinder score ≥ 0.7 (p < 0.05) AND CAT-based											0.813305	0.0263158	0.0971757	0.191178
K-NODE_10219_length_5365_cov_17.707345	5365	VirFinder score ≥ 0.7 (p < 0.05) AND CAT-based											0.826314	0.024618	0.226687	0.138625
K-NODE_10312_length_5331_cov_6.947688	5331	VirFinder score ≥ 0.7 (p < 0.05) AND CAT-based											0.780837	0.0320155	0.346985	0.108505
K-NODE_10319_length_5329_cov_6.167615	5329	VirFinder score ≥ 0.7 (p < 0.05) AND CAT-based											0.83571	0.0234053	0.185595	0.151919
K-NODE_10613_length_5208_cov_47.481079	5208	VirFinder score ≥ 0.7 (p < 0.05) AND CAT-based											0.786815	0.0306815	0.462995	0.0801042
K-NODE_10648_length_5194_cov_33.134462	5194	VirFinder score ≥ 0.7 (p < 0.05) AND CAT-based											0.825213	0.0248605	0.378845	0.101783
K-NODE_10790_length_5135_cov_8.119488	5135	VirFinder score ≥ 0.7 (p < 0.05) AND CAT-based											0.714559	0.0431724	0.542734	0.0500415
K-NODE_10817_length_5123_cov_45.737372	5123	VirFinder score ≥ 0.7 (p < 0.05) AND CAT-based											0.750113	0.0367451	0.394251	0.0979492
K-NODE_10868_length_5107_cov_15.618171	5107	VirFinder score ≥ 0.7 (p < 0.05) AND CAT-based											0.726743	0.0411108	0.188898	0.15071
K-NODE_10913_length_5091_cov_4.646346	5091	VirFinder score ≥ 0.7 (p < 0.05) AND CAT-based											0.719851	0.0422023	0.0673204	0.214971
K-NODE_58_length_36350_cov_15.023502	36350	VirFinder score ≥ 0.7 (p < 0.05) AND CAT-based											0.796135	0.0289837	0.637244	0.0384092
K-NODE_78_length_29557_cov_16.273134	29557	VirFinder score ≥ 0.7 (p < 0.05) AND CAT-based											0.726621	0.0411108	0.416767	0.0925296
K-NODE_85_length_28194_cov_15.977824	28194	VirFinder score ≥ 0.7 (p < 0.05) AND CAT-based											0.727947	0.0408683	0.413335	0.0932095
K-NODE_88_length_27787_cov_16.705394	27787	VirFinder score ≥ 0.7 (p < 0.05) AND CAT-based											0.71462	0.0431724	0.562213	0.046567
K-NODE_94_length_26422_cov_14.753821	26422	VirFinder score ≥ 0.7 (p < 0.05) AND CAT-based											0.779562	0.0320155	0.400032	0.0965896
K-NODE_96_length_26076_cov_14.829522	26076	VirFinder score ≥ 0.7 (p < 0.05) AND CAT-based											0.769176	0.0334708	0.31121	0.116606
K-NODE_131_length_22976_cov_14.649492	22976	VirFinder score ≥ 0.7 (p < 0.05) AND CAT-based											0.762641	0.034926	0.283463	0.123801
K-NODE_132_length_22961_cov_14.745482	22961	VirFinder score ≥ 0.7 (p < 0.05) AND CAT-based											0.86528	0.0189183	0.500574	0.0617494
K-NODE_133_length_22948_cov_14.795658	22948	VirFinder score ≥ 0.7 (p < 0.05) AND CAT-based											0.75357	0.03626	0.436117	0.08728
K-NODE_142_length_22355_cov_15.770493	22355	VirFinder score ≥ 0.7 (p < 0.05) AND CAT-based											0.756208	0.0357749	0.233201	0.136698
K-NODE_145_length_22109_cov_15.345017	22109	VirFinder score ≥ 0.7 (p < 0.05) AND CAT-based											0.894718	0.0139462	0.362071	0.105276
K-NODE_164_length_21028_cov_16.223001	21028	VirFinder score ≥ 0.7 (p < 0.05) AND CAT-based											0.708835	0.0442639	0.310865	0.116682
K-NODE_169_length_20717_cov_15.611315	20717	VirFinder score ≥ 0.7 (p < 0.05) AND CAT-based											0.73326	0.0392918	0.483963	0.0722487
K-NODE_174_length_20401_cov_23.572447	20401	VirFinder score ≥ 0.7 (p < 0.05) AND CAT-based											0.788196	0.030439	0.278678	0.125123
K-NODE_180_length_19983_cov_14.822110	19983	VirFinder score ≥ 0.7 (p < 0.05) AND CAT-based											0.757082	0.0355324	0.259781	0.129749
K-NODE_195_length_19303_cov_15.504260	19303	VirFinder score ≥ 0.7 (p < 0.05) AND CAT-based											0.710329	0.0440213	0.323039	0.113925
K-NODE_205_length_19018_cov_15.727997	19018	VirFinder score ≥ 0.7 (p < 0.05) AND CAT-based											0.847987	0.02195	0.630254	0.0391268
K-NODE_206_length_18991_cov_14.471377	18991	VirFinder score ≥ 0.7 (p < 0.05) AND CAT-based											0.747837	0.0369876	0.406689	0.094588
K-NODE_211_length_18812_cov_15.939916	18812	VirFinder score ≥ 0.7 (p < 0.05) AND CAT-based											0.800929	0.0286199	0.33601	0.110998
K-NODE_226_length_18424_cov_14.917197	18424	VirFinder score ≥ 0.7 (p < 0.05) AND CAT-based											0.805045	0.0280136	0.523399	0.0536483
K-NODE_227_length_18348_cov_16.039851	18348	VirFinder score ≥ 0.7 (p < 0.05) AND CAT-based											0.777859	0.0322581	0.340048	0.109978
K-NODE_229_length_18310_cov_14.617858	18310	VirFinder score ≥ 0.7 (p < 0.05) AND CAT-based											0.72886	0.0408683	0.411357	0.0934927
K-NODE_232_length_18246_cov_15.692265	18246	VirFinder score ≥ 0.7 (p < 0.05) AND CAT-based											0.713192	0.043415	0.231929	0.136963
K-NODE_235_length_18182_cov_15.500193	18182	VirFinder score ≥ 0.7 (p < 0.05) AND CAT-based											0.763542	0.0345622	0.375557	0.102425
K-NODE_253_length_17818_cov_14.581884	17818	VirFinder score ≥ 0.7 (p < 0.05) AND CAT-based											0.74016	0.0379578	0.323574	0.113849
K-NODE_263_length_17618_cov_14.374253	17618	VirFinder score ≥ 0.7 (p < 0.05) AND CAT-based											0.706474	0.0445064	0.264532	0.12839
K-NODE_266_length_17544_cov_16.195609	17544	VirFinder score ≥ 0.7 (p < 0.05) AND CAT-based											0.895847	0.0138249	0.274362	0.126161
K-NODE_305_length_16714_cov_14.430098	16714	VirFinder score ≥ 0.7 (p < 0.05) AND CAT-based											0.733662	0.0392918	0.587217	0.0437155
K-NODE_310_length_16623_cov_16.179744	16623	VirFinder score ≥ 0.7 (p < 0.05) AND CAT-based											0.730588	0.0406258	0.694889	0.0334429
K-NODE_330_length_16167_cov_15.935328	16167	VirFinder score ≥ 0.7 (p < 0.05) AND DeepVirFinder score ≥ 0.7 (p < 0.05) AND CAT-based											0.705615	0.0448702	0.704604	0.032612
K-NODE_362_length_15747_cov_15.512490	15747	VirFinder score ≥ 0.7 (p < 0.05) AND CAT-based											0.748988	0.0367451	0.13236	0.172709
K-NODE_363_length_15744_cov_18.676525	15744	VirFinder score ≥ 0.7 (p < 0.05) AND CAT-based											0.734632	0.0391705	0.319832	0.114529
K-NODE_379_length_15552_cov_14.240498	15552	VirFinder score ≥ 0.7 (p < 0.05) AND CAT-based											0.782804	0.0311666	0.389022	0.0991389
K-NODE_395_length_15376_cov_13.995235	15376	VirFinder score ≥ 0.7 (p < 0.05) AND CAT-based											0.862177	0.0194033	0.306924	0.117513
K-NODE_399_length_15348_cov_14.816714	15348	VirSorter2 score ≥ 0.75 AND VirFinder score ≥ 0.7 (p < 0.05) AND CAT-based	0.373	0.547	0.28	0.073	0.767	0.767	lavidaviridae	0	14.3	0	0.740958	0.0377153	0.406567	0.0946257
K-NODE_402_length_15296_cov_15.834197	15296	VirFinder score ≥ 0.7 (p < 0.05) AND CAT-based											0.756812	0.0355324	0.412428	0.0933416
K-NODE_405_length_15269_cov_14.990141	15269	VirFinder score ≥ 0.7 (p < 0.05) AND CAT-based											0.763802	0.0345622	0.388374	0.09929
K-NODE_411_length_15138_cov_15.858781	15138	VirFinder score ≥ 0.7 (p < 0.05) AND CAT-based											0.828215	0.024618	0.22877	0.137869
K-NODE_414_length_15090_cov_14.656202	15090	VirFinder score ≥ 0.7 (p < 0.05) AND CAT-based											0.785896	0.0308028	0.538643	0.0506836
K-NODE_421_length_14916_cov_17.179934	14916	VirFinder score ≥ 0.7 (p < 0.05) AND DeepVirFinder score ≥ 0.7 (p < 0.05) AND CAT-based											0.802989	0.0283774	0.892605	0.0182793
K-NODE_432_length_14818_cov_14.668902	14818	VirFinder score ≥ 0.7 (p < 0.05) AND DeepVirFinder score ≥ 0.7 (p < 0.05) AND CAT-based											0.829893	0.0243755	0.826335	0.0232646
K-NODE_434_length_14755_cov_15.152653	14755	VirFinder score ≥ 0.7 (p < 0.05) AND CAT-based											0.787753	0.0305603	0.377529	0.10199
K-NODE_447_length_14623_cov_14.633443	14623	VirFinder score ≥ 0.7 (p < 0.05) AND CAT-based											0.750786	0.0367451	0.662084	0.0361243
K-NODE_453_length_14558_cov_16.517755	14558	VirFinder score ≥ 0.7 (p < 0.05) AND CAT-based											0.708292	0.0442639	0.293043	0.121138
K-NODE_457_length_14538_cov_14.899192	14538	VirFinder score ≥ 0.7 (p < 0.05) AND CAT-based											0.719911	0.0422023	0.486208	0.0710779
K-NODE_465_length_14414_cov_16.315064	14414	VirFinder score ≥ 0.7 (p < 0.05) AND CAT-based											0.713024	0.043415	0.455405	0.0822381
K-NODE_471_length_14330_cov_17.521681	14330	VirFinder score ≥ 0.7 (p < 0.05) AND CAT-based											0.794387	0.0292263	0.313472	0.11604
K-NODE_476_length_14295_cov_16.234059	14295	VirFinder score ≥ 0.7 (p < 0.05) AND CAT-based											0.861121	0.0195246	0.188545	0.150861
K-NODE_480_length_14239_cov_25.012197	14239	VirFinder score ≥ 0.7 (p < 0.05) AND CAT-based											0.784755	0.0308028	0.302046	0.118702
K-NODE_481_length_14238_cov_15.566312	14238	VirFinder score ≥ 0.7 (p < 0.05) AND CAT-based											0.755782	0.0357749	0.353728	0.107183
K-NODE_483_length_14230_cov_15.757460	14230	VirFinder score ≥ 0.7 (p < 0.05) AND CAT-based											0.787205	0.0306815	0.478556	0.0745525
K-NODE_488_length_14208_cov_15.559811	14208	VirFinder score ≥ 0.7 (p < 0.05) AND CAT-based											0.725726	0.0411108	0.456597	0.0819171
K-NODE_502_length_14056_cov_29.169131	14056	VirFinder score ≥ 0.7 (p < 0.05) AND CAT-based											0.756559	0.0356537	0.49514	0.0667724
K-NODE_517_length_13888_cov_15.506615	13888	VirFinder score ≥ 0.7 (p < 0.05) AND CAT-based											0.74564	0.0372302	0.218762	0.140626
K-NODE_523_length_13856_cov_66.459387	13856	VirFinder score ≥ 0.7 (p < 0.05) AND CAT-based											0.733604	0.0392918	0.240003	0.135018
K-NODE_536_length_13765_cov_17.200802	13765	VirFinder score ≥ 0.7 (p < 0.05) AND CAT-based											0.850868	0.0211011	0.287229	0.122649
K-NODE_543_length_13719_cov_14.287617	13719	VirFinder score ≥ 0.7 (p < 0.05) AND DeepVirFinder score ≥ 0.7 (p < 0.05) AND CAT-based											0.859682	0.0198884	0.771227	0.0277022
K-NODE_548_length_13712_cov_15.923775	13712	VirFinder score ≥ 0.7 (p < 0.05) AND CAT-based											0.744407	0.0373514	0.322159	0.114038
K-NODE_564_length_13572_cov_15.169860	13572	VirFinder score ≥ 0.7 (p < 0.05) AND CAT-based											0.853751	0.0207373	0.522146	0.0539127
K-NODE_571_length_13513_cov_20.146084	13513	VirFinder score ≥ 0.7 (p < 0.05) AND CAT-based											0.895947	0.0138249	0.207969	0.144497
K-NODE_575_length_13486_cov_15.404065	13486	VirSorter2 score ≥ 0.75 AND VirFinder score ≥ 0.7 (p < 0.05) AND CAT-based	0.3	0.787	0.09	0.173	0.353	0.787	NCLDV	0	50	0	0.724594	0.0411108	0.639711	0.0381449
K-NODE_584_length_13443_cov_15.039812	13443	VirFinder score ≥ 0.7 (p < 0.05) AND CAT-based											0.869174	0.0181906	0.67629	0.0350857
K-NODE_586_length_13426_cov_15.096552	13426	VirFinder score ≥ 0.7 (p < 0.05) AND CAT-based											0.720222	0.042081	0.614795	0.040562
K-NODE_587_length_13425_cov_16.251533	13425	VirFinder score ≥ 0.7 (p < 0.05) AND CAT-based											0.863534	0.0190395	0.288775	0.122366
K-NODE_597_length_13397_cov_14.658747	13397	VirFinder score ≥ 0.7 (p < 0.05) AND CAT-based											0.801557	0.0283774	0.480005	0.0739671
K-NODE_607_length_13317_cov_15.753431	13317	VirFinder score ≥ 0.7 (p < 0.05) AND CAT-based											0.795562	0.0289837	0.261773	0.129013
K-NODE_619_length_13165_cov_16.193898	13165	VirFinder score ≥ 0.7 (p < 0.05) AND CAT-based											0.738138	0.0385642	0.294327	0.120647
K-NODE_621_length_13157_cov_16.083804	13157	VirFinder score ≥ 0.7 (p < 0.05) AND CAT-based											0.762392	0.034926	0.401474	0.0962308
K-NODE_627_length_13120_cov_14.682357	13120	VirFinder score ≥ 0.7 (p < 0.05) AND CAT-based											0.792444	0.0297114	0.564457	0.046397
K-NODE_646_length_12971_cov_17.586404	12971	VirFinder score ≥ 0.7 (p < 0.05) AND CAT-based											0.822116	0.0251031	0.260804	0.12939
K-NODE_650_length_12924_cov_15.022768	12924	VirFinder score ≥ 0.7 (p < 0.05) AND DeepVirFinder score ≥ 0.7 (p < 0.05) AND CAT-based											0.761241	0.0351686	0.783914	0.026607
K-NODE_651_length_12924_cov_12.991919	12924	VirFinder score ≥ 0.7 (p < 0.05) AND CAT-based											0.830814	0.0242542	0.520456	0.0544037
K-NODE_660_length_12820_cov_15.553702	12820	VirFinder score ≥ 0.7 (p < 0.05) AND CAT-based											0.83312	0.0238904	0.449393	0.0836544
K-NODE_669_length_12749_cov_30.319994	12749	VirFinder score ≥ 0.7 (p < 0.05) AND CAT-based											0.713312	0.043415	0.137906	0.170594
K-NODE_673_length_12693_cov_14.360896	12693	VirSorter2 score ≥ 0.75 AND VirFinder score ≥ 0.7 (p < 0.05) AND CAT-based	0.307	0.593	0.425	0.02	0.88	0.88	lavidaviridae	0	18.2	0	0.790329	0.0300752	0.52007	0.0544603
K-NODE_692_length_12570_cov_25.762445	12570	VirFinder score ≥ 0.7 (p < 0.05) AND CAT-based											0.876236	0.0169779	0.516279	0.0554423
K-NODE_707_length_12498_cov_15.335450	12498	VirFinder score ≥ 0.7 (p < 0.05) AND CAT-based											0.710407	0.0440213	0.61488	0.040562
K-NODE_709_length_12494_cov_16.404775	12494	VirFinder score ≥ 0.7 (p < 0.05) AND CAT-based											0.722364	0.0417172	0.600541	0.0422615
K-NODE_716_length_12463_cov_16.141280	12463	VirFinder score ≥ 0.7 (p < 0.05) AND CAT-based											0.841491	0.0226777	0.332434	0.111999
K-NODE_725_length_12420_cov_16.162394	12420	VirFinder score ≥ 0.7 (p < 0.05) AND CAT-based											0.746252	0.0372302	0.290143	0.12195
K-NODE_727_length_12405_cov_8.210850	12405	VirFinder score ≥ 0.7 (p < 0.05) AND CAT-based											0.777497	0.0322581	0.285117	0.123348
K-NODE_733_length_12368_cov_13.223666	12368	VirFinder score ≥ 0.7 (p < 0.05) AND CAT-based											0.724343	0.0411108	0.364333	0.104842
K-NODE_762_length_12173_cov_91.604143	12173	VirFinder score ≥ 0.7 (p < 0.05) AND CAT-based											0.818802	0.0255882	0.441408	0.0858637
K-NODE_781_length_12040_cov_14.913642	12040	VirFinder score ≥ 0.7 (p < 0.05) AND CAT-based											0.716579	0.0428086	0.148541	0.165137
K-NODE_784_length_11996_cov_14.391676	11996	VirFinder score ≥ 0.7 (p < 0.05) AND CAT-based											0.75559	0.0357749	0.239787	0.135112
K-NODE_786_length_11990_cov_21.192459	11990	VirFinder score ≥ 0.7 (p < 0.05) AND CAT-based											0.726903	0.0411108	0.205872	0.145026
K-NODE_792_length_11965_cov_15.263392	11965	VirFinder score ≥ 0.7 (p < 0.05) AND CAT-based											0.882857	0.0158865	0.319111	0.114661
K-NODE_805_length_11884_cov_21.186575	11884	VirFinder score ≥ 0.7 (p < 0.05) AND DeepVirFinder score ≥ 0.7 (p < 0.05) AND CAT-based											0.793706	0.0293476	0.748119	0.0293262
K-NODE_806_length_11873_cov_16.890675	11873	VirFinder score ≥ 0.7 (p < 0.05) AND CAT-based											0.86841	0.0181906	0.33228	0.112036
K-NODE_809_length_11862_cov_15.104599	11862	VirFinder score ≥ 0.7 (p < 0.05) AND DeepVirFinder score ≥ 0.7 (p < 0.05) AND CAT-based											0.769198	0.0334708	0.725965	0.0309691
K-NODE_815_length_11851_cov_14.800102	11851	VirFinder score ≥ 0.7 (p < 0.05) AND CAT-based											0.874809	0.0172205	0.500546	0.061806
K-NODE_820_length_11794_cov_17.837380	11794	VirFinder score ≥ 0.7 (p < 0.05) AND CAT-based											0.815912	0.0260732	0.308905	0.117078
K-NODE_821_length_11792_cov_14.743716	11792	VirFinder score ≥ 0.7 (p < 0.05) AND CAT-based											0.763919	0.0345622	0.327626	0.112999
K-NODE_828_length_11774_cov_15.645192	11774	VirFinder score ≥ 0.7 (p < 0.05) AND CAT-based											0.759398	0.0351686	0.590681	0.0434701
K-NODE_845_length_11705_cov_15.138197	11705	VirFinder score ≥ 0.7 (p < 0.05) AND CAT-based											0.794233	0.0292263	0.627254	0.0393912
K-NODE_862_length_11647_cov_14.155366	11647	VirFinder score ≥ 0.7 (p < 0.05) AND CAT-based											0.705275	0.0449915	0.531748	0.0521187
K-NODE_863_length_11646_cov_14.919593	11646	VirFinder score ≥ 0.7 (p < 0.05) AND DeepVirFinder score ≥ 0.7 (p < 0.05) AND CAT-based											0.713798	0.0431724	0.819209	0.0238311
K-NODE_867_length_11630_cov_32.124233	11630	VirFinder score ≥ 0.7 (p < 0.05) AND CAT-based											0.845775	0.0220713	0.226686	0.138625
K-NODE_873_length_11618_cov_18.897345	11618	VirSorter2 score ≥ 0.75 AND VirFinder score ≥ 0.7 (p < 0.05) AND CAT-based	0	0.867	0.065	0	0.06	0.867	NCLDV	0	33.3	0	0.769004	0.0334708	0.342339	0.109544
K-NODE_882_length_11573_cov_15.243358	11573	VirFinder score ≥ 0.7 (p < 0.05) AND CAT-based											0.711447	0.0440213	0.532832	0.0518921
K-NODE_884_length_11567_cov_14.234364	11567	VirFinder score ≥ 0.7 (p < 0.05) AND CAT-based											0.813213	0.0263158	0.271839	0.126671
K-NODE_891_length_11541_cov_15.954727	11541	VirFinder score ≥ 0.7 (p < 0.05) AND CAT-based											0.896864	0.0137036	0.447505	0.0841831
K-NODE_899_length_11504_cov_15.592279	11504	VirFinder score ≥ 0.7 (p < 0.05) AND CAT-based											0.758234	0.0355324	0.329008	0.112678
K-NODE_911_length_11471_cov_17.556149	11471	VirFinder score ≥ 0.7 (p < 0.05) AND CAT-based											0.821224	0.0252244	0.366153	0.104521
K-NODE_922_length_11451_cov_14.996753	11451	VirSorter2 score ≥ 0.75 AND VirFinder score ≥ 0.7 (p < 0.05) AND CAT-based	0.5	0.733	0.385	0.227	0.88	0.88	lavidaviridae	0	30	0	0.720353	0.042081	0.351072	0.107523
K-NODE_931_length_11423_cov_18.993754	11423	VirFinder score ≥ 0.7 (p < 0.05) AND DeepVirFinder score ≥ 0.7 (p < 0.05) AND CAT-based											0.881043	0.0162503	0.771905	0.0276645
K-NODE_952_length_11347_cov_14.645413	11347	VirFinder score ≥ 0.7 (p < 0.05) AND CAT-based											0.806657	0.0276498	0.251485	0.131845
K-NODE_959_length_11319_cov_14.860707	11319	VirFinder score ≥ 0.7 (p < 0.05) AND CAT-based											0.776263	0.0326219	0.214383	0.141967
K-NODE_970_length_11274_cov_14.610482	11274	VirFinder score ≥ 0.7 (p < 0.05) AND CAT-based											0.841914	0.0226777	0.661542	0.0361243
K-NODE_981_length_11205_cov_14.433901	11205	VirFinder score ≥ 0.7 (p < 0.05) AND CAT-based											0.701856	0.0454766	0.521617	0.0541015
K-NODE_988_length_11170_cov_22.686190	11170	VirFinder score ≥ 0.7 (p < 0.05) AND DeepVirFinder score ≥ 0.7 (p < 0.05) AND CAT-based											0.795422	0.0289837	0.849283	0.0215273
K-NODE_1000_length_11101_cov_13.014938	11101	VirFinder score ≥ 0.7 (p < 0.05) AND DeepVirFinder score ≥ 0.7 (p < 0.05) AND CAT-based											0.830832	0.0242542	0.755254	0.0289674
K-NODE_1042_length_10946_cov_14.056193	10946	VirFinder score ≥ 0.7 (p < 0.05) AND CAT-based											0.81448	0.0261945	0.383426	0.100423
K-NODE_1048_length_10924_cov_32.641181	10924	VirFinder score ≥ 0.7 (p < 0.05) AND CAT-based											0.869998	0.0181906	0.087985	0.197466
K-NODE_1054_length_10897_cov_14.723298	10897	VirFinder score ≥ 0.7 (p < 0.05) AND CAT-based											0.751886	0.0367451	0.0980762	0.190687
K-NODE_1059_length_10878_cov_15.659337	10878	VirFinder score ≥ 0.7 (p < 0.05) AND CAT-based											0.791928	0.0299539	0.515893	0.0555933
K-NODE_1061_length_10864_cov_18.686002	10864	VirFinder score ≥ 0.7 (p < 0.05) AND CAT-based											0.80469	0.0281349	0.647484	0.0372951
K-NODE_1089_length_10764_cov_15.220282	10764	VirFinder score ≥ 0.7 (p < 0.05) AND CAT-based											0.858422	0.0200097	0.263165	0.128748
K-NODE_1100_length_10731_cov_21.544492	10731	VirFinder score ≥ 0.7 (p < 0.05) AND CAT-based											0.735673	0.0388067	0.367033	0.104389
K-NODE_1105_length_10724_cov_16.235542	10724	VirFinder score ≥ 0.7 (p < 0.05) AND CAT-based											0.898157	0.0135823	0.367942	0.104068
K-NODE_1126_length_10637_cov_29.267246	10637	VirFinder score ≥ 0.7 (p < 0.05) AND DeepVirFinder score ≥ 0.7 (p < 0.05) AND CAT-based											0.764979	0.0340771	0.786795	0.0263804
K-NODE_1130_length_10628_cov_15.949778	10628	VirFinder score ≥ 0.7 (p < 0.05) AND CAT-based											0.705045	0.0449915	0.376074	0.102311
K-NODE_1163_length_10535_cov_16.129198	10535	VirFinder score ≥ 0.7 (p < 0.05) AND CAT-based											0.708223	0.0442639	0.615645	0.0404487
K-NODE_1166_length_10533_cov_14.848444	10533	VirFinder score ≥ 0.7 (p < 0.05) AND CAT-based											0.732886	0.0395343	0.518331	0.0549513
K-NODE_1174_length_10509_cov_16.531949	10509	VirFinder score ≥ 0.7 (p < 0.05) AND CAT-based											0.726112	0.0411108	0.359525	0.105918
K-NODE_1193_length_10437_cov_17.172992	10437	VirFinder score ≥ 0.7 (p < 0.05) AND CAT-based											0.832537	0.0238904	0.443205	0.085335
K-NODE_1229_length_10347_cov_15.791294	10347	VirFinder score ≥ 0.7 (p < 0.05) AND CAT-based											0.797715	0.0288625	0.286553	0.122989
K-NODE_1232_length_10340_cov_15.861254	10340	VirFinder score ≥ 0.7 (p < 0.05) AND CAT-based											0.832224	0.0238904	0.599564	0.0423559
K-NODE_1240_length_10307_cov_24.519021	10307	VirFinder score ≥ 0.7 (p < 0.05) AND CAT-based											0.832597	0.0238904	0.479334	0.0742314
K-NODE_1243_length_10291_cov_16.256350	10291	VirFinder score ≥ 0.7 (p < 0.05) AND CAT-based											0.730301	0.0406258	0.64886	0.0372007
K-NODE_1249_length_10272_cov_16.295488	10272	VirFinder score ≥ 0.7 (p < 0.05) AND CAT-based											0.713084	0.043415	0.522012	0.0539882
K-NODE_1259_length_10240_cov_16.599018	10240	VirFinder score ≥ 0.7 (p < 0.05) AND CAT-based											0.850622	0.0212224	0.677922	0.0349158
K-NODE_1281_length_10167_cov_15.114320	10167	VirFinder score ≥ 0.7 (p < 0.05) AND CAT-based											0.717254	0.0426874	0.284159	0.123612
K-NODE_1282_length_10167_cov_14.848991	10167	VirFinder score ≥ 0.7 (p < 0.05) AND CAT-based											0.72403	0.0411108	0.425087	0.0905091
K-NODE_1300_length_10140_cov_14.088349	10140	VirFinder score ≥ 0.7 (p < 0.05) AND DeepVirFinder score ≥ 0.7 (p < 0.05) AND CAT-based											0.871223	0.0177056	0.709109	0.032442
K-NODE_1302_length_10138_cov_15.448974	10138	VirFinder score ≥ 0.7 (p < 0.05) AND CAT-based											0.897279	0.0137036	0.542264	0.0500982
K-NODE_1306_length_10132_cov_15.644835	10132	VirFinder score ≥ 0.7 (p < 0.05) AND CAT-based											0.858088	0.0200097	0.421732	0.0914722
K-NODE_1308_length_10130_cov_14.861439	10130	VirFinder score ≥ 0.7 (p < 0.05) AND CAT-based											0.729643	0.0408683	0.446133	0.084523
K-NODE_1310_length_10129_cov_14.523030	10129	VirFinder score ≥ 0.7 (p < 0.05) AND DeepVirFinder score ≥ 0.7 (p < 0.05) AND CAT-based											0.894674	0.0139462	0.760452	0.0286653
K-NODE_1327_length_10077_cov_13.572341	10077	VirFinder score ≥ 0.7 (p < 0.05) AND DeepVirFinder score ≥ 0.7 (p < 0.05) AND CAT-based											0.889393	0.0147951	0.70332	0.0327064
K-NODE_1337_length_10050_cov_8.347674	10050	VirFinder score ≥ 0.7 (p < 0.05) AND CAT-based											0.796568	0.0289837	0.405498	0.0948901
K-NODE_1339_length_10045_cov_21.884384	10045	VirFinder score ≥ 0.7 (p < 0.05) AND DeepVirFinder score ≥ 0.7 (p < 0.05) AND CAT-based											0.812638	0.0265583	0.799441	0.0253607
K-NODE_1349_length_10024_cov_12.929481	10024	VirFinder score ≥ 0.7 (p < 0.05) AND CAT-based											0.788156	0.0305603	0.566381	0.0461893
K-NODE_1356_length_10010_cov_14.984530	10010	VirFinder score ≥ 0.7 (p < 0.05) AND CAT-based											0.731375	0.0402619	0.237669	0.13566
K-NODE_1358_length_10002_cov_173.615663	10002	VirFinder score ≥ 0.7 (p < 0.05) AND CAT-based											0.837697	0.0234053	0.308399	0.117192
K-NODE_1379_length_9952_cov_14.919774	9952	VirFinder score ≥ 0.7 (p < 0.05) AND DeepVirFinder score ≥ 0.7 (p < 0.05) AND CAT-based											0.701926	0.0454766	0.814663	0.0241521
K-NODE_1382_length_9937_cov_14.058389	9937	VirFinder score ≥ 0.7 (p < 0.05) AND CAT-based											0.849755	0.0215862	0.538406	0.0507214
K-NODE_1383_length_9936_cov_13.712074	9936	VirFinder score ≥ 0.7 (p < 0.05) AND CAT-based											0.786911	0.0306815	0.199741	0.14699
K-NODE_1404_length_9875_cov_15.198371	9875	VirFinder score ≥ 0.7 (p < 0.05) AND CAT-based											0.753326	0.03626	0.450953	0.0832011
K-NODE_1409_length_9867_cov_14.879739	9867	VirFinder score ≥ 0.7 (p < 0.05) AND CAT-based											0.886444	0.0150376	0.479393	0.0742126
K-NODE_1425_length_9837_cov_14.644960	9837	VirFinder score ≥ 0.7 (p < 0.05) AND CAT-based											0.822214	0.0251031	0.336792	0.110885
K-NODE_1448_length_9776_cov_14.582450	9776	VirFinder score ≥ 0.7 (p < 0.05) AND CAT-based											0.739281	0.0382003	0.685996	0.0342737
K-NODE_1465_length_9756_cov_16.990516	9756	VirFinder score ≥ 0.7 (p < 0.05) AND CAT-based											0.756612	0.0356537	0.507399	0.058086
K-NODE_1481_length_9706_cov_14.960937	9706	VirFinder score ≥ 0.7 (p < 0.05) AND DeepVirFinder score ≥ 0.7 (p < 0.05) AND CAT-based											0.829058	0.0244967	0.776134	0.0272113
K-NODE_1494_length_9668_cov_16.067513	9668	VirFinder score ≥ 0.7 (p < 0.05) AND CAT-based											0.702834	0.0452341	0.284191	0.123612
K-NODE_1499_length_9661_cov_15.228607	9661	VirFinder score ≥ 0.7 (p < 0.05) AND CAT-based											0.796584	0.0289837	0.268695	0.127313
K-NODE_1500_length_9659_cov_32.640462	9659	VirFinder score ≥ 0.7 (p < 0.05) AND CAT-based											0.700471	0.0458404	0.275488	0.12584
K-NODE_1503_length_9654_cov_15.098344	9654	VirFinder score ≥ 0.7 (p < 0.05) AND CAT-based											0.738572	0.0382003	0.496675	0.065866
K-NODE_1514_length_9630_cov_8.452428	9630	VirFinder score ≥ 0.7 (p < 0.05) AND CAT-based											0.740237	0.0378365	0.327504	0.113056
K-NODE_1517_length_9612_cov_20.123260	9612	VirFinder score ≥ 0.7 (p < 0.05) AND CAT-based											0.731267	0.0403832	0.0886108	0.196899
K-NODE_1521_length_9604_cov_15.141481	9604	VirFinder score ≥ 0.7 (p < 0.05) AND CAT-based											0.821308	0.0252244	0.27365	0.126256
K-NODE_1523_length_9597_cov_78.842486	9597	VirFinder score ≥ 0.7 (p < 0.05) AND CAT-based											0.844641	0.0223138	0.438742	0.0865813
K-NODE_1526_length_9586_cov_15.325464	9586	VirFinder score ≥ 0.7 (p < 0.05) AND CAT-based											0.863406	0.0191608	0.581354	0.0443576
K-NODE_1549_length_9523_cov_16.161597	9523	VirFinder score ≥ 0.7 (p < 0.05) AND CAT-based											0.783041	0.0311666	0.316135	0.115247
K-NODE_1567_length_9487_cov_14.240564	9487	VirFinder score ≥ 0.7 (p < 0.05) AND CAT-based											0.814507	0.0261945	0.388586	0.0992711
K-NODE_1581_length_9454_cov_15.858176	9454	VirFinder score ≥ 0.7 (p < 0.05) AND CAT-based											0.728704	0.0408683	0.459277	0.0812561
K-NODE_1586_length_9443_cov_10.019493	9443	VirFinder score ≥ 0.7 (p < 0.05) AND CAT-based											0.843767	0.0225564	0.448569	0.0838243
K-NODE_1591_length_9434_cov_15.052564	9434	VirFinder score ≥ 0.7 (p < 0.05) AND CAT-based											0.734125	0.0391705	0.499748	0.0629768
K-NODE_1597_length_9420_cov_15.039829	9420	VirFinder score ≥ 0.7 (p < 0.05) AND CAT-based											0.756233	0.0357749	0.233873	0.136566
K-NODE_1616_length_9394_cov_14.561837	9394	VirFinder score ≥ 0.7 (p < 0.05) AND CAT-based											0.730138	0.0406258	0.286786	0.122894
K-NODE_1630_length_9367_cov_14.986040	9367	VirFinder score ≥ 0.7 (p < 0.05) AND CAT-based											0.77499	0.0326219	0.536007	0.0511557
K-NODE_1636_length_9357_cov_43.399376	9357	VirFinder score ≥ 0.7 (p < 0.05) AND CAT-based											0.823513	0.0249818	0.31982	0.114529
K-NODE_1638_length_9356_cov_16.112784	9356	VirFinder score ≥ 0.7 (p < 0.05) AND CAT-based											0.831574	0.0241329	0.337666	0.110639
K-NODE_1665_length_9316_cov_12.658028	9316	VirFinder score ≥ 0.7 (p < 0.05) AND CAT-based											0.704099	0.0452341	0.675364	0.0351424
K-NODE_1666_length_9314_cov_28.084998	9314	VirFinder score ≥ 0.7 (p < 0.05) AND CAT-based											0.72931	0.0408683	0.114137	0.181509
K-NODE_1678_length_9282_cov_42.580037	9282	VirFinder score ≥ 0.7 (p < 0.05) AND CAT-based											0.737155	0.0386854	0.119992	0.178828
K-NODE_1685_length_9272_cov_16.167625	9272	VirFinder score ≥ 0.7 (p < 0.05) AND CAT-based											0.703801	0.0452341	0.184551	0.15224
K-NODE_1699_length_9249_cov_17.994453	9249	VirFinder score ≥ 0.7 (p < 0.05) AND CAT-based											0.766435	0.0338346	0.44374	0.0852217
K-NODE_1707_length_9238_cov_19.341174	9238	VirFinder score ≥ 0.7 (p < 0.05) AND DeepVirFinder score ≥ 0.7 (p < 0.05) AND CAT-based											0.846689	0.02195	0.713466	0.0319511
K-NODE_1709_length_9233_cov_13.663216	9233	VirFinder score ≥ 0.7 (p < 0.05) AND CAT-based											0.870719	0.0178268	0.455673	0.0821814
K-NODE_1710_length_9232_cov_15.062439	9232	VirFinder score ≥ 0.7 (p < 0.05) AND CAT-based											0.768425	0.033592	0.347509	0.108316
K-NODE_1721_length_9212_cov_14.667577	9212	VirFinder score ≥ 0.7 (p < 0.05) AND CAT-based											0.868097	0.0181906	0.48492	0.0718521
K-NODE_1738_length_9189_cov_15.680425	9189	VirFinder score ≥ 0.7 (p < 0.05) AND DeepVirFinder score ≥ 0.7 (p < 0.05) AND CAT-based											0.794947	0.0289837	0.792236	0.0259838
K-NODE_1746_length_9169_cov_45.022164	9169	VirFinder score ≥ 0.7 (p < 0.05) AND CAT-based											0.725714	0.0411108	0.216633	0.141212
K-NODE_1753_length_9161_cov_14.552493	9161	VirFinder score ≥ 0.7 (p < 0.05) AND CAT-based											0.894128	0.0140674	0.501916	0.0607674
K-NODE_1773_length_9121_cov_16.011802	9121	VirFinder score ≥ 0.7 (p < 0.05) AND CAT-based											0.746708	0.0372302	0.352319	0.107334
K-NODE_1787_length_9093_cov_14.355056	9093	VirFinder score ≥ 0.7 (p < 0.05) AND CAT-based											0.706905	0.0445064	0.461253	0.0806519
K-NODE_1789_length_9090_cov_18.602656	9090	VirFinder score ≥ 0.7 (p < 0.05) AND CAT-based											0.820112	0.0253456	0.263155	0.128767
K-NODE_1795_length_9085_cov_20.362569	9085	VirFinder score ≥ 0.7 (p < 0.05) AND CAT-based											0.733267	0.0392918	0.200033	0.146914
K-NODE_1811_length_9050_cov_14.920289	9050	VirFinder score ≥ 0.7 (p < 0.05) AND CAT-based											0.761265	0.0351686	0.331519	0.112206
K-NODE_1820_length_9036_cov_15.252088	9036	VirFinder score ≥ 0.7 (p < 0.05) AND CAT-based											0.762584	0.034926	0.592474	0.0433567
K-NODE_1824_length_9026_cov_14.811838	9026	VirFinder score ≥ 0.7 (p < 0.05) AND CAT-based											0.745825	0.0372302	0.452905	0.0828046
K-NODE_1825_length_9026_cov_13.665366	9026	VirFinder score ≥ 0.7 (p < 0.05) AND CAT-based											0.848996	0.0217075	0.142807	0.167781
K-NODE_1838_length_9005_cov_15.152849	9005	VirFinder score ≥ 0.7 (p < 0.05) AND CAT-based											0.803036	0.0283774	0.679941	0.0348214
K-NODE_1840_length_9001_cov_15.896825	9001	VirFinder score ≥ 0.7 (p < 0.05) AND CAT-based											0.799221	0.0287412	0.429126	0.0892817
K-NODE_1867_length_8954_cov_18.804248	8954	VirFinder score ≥ 0.7 (p < 0.05) AND CAT-based											0.703422	0.0452341	0.393703	0.0980437
K-NODE_1883_length_8928_cov_14.562155	8928	VirFinder score ≥ 0.7 (p < 0.05) AND CAT-based											0.833715	0.0237691	0.673792	0.0352179
K-NODE_1893_length_8911_cov_14.248871	8911	VirFinder score ≥ 0.7 (p < 0.05) AND CAT-based											0.795962	0.0289837	0.675521	0.0351235
[truncated: 37,381 more rows]

## Sheet: Table S14
Table S14: Summary of the prokaryotic ASVs identified from the kelp.
#ASV	K1_t	K2_s	K2_t	Kingdom	Phylum	Class	Order	Family	Genus	Species
ASV_1	45	1820	17461	Bacteria	Bacteroidota	Bacteroidia	Flavobacteriales	Flavobacteriaceae	Algitalea	NA
ASV_2	9464	5	2982	Bacteria	Cyanobacteria	Cyanobacteriia	Chloroplast	NA	NA	NA
ASV_3	3233	3764	2005	Bacteria	Proteobacteria	Alphaproteobacteria	Rhodobacterales	Rhodobacteraceae	Yoonia-Loktanella	NA
ASV_4	7620	531	79	Bacteria	Proteobacteria	Alphaproteobacteria	Caulobacterales	Hyphomonadaceae	Litorimonas	cladophorae
ASV_5	5430	171	80	Bacteria	Proteobacteria	Alphaproteobacteria	Caulobacterales	Hyphomonadaceae	Fretibacter	NA
ASV_6	1197	1535	2496	Bacteria	Proteobacteria	Alphaproteobacteria	Rhodobacterales	Rhodobacteraceae	Sulfitobacter	NA
ASV_7	7	2044	1320	Bacteria	Bacteroidota	Bacteroidia	Flavobacteriales	Flavobacteriaceae	Algitalea	NA
ASV_8	50	3062	416	Bacteria	Bacteroidota	Bacteroidia	Flavobacteriales	Flavobacteriaceae	Winogradskyella	NA
ASV_9	12	127	2530	Bacteria	Bacteroidota	Bacteroidia	Flavobacteriales	Flavobacteriaceae	Tenacibaculum	NA
ASV_10	2215	157	21	Bacteria	Proteobacteria	Alphaproteobacteria	Caulobacterales	Hyphomonadaceae	Litorimonas	NA
ASV_11	2118	21	6	Bacteria	Proteobacteria	Alphaproteobacteria	Caulobacterales	Hyphomonadaceae	Robiginitomaculum	NA
ASV_12	40	1583	464	Bacteria	Proteobacteria	Alphaproteobacteria	Rhodobacterales	Rhodobacteraceae	Tateyamaria	NA
ASV_13	2	1197	613	Bacteria	Proteobacteria	Alphaproteobacteria	Rhodobacterales	Rhodobacteraceae	Sedimentitalea	NA
ASV_14	1310	173	26	Bacteria	Proteobacteria	Alphaproteobacteria	Caulobacterales	Hyphomonadaceae	Hellea	NA
ASV_15	3	1017	589	Bacteria	Proteobacteria	Alphaproteobacteria	Rhodobacterales	Rhodobacteraceae	Octadecabacter	NA
ASV_16	4	850	291	Bacteria	Bacteroidota	Bacteroidia	Flavobacteriales	Flavobacteriaceae	Wenyingzhuangia	NA
ASV_17	6	803	321	Bacteria	Proteobacteria	Alphaproteobacteria	Rhodobacterales	Rhodobacteraceae	Octadecabacter	NA
ASV_18	37	1074	99	Bacteria	Proteobacteria	Alphaproteobacteria	Caulobacterales	Hyphomonadaceae	Litorimonas	NA
ASV_19	142	628	316	Bacteria	Proteobacteria	Alphaproteobacteria	Rhodobacterales	Rhodobacteraceae	Sulfitobacter	NA
ASV_20	64	797	128	Bacteria	Proteobacteria	Alphaproteobacteria	Rhodobacterales	Rhodobacteraceae	Litoreibacter	NA
ASV_21	0	506	352	Bacteria	Proteobacteria	Alphaproteobacteria	Rhodobacterales	Rhodobacteraceae	NA	NA
ASV_22	300	277	171	Bacteria	Proteobacteria	Alphaproteobacteria	Rhizobiales	Rhizobiaceae	NA	NA
ASV_23	3	595	242	Bacteria	Proteobacteria	Alphaproteobacteria	Rhodobacterales	Rhodobacteraceae	Octadecabacter	NA
ASV_24	339	179	57	Bacteria	Bacteroidota	Bacteroidia	Flavobacteriales	Flavobacteriaceae	Dokdonia	NA
ASV_25	0	587	117	Bacteria	Proteobacteria	Alphaproteobacteria	Rhodobacterales	Rhodobacteraceae	Sulfitobacter	NA
ASV_26	1	479	148	Bacteria	Bacteroidota	Bacteroidia	Flavobacteriales	Flavobacteriaceae	Algibacter	NA
ASV_27	1	557	79	Bacteria	Proteobacteria	Alphaproteobacteria	Rhodobacterales	Rhodobacteraceae	Amylibacter	NA
ASV_28	0	498	88	Bacteria	Proteobacteria	Alphaproteobacteria	Rhodobacterales	Rhodobacteraceae	Roseobacter clade NAC11-7 lineage	NA
ASV_29	3	430	102	Bacteria	Proteobacteria	Alphaproteobacteria	Rhodobacterales	Rhodobacteraceae	Yoonia-Loktanella	NA
ASV_30	27	85	335	Bacteria	Bacteroidota	Bacteroidia	Flavobacteriales	Flavobacteriaceae	Tenacibaculum	NA
ASV_31	67	261	171	Bacteria	Proteobacteria	Alphaproteobacteria	Rhodobacterales	Rhodobacteraceae	Pelagimonas	NA
ASV_32	11	372	92	Bacteria	Bacteroidota	Bacteroidia	Flavobacteriales	Flavobacteriaceae	Polaribacter	NA
ASV_33	335	92	10	Bacteria	Planctomycetota	Phycisphaerae	Phycisphaerales	Phycisphaeraceae	NA	NA
ASV_34	0	119	273	Bacteria	Bacteroidota	Bacteroidia	Cytophagales	Amoebophilaceae	Candidatus Amoebophilus	NA
ASV_35	1	440	31	Bacteria	Bacteroidota	Bacteroidia	Chitinophagales	Saprospiraceae	Lewinella	NA
ASV_36	396	16	5	Bacteria	Proteobacteria	Gammaproteobacteria	Thiotrichales	Thiotrichaceae	Thiothrix	NA
ASV_37	4	421	41	Bacteria	Proteobacteria	Alphaproteobacteria	Sphingomonadales	Sphingomonadaceae	Altererythrobacter	NA
ASV_38	93	282	31	Bacteria	Proteobacteria	Alphaproteobacteria	Sphingomonadales	Sphingomonadaceae	Sphingorhabdus	NA
ASV_39	20	310	64	Bacteria	Bacteroidota	Bacteroidia	Flavobacteriales	Flavobacteriaceae	Polaribacter	irgensii
ASV_40	18	251	42	Bacteria	Bacteroidota	Bacteroidia	Flavobacteriales	Flavobacteriaceae	Polaribacter	NA
ASV_41	46	222	50	Bacteria	Proteobacteria	Alphaproteobacteria	Sphingomonadales	Sphingomonadaceae	Altererythrobacter	NA
ASV_42	1	276	33	Bacteria	Proteobacteria	Alphaproteobacteria	Rhizobiales	Rhizobiaceae	Lentilitoribacter	NA
ASV_43	2	132	118	Bacteria	Campylobacterota	Campylobacteria	Campylobacterales	Arcobacteraceae	NA	NA
ASV_44	256	5	4	Bacteria	Proteobacteria	Alphaproteobacteria	Rhodobacterales	Rhodobacteraceae	Roseobacter	NA
ASV_45	0	218	62	Bacteria	Proteobacteria	Alphaproteobacteria	Rhodobacterales	Rhodobacteraceae	Tateyamaria	NA
ASV_46	13	183	72	Bacteria	Bacteroidota	Bacteroidia	Flavobacteriales	Flavobacteriaceae	Olleya	NA
ASV_47	13	214	47	Bacteria	Bacteroidota	Bacteroidia	Flavobacteriales	Flavobacteriaceae	Polaribacter	NA
ASV_48	214	39	8	Bacteria	Proteobacteria	Alphaproteobacteria	NA	NA	NA	NA
ASV_49	0	285	18	Bacteria	Bacteroidota	Bacteroidia	Flavobacteriales	Flavobacteriaceae	Aurantivirga	NA
ASV_50	8	219	31	Bacteria	Bacteroidota	Bacteroidia	Flavobacteriales	Flavobacteriaceae	Dokdonia	NA
ASV_51	37	20	143	Bacteria	Bacteroidota	Bacteroidia	Flavobacteriales	Flavobacteriaceae	Dokdonia	NA
ASV_52	35	111	56	Bacteria	Proteobacteria	Alphaproteobacteria	Rhodobacterales	Rhodobacteraceae	NA	NA
ASV_53	65	142	9	Bacteria	Proteobacteria	Alphaproteobacteria	Micavibrionales	Micavibrionaceae	NA	NA
ASV_54	9	184	53	Bacteria	Bacteroidota	Bacteroidia	Flavobacteriales	Flavobacteriaceae	NA	NA
ASV_55	0	107	106	Bacteria	Bacteroidota	Bacteroidia	Flavobacteriales	Flavobacteriaceae	NA	NA
ASV_56	0	176	27	Bacteria	Proteobacteria	Alphaproteobacteria	Rhodobacterales	Rhodobacteraceae	Pacificibacter	NA
ASV_57	30	157	12	Bacteria	Bacteroidota	Bacteroidia	Chitinophagales	Saprospiraceae	Lewinella	NA
ASV_58	148	2	8	Bacteria	Proteobacteria	Gammaproteobacteria	Thiotrichales	Thiotrichaceae	Thiothrix	NA
ASV_59	91	83	11	Bacteria	Bacteroidota	Bacteroidia	Chitinophagales	Saprospiraceae	NA	NA
ASV_60	91	56	12	Bacteria	Bacteroidota	Bacteroidia	Flavobacteriales	Flavobacteriaceae	Maribacter	aquivivus
ASV_61	17	139	31	Bacteria	Proteobacteria	Alphaproteobacteria	Rhodobacterales	Rhodobacteraceae	Sulfitobacter	NA
ASV_63	143	3	0	Bacteria	Proteobacteria	Gammaproteobacteria	Granulosicoccales	Granulosicoccaceae	Granulosicoccus	NA
ASV_64	0	146	26	Bacteria	Patescibacteria	Gracilibacteria	JGI 0000069-P22	NA	NA	NA
ASV_65	38	123	23	Bacteria	Bacteroidota	Bacteroidia	Flavobacteriales	Flavobacteriaceae	Pibocella	NA
ASV_66	0	159	21	Bacteria	Proteobacteria	Alphaproteobacteria	Rhodobacterales	Rhodobacteraceae	Roseobacter	NA
ASV_67	125	3	3	Bacteria	Proteobacteria	NA	NA	NA	NA	NA
ASV_68	0	123	66	Bacteria	Proteobacteria	Alphaproteobacteria	Micavibrionales	Micavibrionaceae	NA	NA
ASV_69	1	138	4	Bacteria	Proteobacteria	Alphaproteobacteria	Rhodospirillales	NA	NA	NA
ASV_70	0	113	35	Bacteria	Patescibacteria	Gracilibacteria	JGI 0000069-P22	NA	NA	NA
ASV_71	22	97	18	Bacteria	Bacteroidota	Bacteroidia	Flavobacteriales	Flavobacteriaceae	Dokdonia	NA
ASV_72	0	119	12	Bacteria	Proteobacteria	Alphaproteobacteria	Rhodobacterales	Rhodobacteraceae	NA	NA
ASV_73	97	0	4	Bacteria	Cyanobacteria	Cyanobacteriia	Chloroplast	NA	NA	NA
ASV_74	0	92	18	Bacteria	Proteobacteria	Alphaproteobacteria	Rhodobacterales	Rhodobacteraceae	Boseongicola	NA
ASV_75	116	0	0	Bacteria	Proteobacteria	Alphaproteobacteria	Caulobacterales	Hyphomonadaceae	Litorimonas	NA
ASV_76	52	19	26	Bacteria	Bacteroidota	Bacteroidia	Flavobacteriales	Flavobacteriaceae	NA	NA
ASV_77	7	95	16	Bacteria	Bacteroidota	Bacteroidia	Flavobacteriales	Flavobacteriaceae	Dokdonia	NA
ASV_78	0	118	5	Bacteria	Proteobacteria	Alphaproteobacteria	Rhodobacterales	Rhodobacteraceae	NA	NA
ASV_79	35	70	9	Bacteria	Bacteroidota	Bacteroidia	Flavobacteriales	Flavobacteriaceae	Ulvibacter	marinus
ASV_81	38	27	50	Bacteria	Proteobacteria	Alphaproteobacteria	Rhodobacterales	Rhodobacteraceae	Yoonia-Loktanella	NA
ASV_82	12	81	20	Bacteria	Proteobacteria	Alphaproteobacteria	Caulobacterales	Hyphomonadaceae	Hellea	NA
ASV_83	0	117	4	Bacteria	Patescibacteria	Parcubacteria	Candidatus Kaiserbacteria	NA	NA	NA
ASV_84	88	3	0	Bacteria	Proteobacteria	Alphaproteobacteria	Caulobacterales	Hyphomonadaceae	Robiginitomaculum	NA
ASV_85	93	2	0	Bacteria	Cyanobacteria	Cyanobacteriia	Chloroplast	NA	NA	NA
ASV_86	23	81	10	Bacteria	Cyanobacteria	Cyanobacteriia	Chloroplast	NA	NA	NA
ASV_87	50	22	8	Bacteria	Bacteroidota	Bacteroidia	Chitinophagales	Saprospiraceae	NA	NA
ASV_88	29	53	9	Bacteria	Proteobacteria	Alphaproteobacteria	Caulobacterales	Hyphomonadaceae	NA	NA
ASV_89	4	42	46	Bacteria	Bacteroidota	Bacteroidia	Cytophagales	NA	NA	NA
ASV_90	2	82	18	Bacteria	Proteobacteria	Alphaproteobacteria	Rhodobacterales	Rhodobacteraceae	NA	NA
ASV_91	2	87	9	Bacteria	Proteobacteria	Alphaproteobacteria	Micavibrionales	NA	NA	NA
ASV_92	0	81	2	Bacteria	Proteobacteria	Alphaproteobacteria	Micavibrionales	Micavibrionaceae	NA	NA
ASV_93	0	22	63	Bacteria	Bacteroidota	Bacteroidia	Flavobacteriales	Flavobacteriaceae	Algitalea	NA
ASV_94	0	75	3	Bacteria	Proteobacteria	Alphaproteobacteria	Micavibrionales	Micavibrionaceae	NA	NA
ASV_95	14	29	37	Bacteria	Bacteroidota	Bacteroidia	Flavobacteriales	Flavobacteriaceae	Nonlabens	NA
ASV_96	15	58	20	Bacteria	Proteobacteria	Alphaproteobacteria	Rhizobiales	Rhizobiaceae	Pseudahrensia	NA
ASV_97	0	103	7	Bacteria	Proteobacteria	Alphaproteobacteria	Micavibrionales	NA	NA	NA
ASV_98	4	85	23	Bacteria	Proteobacteria	Alphaproteobacteria	Rhodobacterales	Rhodobacteraceae	Tateyamaria	NA
ASV_99	1	73	6	Bacteria	Patescibacteria	Gracilibacteria	NA	NA	NA	NA
ASV_100	9	62	4	Bacteria	Bacteroidota	Bacteroidia	Flavobacteriales	Flavobacteriaceae	Maribacter	NA
ASV_101	0	93	3	Bacteria	Proteobacteria	Alphaproteobacteria	Micavibrionales	Micavibrionaceae	NA	NA
ASV_102	19	38	39	Bacteria	Proteobacteria	Alphaproteobacteria	Rhizobiales	Rhizobiaceae	Pseudahrensia	NA
ASV_103	4	70	11	Bacteria	Proteobacteria	Alphaproteobacteria	Rhodobacterales	Rhodobacteraceae	Yoonia-Loktanella	NA
ASV_104	2	10	59	Bacteria	Bacteroidota	Bacteroidia	Flavobacteriales	Flavobacteriaceae	Cellulophaga	NA
ASV_105	0	72	12	Bacteria	Bdellovibrionota	Bdellovibrionia	Bdellovibrionales	Bdellovibrionaceae	Bdellovibrio	NA
ASV_106	0	58	28	Bacteria	Proteobacteria	Alphaproteobacteria	Micavibrionales	Micavibrionaceae	NA	NA
ASV_107	57	0	0	Bacteria	Proteobacteria	Alphaproteobacteria	Micavibrionales	NA	NA	NA
ASV_108	1	63	11	Bacteria	Proteobacteria	Alphaproteobacteria	Micavibrionales	NA	NA	NA
ASV_109	0	32	45	Bacteria	Bacteroidota	Bacteroidia	Flavobacteriales	Flavobacteriaceae	NA	NA
ASV_110	5	67	2	Bacteria	Proteobacteria	Alphaproteobacteria	Micavibrionales	Micavibrionaceae	NA	NA
ASV_111	15	27	20	Bacteria	Proteobacteria	Alphaproteobacteria	Rhodobacterales	Rhodobacteraceae	Ruegeria	NA
ASV_112	2	27	30	Bacteria	Proteobacteria	Alphaproteobacteria	Rhodobacterales	Rhodobacteraceae	Sulfitobacter	NA
ASV_113	11	56	6	Bacteria	Proteobacteria	Alphaproteobacteria	Rhodobacterales	Rhodobacteraceae	NA	NA
ASV_114	3	35	21	Bacteria	Proteobacteria	Alphaproteobacteria	Rhizobiales	Rhizobiaceae	Pseudahrensia	NA
ASV_115	11	13	21	Bacteria	Bacteroidota	Bacteroidia	Flavobacteriales	Flavobacteriaceae	Lacinutrix	mariniflava
ASV_116	0	44	21	Bacteria	Bacteroidota	Bacteroidia	Flavobacteriales	Flavobacteriaceae	NA	NA
ASV_117	0	47	17	Bacteria	Proteobacteria	Alphaproteobacteria	Rhodobacterales	Rhodobacteraceae	Roseobacter	NA
ASV_118	31	6	4	Bacteria	Proteobacteria	Alphaproteobacteria	Rhodobacterales	Rhodobacteraceae	Aestuariibius	NA
ASV_120	3	64	5	Bacteria	Proteobacteria	Alphaproteobacteria	Caulobacterales	Hyphomonadaceae	Litorimonas	NA
ASV_121	46	0	2	Bacteria	Bacteroidota	Bacteroidia	Flavobacteriales	Flavobacteriaceae	Polaribacter	NA
ASV_122	5	46	10	Bacteria	Proteobacteria	Alphaproteobacteria	Sphingomonadales	Sphingomonadaceae	Erythrobacter	NA
ASV_123	0	45	8	Bacteria	Proteobacteria	Alphaproteobacteria	Rhodobacterales	Rhodobacteraceae	Pelagicola	NA
ASV_124	0	65	0	Bacteria	Proteobacteria	Alphaproteobacteria	Micavibrionales	NA	NA	NA
ASV_125	14	19	18	Bacteria	Proteobacteria	Alphaproteobacteria	Rhodobacterales	Rhodobacteraceae	NA	NA
ASV_126	25	32	5	Bacteria	Planctomycetota	OM190	NA	NA	NA	NA
ASV_127	1	59	1	Bacteria	Proteobacteria	Alphaproteobacteria	Micavibrionales	Micavibrionaceae	NA	NA
ASV_128	25	19	4	Bacteria	Proteobacteria	Alphaproteobacteria	Sphingomonadales	Sphingomonadaceae	Altererythrobacter	NA
ASV_129	1	38	15	Bacteria	Bacteroidota	Bacteroidia	Flavobacteriales	Flavobacteriaceae	Algibacter	NA
ASV_130	0	23	23	Bacteria	Proteobacteria	Alphaproteobacteria	Rickettsiales	AB1	NA	NA
ASV_131	8	34	8	Bacteria	Proteobacteria	Alphaproteobacteria	Rhodobacterales	Rhodobacteraceae	Litoreibacter	NA
ASV_132	0	60	6	Bacteria	Proteobacteria	Alphaproteobacteria	Micavibrionales	Micavibrionaceae	NA	NA
ASV_133	5	34	8	Bacteria	Bacteroidota	Bacteroidia	Flavobacteriales	Flavobacteriaceae	Lutibacter	NA
ASV_134	2	41	3	Bacteria	Bacteroidota	Bacteroidia	Flavobacteriales	Flavobacteriaceae	Lutimonas	halocynthiae
ASV_137	0	43	2	Bacteria	Proteobacteria	Alphaproteobacteria	Sphingomonadales	Sphingomonadaceae	Erythrobacter	aquimaris
ASV_138	0	44	4	Bacteria	Bacteroidota	Bacteroidia	Chitinophagales	Saprospiraceae	Lewinella	NA
ASV_139	0	32	15	Bacteria	Proteobacteria	Alphaproteobacteria	Rhodobacterales	Rhodobacteraceae	Litoreibacter	NA
ASV_140	6	35	5	Bacteria	Bacteroidota	Bacteroidia	Chitinophagales	Saprospiraceae	Lewinella	NA
ASV_141	2	46	6	Bacteria	Bacteroidota	Bacteroidia	Flavobacteriales	Flavobacteriaceae	Algibacter	NA
ASV_142	0	32	5	Bacteria	Patescibacteria	Gracilibacteria	JGI 0000069-P22	NA	NA	NA
ASV_143	9	21	0	Bacteria	Proteobacteria	Alphaproteobacteria	NA	NA	NA	NA
ASV_145	15	18	0	Bacteria	Bacteroidota	Bacteroidia	Flavobacteriales	Flavobacteriaceae	Maribacter	NA
ASV_146	0	49	2	Bacteria	Bacteroidota	Bacteroidia	Chitinophagales	Saprospiraceae	NA	NA
ASV_147	0	48	12	Bacteria	Proteobacteria	Alphaproteobacteria	Micavibrionales	Micavibrionaceae	NA	NA
ASV_148	0	27	14	Bacteria	Bdellovibrionota	Bdellovibrionia	Bdellovibrionales	Bdellovibrionaceae	Bdellovibrio	NA
ASV_149	0	30	6	Bacteria	Bacteroidota	Bacteroidia	Flavobacteriales	Flavobacteriaceae	Flavicella	NA
ASV_150	22	14	2	Bacteria	Bacteroidota	Bacteroidia	Chitinophagales	Saprospiraceae	NA	NA
ASV_151	4	19	5	Bacteria	Proteobacteria	Alphaproteobacteria	Rhizobiales	Rhizobiaceae	NA	NA
ASV_152	10	16	1	Bacteria	Bacteroidota	Bacteroidia	Flavobacteriales	NS9 marine group	NA	NA
ASV_153	6	30	4	Bacteria	Bacteroidota	Bacteroidia	Flavobacteriales	Flavobacteriaceae	Maritimimonas	NA
ASV_154	29	2	0	Bacteria	Cyanobacteria	Cyanobacteriia	Chloroplast	NA	NA	NA
ASV_155	2	14	23	Bacteria	Proteobacteria	Alphaproteobacteria	Rhodobacterales	Rhodobacteraceae	Octadecabacter	NA
ASV_156	1	23	14	Bacteria	Proteobacteria	Alphaproteobacteria	Rhodobacterales	Rhodobacteraceae	Pelagimonas	varians
ASV_157	7	15	7	Bacteria	Proteobacteria	Alphaproteobacteria	Rhodobacterales	Rhodobacteraceae	Planktomarina	temperata
ASV_158	1	38	3	Bacteria	Bacteroidota	Bacteroidia	Flavobacteriales	Flavobacteriaceae	Aquibacter	NA
ASV_159	0	34	4	Bacteria	Proteobacteria	Alphaproteobacteria	Rickettsiales	SM2D12	NA	NA
ASV_160	16	0	10	Bacteria	Bacteroidota	Bacteroidia	Flavobacteriales	Flavobacteriaceae	NA	NA
ASV_161	2	28	2	Bacteria	Proteobacteria	Alphaproteobacteria	Micavibrionales	NA	NA	NA
ASV_162	0	24	1	Bacteria	Proteobacteria	Alphaproteobacteria	Rickettsiales	SM2D12	NA	NA
ASV_163	0	35	4	Bacteria	Proteobacteria	Alphaproteobacteria	Micavibrionales	NA	NA	NA
ASV_164	0	1	35	Bacteria	Bacteroidota	Bacteroidia	Flavobacteriales	Flavobacteriaceae	Tenacibaculum	NA
ASV_165	1	35	10	Bacteria	Campylobacterota	Campylobacteria	Campylobacterales	Sulfurovaceae	Sulfurovum	NA
ASV_166	0	29	3	Bacteria	Proteobacteria	Alphaproteobacteria	Micavibrionales	Micavibrionaceae	NA	NA
ASV_167	28	6	0	Bacteria	Bacteroidota	Bacteroidia	Chitinophagales	Saprospiraceae	Lewinella	NA
ASV_168	0	34	9	Bacteria	Proteobacteria	Alphaproteobacteria	Sphingomonadales	Sphingomonadaceae	Sphingorhabdus	NA
ASV_170	20	3	8	Bacteria	Bacteroidota	Bacteroidia	Flavobacteriales	Flavobacteriaceae	Tenacibaculum	NA
ASV_171	15	15	10	Bacteria	Proteobacteria	Alphaproteobacteria	Rhodobacterales	Rhodobacteraceae	Pontibaca	NA
ASV_172	6	23	5	Bacteria	Proteobacteria	Alphaproteobacteria	Rhodobacterales	Rhodobacteraceae	Aquimixticola	NA
ASV_173	0	42	1	Bacteria	Proteobacteria	Alphaproteobacteria	Rhodobacterales	Rhodobacteraceae	NA	NA
ASV_174	0	38	7	Bacteria	Proteobacteria	Alphaproteobacteria	Micavibrionales	Micavibrionaceae	NA	NA
ASV_175	0	0	21	Bacteria	Bacteroidota	Bacteroidia	Flavobacteriales	Flavobacteriaceae	Polaribacter	NA
ASV_177	0	34	3	Bacteria	Proteobacteria	Alphaproteobacteria	Rhodobacterales	Rhodobacteraceae	NA	NA
ASV_178	14	0	16	Bacteria	Cyanobacteria	Cyanobacteriia	Chloroplast	NA	NA	NA
ASV_179	0	23	1	Bacteria	Bacteroidota	Bacteroidia	Chitinophagales	Saprospiraceae	NA	NA
ASV_180	0	21	4	Bacteria	Proteobacteria	Alphaproteobacteria	Rhodobacterales	Rhodobacteraceae	NA	NA
ASV_181	0	11	14	Bacteria	Proteobacteria	Alphaproteobacteria	Rhodobacterales	Rhodobacteraceae	Sulfitobacter	NA
ASV_182	10	1	6	Bacteria	Proteobacteria	Alphaproteobacteria	Rhodobacterales	Rhodobacteraceae	NA	NA
ASV_183	6	12	9	Bacteria	Bacteroidota	Bacteroidia	Flavobacteriales	Flavobacteriaceae	Arcticiflavibacter	NA
ASV_184	1	24	7	Bacteria	Bacteroidota	Bacteroidia	Chitinophagales	Saprospiraceae	Lewinella	NA
ASV_185	0	17	12	Bacteria	Proteobacteria	Gammaproteobacteria	Enterobacterales	Colwelliaceae	NA	NA
ASV_186	3	13	6	Bacteria	Bacteroidota	Bacteroidia	Flavobacteriales	Flavobacteriaceae	Maribacter	NA
ASV_187	5	16	8	Bacteria	Bacteroidota	Bacteroidia	Flavobacteriales	Flavobacteriaceae	Ulvibacter	NA
ASV_188	0	34	1	Bacteria	Patescibacteria	Parcubacteria	Candidatus Kaiserbacteria	NA	NA	NA
ASV_189	0	28	3	Bacteria	Bacteroidota	Bacteroidia	Flavobacteriales	Flavobacteriaceae	Lutimonas	NA
ASV_190	0	27	3	Bacteria	Cyanobacteria	Cyanobacteriia	Chloroplast	NA	NA	NA
ASV_191	0	27	4	Bacteria	Proteobacteria	Alphaproteobacteria	Rhodobacterales	Rhodobacteraceae	Yoonia-Loktanella	NA
ASV_192	0	1	29	Bacteria	Campylobacterota	Campylobacteria	Campylobacterales	Arcobacteraceae	NA	NA
ASV_193	6	12	3	Bacteria	Proteobacteria	Alphaproteobacteria	Rhodobacterales	Rhodobacteraceae	Ruegeria	NA
ASV_194	1	17	7	Bacteria	Proteobacteria	Alphaproteobacteria	Caulobacterales	Hyphomonadaceae	NA	NA
ASV_195	0	16	5	Bacteria	Bacteroidota	Bacteroidia	Flavobacteriales	Flavobacteriaceae	Flavicella	NA
ASV_196	5	4	13	Bacteria	Proteobacteria	Alphaproteobacteria	Rhodobacterales	Rhodobacteraceae	Sulfitobacter	geojensis
ASV_197	2	8	13	Bacteria	Campylobacterota	Campylobacteria	Campylobacterales	Arcobacteraceae	NA	NA
ASV_198	0	28	0	Bacteria	Bacteroidota	Bacteroidia	Flavobacteriales	Flavobacteriaceae	NA	NA
ASV_199	0	28	1	Bacteria	Proteobacteria	Alphaproteobacteria	Micavibrionales	NA	NA	NA
ASV_200	0	8	21	Bacteria	Proteobacteria	Gammaproteobacteria	Pseudomonadales	Cellvibrionaceae	NA	NA
ASV_202	30	3	0	Bacteria	Proteobacteria	Alphaproteobacteria	Micavibrionales	NA	NA	NA
ASV_203	21	2	0	Bacteria	Proteobacteria	Alphaproteobacteria	Rhodobacterales	Rhodobacteraceae	Sulfitobacter	NA
ASV_204	3	20	10	Bacteria	Proteobacteria	Alphaproteobacteria	Rhodobacterales	Rhodobacteraceae	NA	NA
ASV_205	2	23	10	Bacteria	Proteobacteria	Alphaproteobacteria	Rhodobacterales	Rhodobacteraceae	Yoonia-Loktanella	NA
ASV_206	0	22	6	Bacteria	Proteobacteria	Alphaproteobacteria	Rhodobacterales	Rhodobacteraceae	Sulfitobacter	NA
ASV_208	17	3	0	Bacteria	Proteobacteria	Alphaproteobacteria	Caulobacterales	Hyphomonadaceae	Litorimonas	NA
ASV_209	9	11	2	Bacteria	Planctomycetota	OM190	NA	NA	NA	NA
ASV_210	0	6	21	Bacteria	Bacteroidota	Bacteroidia	Flavobacteriales	Flavobacteriaceae	Cellulophaga	fucicola
ASV_212	0	17	0	Bacteria	Verrucomicrobiota	Verrucomicrobiae	Opitutales	Puniceicoccaceae	Lentimonas	NA
ASV_213	0	23	8	Bacteria	Proteobacteria	Alphaproteobacteria	Sphingomonadales	Sphingomonadaceae	Sphingorhabdus	NA
ASV_214	0	7	13	Bacteria	Bacteroidota	Bacteroidia	Chitinophagales	Saprospiraceae	Aureispira	NA
ASV_215	15	3	0	Bacteria	Bacteroidota	Bacteroidia	Flavobacteriales	Cryomorphaceae	Vicingus	NA
ASV_216	5	4	6	Bacteria	Proteobacteria	Alphaproteobacteria	Rhodobacterales	Rhodobacteraceae	Ruegeria	conchae
ASV_217	2	5	4	Bacteria	Bacteroidota	Bacteroidia	Flavobacteriales	Flavobacteriaceae	NA	NA
ASV_218	3	5	7	Bacteria	Proteobacteria	Alphaproteobacteria	Rhodobacterales	Rhodobacteraceae	NA	NA
ASV_219	4	9	5	Bacteria	Proteobacteria	Alphaproteobacteria	Caulobacterales	Hyphomonadaceae	Robiginitomaculum	NA
ASV_220	2	26	0	Bacteria	Bacteroidota	Bacteroidia	Flavobacteriales	Flavobacteriaceae	Dokdonia	flava
ASV_221	0	21	6	Bacteria	Proteobacteria	Alphaproteobacteria	Rhodobacterales	Rhodobacteraceae	Pacificibacter	NA
ASV_222	0	19	5	Bacteria	Proteobacteria	Alphaproteobacteria	Rickettsiales	SM2D12	NA	NA
ASV_223	0	13	6	Bacteria	Proteobacteria	Alphaproteobacteria	Paracaedibacterales	Paracaedibacteraceae	NA	NA
ASV_224	0	4	14	Bacteria	Proteobacteria	Gammaproteobacteria	Pseudomonadales	Cellvibrionaceae	NA	NA
ASV_225	0	6	8	Bacteria	Bacteroidota	Bacteroidia	Flavobacteriales	Flavobacteriaceae	Dokdonia	NA
ASV_227	14	5	0	Bacteria	Proteobacteria	Alphaproteobacteria	Caulobacterales	Hyphomonadaceae	NA	NA
ASV_228	3	14	4	Bacteria	Proteobacteria	NA	NA	NA	NA	NA
ASV_230	0	17	4	Bacteria	Proteobacteria	Alphaproteobacteria	Rhodobacterales	Rhodobacteraceae	NA	NA
ASV_231	0	4	14	Bacteria	Proteobacteria	Alphaproteobacteria	Rickettsiales	Rickettsiaceae	NA	NA
ASV_232	11	6	0	Bacteria	Proteobacteria	Alphaproteobacteria	Caulobacterales	Hyphomonadaceae	Robiginitomaculum	NA
ASV_233	5	6	1	Bacteria	Bacteroidota	Bacteroidia	Flavobacteriales	Flavobacteriaceae	Croceitalea	NA
ASV_234	1	16	1	Bacteria	Proteobacteria	Alphaproteobacteria	Rhodobacterales	Rhodobacteraceae	NA	NA
ASV_235	1	15	3	Bacteria	Bacteroidota	Bacteroidia	Flavobacteriales	Flavobacteriaceae	NA	NA
ASV_236	1	22	1	Bacteria	Proteobacteria	Gammaproteobacteria	Enterobacterales	Colwelliaceae	Litorilituus	NA
ASV_237	0	23	0	Bacteria	Proteobacteria	Alphaproteobacteria	Micavibrionales	NA	NA	NA
ASV_238	0	19	1	Bacteria	Patescibacteria	Gracilibacteria	JGI 0000069-P22	NA	NA	NA
ASV_239	0	17	3	Bacteria	Proteobacteria	Alphaproteobacteria	Rickettsiales	SM2D12	NA	NA
ASV_240	0	12	9	Bacteria	Bacteroidota	Bacteroidia	Chitinophagales	Saprospiraceae	Lewinella	NA
ASV_242	3	5	6	Bacteria	Bacteroidota	Bacteroidia	Flavobacteriales	Flavobacteriaceae	Winogradskyella	eximia
ASV_243	1	10	1	Bacteria	Bacteroidota	Bacteroidia	Chitinophagales	Saprospiraceae	NA	NA
ASV_244	4	13	4	Bacteria	Proteobacteria	Gammaproteobacteria	Thiotrichales	Thiotrichaceae	Leucothrix	NA
ASV_246	0	16	3	Bacteria	Proteobacteria	Gammaproteobacteria	Enterobacterales	Colwelliaceae	NA	NA
ASV_247	0	6	13	Bacteria	Proteobacteria	Gammaproteobacteria	Thiotrichales	Thiotrichaceae	Leucothrix	NA
ASV_248	1	9	3	Bacteria	Patescibacteria	Gracilibacteria	JGI 0000069-P22	NA	NA	NA
ASV_249	2	20	4	Bacteria	Bacteroidota	Bacteroidia	Flavobacteriales	Flavobacteriaceae	Winogradskyella	NA
ASV_250	0	17	0	Bacteria	Proteobacteria	Alphaproteobacteria	Caedibacterales	Caedibacteraceae	NA	NA
ASV_251	0	17	2	Bacteria	Proteobacteria	Alphaproteobacteria	Sphingomonadales	Sphingomonadaceae	Erythrobacter	NA
ASV_252	3	10	0	Bacteria	Patescibacteria	Gracilibacteria	NA	NA	NA	NA
ASV_255	0	20	0	Bacteria	Bacteroidota	Bacteroidia	Flavobacteriales	Flavobacteriaceae	Algibacter	NA
ASV_257	0	5	1	Bacteria	Bacteroidota	Bacteroidia	Flavobacteriales	Flavobacteriaceae	Psychroserpens	NA
ASV_258	1	17	0	Bacteria	Bacteroidota	Bacteroidia	Flavobacteriales	Flavobacteriaceae	Lutibacter	holmesii
ASV_259	0	10	1	Bacteria	Bacteroidota	Bacteroidia	Flavobacteriales	Flavobacteriaceae	Aurantivirga	NA
ASV_260	0	13	2	Bacteria	Proteobacteria	Alphaproteobacteria	Micavibrionales	Micavibrionaceae	NA	NA
ASV_261	0	9	4	Bacteria	Bacteroidota	Bacteroidia	Flavobacteriales	Cryomorphaceae	NA	NA
ASV_262	0	1	11	Bacteria	Bacteroidota	Bacteroidia	Flavobacteriales	Flavobacteriaceae	Tenacibaculum	NA
ASV_263	9	0	1	Bacteria	Bacteroidota	Bacteroidia	Chitinophagales	Saprospiraceae	NA	NA
ASV_264	14	5	0	Bacteria	Bacteroidota	Bacteroidia	Chitinophagales	Saprospiraceae	Rubidimonas	NA
ASV_265	6	4	0	Bacteria	Bacteroidota	Bacteroidia	Flavobacteriales	Flavobacteriaceae	Lacinutrix	NA
ASV_266	1	6	1	Bacteria	Cyanobacteria	Cyanobacteriia	Chloroplast	NA	NA	NA
ASV_267	0	12	2	Bacteria	Proteobacteria	Alphaproteobacteria	Micavibrionales	Micavibrionaceae	NA	NA
ASV_268	0	22	2	Bacteria	Proteobacteria	Alphaproteobacteria	Rhodobacterales	Rhodobacteraceae	Octadecabacter	temperatus
ASV_269	0	2	10	Bacteria	Proteobacteria	Gammaproteobacteria	Arenicellales	Arenicellaceae	Arenicella	NA
ASV_270	0	8	10	Bacteria	Proteobacteria	Alphaproteobacteria	Rhodobacterales	Rhodobacteraceae	NA	NA
ASV_274	18	1	0	Bacteria	Proteobacteria	Gammaproteobacteria	Arenicellales	Arenicellaceae	Arenicella	NA
ASV_275	6	2	0	Bacteria	Bacteroidota	Bacteroidia	Flavobacteriales	Flavobacteriaceae	Winogradskyella	NA
ASV_276	5	12	1	Bacteria	Proteobacteria	Alphaproteobacteria	Rhodobacterales	Rhodobacteraceae	Planktotalea	frisia
ASV_277	2	8	2	Bacteria	Bacteroidota	Bacteroidia	Flavobacteriales	Crocinitomicaceae	Crocinitomix	NA
ASV_278	0	13	1	Bacteria	Proteobacteria	Alphaproteobacteria	Rickettsiales	Rickettsiaceae	NA	NA
ASV_279	0	7	1	Bacteria	Planctomycetota	Phycisphaerae	Phycisphaerales	Phycisphaeraceae	Phycisphaera	NA
ASV_280	0	7	3	Bacteria	Proteobacteria	Gammaproteobacteria	Arenicellales	Arenicellaceae	Arenicella	NA
ASV_282	9	0	0	Bacteria	Proteobacteria	Alphaproteobacteria	NA	NA	NA	NA
ASV_283	7	2	0	Bacteria	Proteobacteria	Alphaproteobacteria	Caulobacterales	Hyphomonadaceae	NA	NA
ASV_284	5	2	0	Bacteria	Bacteroidota	Bacteroidia	Chitinophagales	Saprospiraceae	Lewinella	NA
ASV_285	1	4	3	Bacteria	Proteobacteria	Alphaproteobacteria	Rhodobacterales	Rhodobacteraceae	Ascidiaceihabitans	NA
ASV_286	0	9	1	Bacteria	Bacteroidota	Bacteroidia	Flavobacteriales	Flavobacteriaceae	Winogradskyella	NA
ASV_287	0	9	3	Bacteria	Bacteroidota	Bacteroidia	Flavobacteriales	Flavobacteriaceae	Lutibacter	NA
ASV_288	0	8	3	Bacteria	Bacteroidota	Bacteroidia	Flavobacteriales	Flavobacteriaceae	Maribacter	NA
ASV_289	1	3	4	Bacteria	Actinobacteriota	Actinobacteria	Micrococcales	Demequinaceae	Demequina	NA
ASV_290	0	14	0	Bacteria	Proteobacteria	Alphaproteobacteria	Caulobacterales	Hyphomonadaceae	NA	NA
ASV_292	0	16	1	Bacteria	Bacteroidota	Bacteroidia	Flavobacteriales	Crocinitomicaceae	Crocinitomix	NA
ASV_293	0	11	8	Bacteria	Bacteroidota	Bacteroidia	Flavobacteriales	Flavobacteriaceae	Algitalea	NA
ASV_294	0	0	9	Bacteria	Bacteroidota	Bacteroidia	Flavobacteriales	Flavobacteriaceae	Algitalea	NA
ASV_295	10	1	0	Bacteria	Proteobacteria	Gammaproteobacteria	Granulosicoccales	Granulosicoccaceae	Granulosicoccus	NA
ASV_296	8	1	1	Bacteria	Proteobacteria	Alphaproteobacteria	Rhodobacterales	Rhodobacteraceae	Sulfitobacter	NA
ASV_297	2	4	1	Bacteria	Proteobacteria	Alphaproteobacteria	Micavibrionales	Micavibrionaceae	NA	NA
ASV_298	1	8	5	Bacteria	Proteobacteria	Alphaproteobacteria	Micavibrionales	Micavibrionaceae	NA	NA
ASV_299	1	3	5	Bacteria	Proteobacteria	Alphaproteobacteria	Rhodobacterales	Rhodobacteraceae	Roseobacter	NA
ASV_300	2	5	3	Bacteria	Proteobacteria	Alphaproteobacteria	Rhodobacterales	Rhodobacteraceae	Ruegeria	atlantica
ASV_301	0	4	5	Bacteria	Bacteroidota	Bacteroidia	Flavobacteriales	Flavobacteriaceae	Dokdonia	NA
ASV_304	0	7	1	Bacteria	Proteobacteria	Alphaproteobacteria	Sphingomonadales	Sphingomonadaceae	Sphingorhabdus	NA
ASV_305	0	5	4	Bacteria	Campylobacterota	Campylobacteria	Campylobacterales	Arcobacteraceae	NA	NA
ASV_306	0	7	6	Bacteria	Proteobacteria	Alphaproteobacteria	Rhizobiales	Rhizobiaceae	Pseudahrensia	NA
ASV_307	2	5	1	Bacteria	Proteobacteria	Alphaproteobacteria	Rhodobacterales	Rhodobacteraceae	Aestuariibius	NA
ASV_308	3	5	0	Bacteria	Bacteroidota	Bacteroidia	Chitinophagales	Saprospiraceae	NA	NA
ASV_309	4	4	0	Bacteria	Bacteroidota	Bacteroidia	Flavobacteriales	Flavobacteriaceae	Winogradskyella	NA
ASV_310	0	11	2	Bacteria	Proteobacteria	Alphaproteobacteria	Rhodospirillales	NA	NA	NA
ASV_311	1	9	4	Bacteria	Bacteroidota	Bacteroidia	Flavobacteriales	Flavobacteriaceae	NA	NA
ASV_313	0	15	0	Bacteria	Bacteroidota	Bacteroidia	Flavobacteriales	Flavobacteriaceae	Lutibacter	NA
ASV_314	0	9	0	Bacteria	Bacteroidota	Bacteroidia	Chitinophagales	Saprospiraceae	NA	NA
ASV_315	0	7	3	Bacteria	Proteobacteria	Alphaproteobacteria	Sphingomonadales	Sphingomonadaceae	Altererythrobacter	NA
ASV_319	9	3	0	Bacteria	Cyanobacteria	Cyanobacteriia	Chloroplast	NA	NA	NA
ASV_320	4	0	2	Bacteria	Bacteroidota	Bacteroidia	Chitinophagales	Saprospiraceae	Portibacter	NA
ASV_321	11	0	1	Bacteria	Proteobacteria	Alphaproteobacteria	Rhodobacterales	Rhodobacteraceae	Ponticoccus	NA
ASV_322	10	0	2	Bacteria	Proteobacteria	Alphaproteobacteria	Rhodobacterales	Rhodobacteraceae	NA	NA
ASV_323	5	5	1	Bacteria	Proteobacteria	Gammaproteobacteria	Enterobacterales	Alteromonadaceae	Paraglaciecola	NA
ASV_324	3	1	4	Bacteria	Bacteroidota	Bacteroidia	Flavobacteriales	Flavobacteriaceae	Flavobacterium	NA
ASV_325	2	7	1	Bacteria	Proteobacteria	Alphaproteobacteria	Rhodobacterales	Rhodobacteraceae	Sulfitobacter	NA
ASV_326	0	0	3	Bacteria	Bacteroidota	Bacteroidia	Flavobacteriales	Flavobacteriaceae	Tenacibaculum	NA
ASV_328	0	8	2	Bacteria	Bacteroidota	Bacteroidia	Flavobacteriales	Flavobacteriaceae	Ulvibacter	NA
ASV_329	0	8	0	Bacteria	Bacteroidota	Bacteroidia	Flavobacteriales	Flavobacteriaceae	Eudoraea	NA
ASV_330	0	11	1	Bacteria	Bacteroidota	Bacteroidia	Flavobacteriales	Flavobacteriaceae	Polaribacter	NA
ASV_331	0	9	3	Bacteria	Proteobacteria	Alphaproteobacteria	Rhizobiales	Devosiaceae	NA	NA
ASV_332	0	5	1	Bacteria	Proteobacteria	Alphaproteobacteria	Rickettsiales	AB1	NA	NA
ASV_333	0	4	5	Bacteria	Bacteroidota	Bacteroidia	Flavobacteriales	Flavobacteriaceae	Aurantivirga	NA
ASV_334	0	4	5	Bacteria	Bacteroidota	Bacteroidia	Flavobacteriales	Flavobacteriaceae	Maribacter	NA
ASV_339	0	7	1	Bacteria	Proteobacteria	Gammaproteobacteria	Thiotrichales	Thiotrichaceae	Leucothrix	NA
ASV_340	2	0	7	Bacteria	Bacteroidota	Bacteroidia	Flavobacteriales	Flavobacteriaceae	Algitalea	NA
ASV_341	1	4	0	Bacteria	Proteobacteria	Gammaproteobacteria	Granulosicoccales	Granulosicoccaceae	Granulosicoccus	NA
ASV_346	0	7	0	Bacteria	Proteobacteria	Alphaproteobacteria	Rickettsiales	Fokiniaceae	NA	NA
ASV_347	0	6	0	Bacteria	Bacteroidota	Bacteroidia	Flavobacteriales	Flavobacteriaceae	Algibacter	NA
ASV_348	0	5	1	Bacteria	Bacteroidota	Bacteroidia	Flavobacteriales	Flavobacteriaceae	Psychroserpens	NA
ASV_349	0	5	1	Bacteria	Proteobacteria	Gammaproteobacteria	Granulosicoccales	Granulosicoccaceae	Granulosicoccus	NA
ASV_350	0	4	0	Bacteria	Proteobacteria	Gammaproteobacteria	Thiotrichales	Thiotrichaceae	Leucothrix	NA
ASV_351	0	2	4	Bacteria	Bacteroidota	Bacteroidia	Flavobacteriales	NS7 marine group	NA	NA
ASV_352	0	1	5	Bacteria	Campylobacterota	Campylobacteria	Campylobacterales	Arcobacteraceae	NA	NA
ASV_353	0	1	9	Bacteria	Bacteroidota	Bacteroidia	Flavobacteriales	Flavobacteriaceae	Cellulophaga	NA
ASV_354	0	1	9	Bacteria	Proteobacteria	Alphaproteobacteria	Rhodobacterales	Rhodobacteraceae	NA	NA
ASV_357	7	4	0	Bacteria	Bacteroidota	Bacteroidia	Flavobacteriales	Flavobacteriaceae	Polaribacter	NA
ASV_358	4	10	1	Bacteria	Proteobacteria	Gammaproteobacteria	Enterobacterales	Alteromonadaceae	NA	NA
ASV_359	1	4	1	Bacteria	Bacteroidota	Bacteroidia	Flavobacteriales	Flavobacteriaceae	Arcticiflavibacter	NA
ASV_360	1	7	0	Bacteria	Proteobacteria	Gammaproteobacteria	Enterobacterales	Alteromonadaceae	Pseudobowmanella	NA
ASV_361	2	7	0	Bacteria	Proteobacteria	Alphaproteobacteria	Caulobacterales	Hyphomonadaceae	Litorimonas	NA
ASV_362	2	1	9	Bacteria	Bacteroidota	Bacteroidia	Flavobacteriales	Flavobacteriaceae	Dokdonia	NA
ASV_363	1	1	5	Bacteria	Bacteroidota	Bacteroidia	Chitinophagales	Saprospiraceae	Lewinella	NA
ASV_364	1	6	0	Bacteria	Bacteroidota	Bacteroidia	Flavobacteriales	Crocinitomicaceae	Salinirepens	NA
ASV_369	0	4	1	Bacteria	Proteobacteria	Alphaproteobacteria	Micavibrionales	NA	NA	NA
ASV_370	0	6	2	Bacteria	Bacteroidota	Bacteroidia	Flavobacteriales	Flavobacteriaceae	Aquibacter	NA
ASV_371	0	10	0	Bacteria	Proteobacteria	Alphaproteobacteria	Rhodobacterales	Rhodobacteraceae	Aestuariibius	NA
ASV_372	0	10	0	Bacteria	Bacteroidota	Bacteroidia	Chitinophagales	Saprospiraceae	NA	NA
ASV_373	0	2	1	Bacteria	Planctomycetota	Phycisphaerae	Phycisphaerales	Phycisphaeraceae	Algisphaera	NA
ASV_374	0	4	4	Bacteria	Proteobacteria	Alphaproteobacteria	Rhodobacterales	Rhodobacteraceae	Amylibacter	NA
ASV_375	0	3	2	Bacteria	Bacteroidota	Bacteroidia	Chitinophagales	Saprospiraceae	NA	NA
ASV_379	4	4	0	Bacteria	Proteobacteria	Alphaproteobacteria	Rhizobiales	Rhizobiaceae	NA	NA
ASV_380	1	1	0	Bacteria	Proteobacteria	Alphaproteobacteria	Rhodobacterales	Rhodobacteraceae	Pseudoruegeria	NA
ASV_381	1	5	0	Bacteria	Fusobacteriota	Fusobacteriia	Fusobacteriales	Fusobacteriaceae	Psychrilyobacter	atlanticus
ASV_382	0	6	3	Bacteria	Bacteroidota	Bacteroidia	Flavobacteriales	Flavobacteriaceae	Tenacibaculum	NA
ASV_390	0	7	0	Bacteria	Proteobacteria	Alphaproteobacteria	Kiloniellales	Kiloniellaceae	NA	NA
ASV_391	0	5	0	Bacteria	Proteobacteria	Gammaproteobacteria	Enterobacterales	Colwelliaceae	NA	NA
ASV_392	0	2	2	Bacteria	Bacteroidota	Bacteroidia	Flavobacteriales	Flavobacteriaceae	Maritimimonas	NA
ASV_393	0	4	2	Bacteria	Bacteroidota	Bacteroidia	Chitinophagales	Saprospiraceae	Lewinella	NA
ASV_394	0	3	4	Bacteria	Bacteroidota	Bacteroidia	Flavobacteriales	Flavobacteriaceae	NA	NA
ASV_395	0	2	3	Bacteria	Verrucomicrobiota	Verrucomicrobiae	Opitutales	Puniceicoccaceae	Lentimonas	NA
ASV_396	0	2	3	Bacteria	Desulfobacterota	Desulfuromonadia	Bradymonadales	NA	NA	NA
ASV_399	6	0	1	Bacteria	Proteobacteria	Alphaproteobacteria	Rhodobacterales	Rhodobacteraceae	NA	NA
ASV_400	4	2	0	Bacteria	Proteobacteria	Alphaproteobacteria	Caulobacterales	Hyphomonadaceae	NA	NA
ASV_401	6	0	1	Bacteria	Bacteroidota	Bacteroidia	Flavobacteriales	Flavobacteriaceae	Pibocella	NA
ASV_402	6	0	0	Bacteria	Bacteroidota	Bacteroidia	Flavobacteriales	Flavobacteriaceae	Xanthomarina	NA
ASV_403	1	0	2	Bacteria	Cyanobacteria	Cyanobacteriia	Chloroplast	NA	NA	NA
ASV_404	0	5	0	Bacteria	Bacteroidota	Bacteroidia	Chitinophagales	Saprospiraceae	NA	NA
ASV_405	1	4	3	Bacteria	Proteobacteria	Alphaproteobacteria	Micavibrionales	Micavibrionaceae	NA	NA
ASV_406	1	4	0	Bacteria	Bacteroidota	Bacteroidia	Chitinophagales	Saprospiraceae	NA	NA
ASV_412	0	4	0	Bacteria	Patescibacteria	Gracilibacteria	NA	NA	NA	NA
ASV_413	0	3	2	Bacteria	Proteobacteria	Alphaproteobacteria	Micavibrionales	Micavibrionaceae	NA	NA
ASV_414	0	5	1	Bacteria	Proteobacteria	Alphaproteobacteria	Rhodobacterales	Rhodobacteraceae	Albimonas	NA
ASV_415	0	4	0	Bacteria	Proteobacteria	Alphaproteobacteria	Micavibrionales	Micavibrionaceae	NA	NA
ASV_416	0	3	2	Bacteria	Proteobacteria	Alphaproteobacteria	Rhodobacterales	Rhodobacteraceae	NA	NA
ASV_417	0	3	2	Bacteria	Proteobacteria	Alphaproteobacteria	Micavibrionales	Micavibrionaceae	NA	NA
ASV_418	0	2	2	Bacteria	Bacteroidota	Bacteroidia	Flavobacteriales	Cryomorphaceae	NA	NA
ASV_419	0	6	4	Bacteria	Proteobacteria	Alphaproteobacteria	Sphingomonadales	Sphingomonadaceae	NA	NA
ASV_420	0	8	0	Bacteria	Verrucomicrobiota	Verrucomicrobiae	Verrucomicrobiales	Rubritaleaceae	Luteolibacter	NA
ASV_421	0	5	1	Bacteria	Proteobacteria	Alphaproteobacteria	Rhodobacterales	Rhodobacteraceae	Halocynthiibacter	NA
ASV_422	0	4	0	Bacteria	Bacteroidota	Bacteroidia	Flavobacteriales	Flavobacteriaceae	Algitalea	NA
ASV_423	0	2	4	Bacteria	Bacteroidota	Bacteroidia	Flavobacteriales	Flavobacteriaceae	NA	NA
ASV_424	0	3	2	Bacteria	Bacteroidota	Bacteroidia	Cytophagales	Bernardetiaceae	Bernardetia	NA
ASV_429	2	4	0	Bacteria	Proteobacteria	Alphaproteobacteria	Rhodobacterales	Rhodobacteraceae	NA	NA
ASV_430	0	0	2	Bacteria	Bacteroidota	Bacteroidia	Flavobacteriales	Cryomorphaceae	NA	NA
ASV_431	0	3	0	Bacteria	Proteobacteria	Gammaproteobacteria	Thiotrichales	Thiotrichaceae	Leucothrix	NA
ASV_432	0	2	0	Bacteria	Proteobacteria	Alphaproteobacteria	Caulobacterales	Hyphomonadaceae	Litorimonas	NA
ASV_442	0	3	0	Bacteria	Actinobacteriota	Acidimicrobiia	Microtrichales	Microtrichaceae	Sva0996 marine group	NA
ASV_443	0	9	2	Bacteria	Bacteroidota	Bacteroidia	Flavobacteriales	Flavobacteriaceae	Algitalea	NA
ASV_444	0	7	0	Bacteria	Proteobacteria	Alphaproteobacteria	Rhodobacterales	Rhodobacteraceae	NA	NA
ASV_445	0	4	0	Bacteria	Campylobacterota	Campylobacteria	Campylobacterales	Arcobacteraceae	NA	NA
ASV_446	0	1	4	Bacteria	Armatimonadota	Fimbriimonadia	Fimbriimonadales	Fimbriimonadaceae	NA	NA
ASV_447	0	1	2	Bacteria	Bacteroidota	Bacteroidia	Flavobacteriales	Flavobacteriaceae	NA	NA
ASV_448	0	0	5	Bacteria	Proteobacteria	Alphaproteobacteria	Rhodobacterales	Rhodobacteraceae	Octadecabacter	NA
ASV_449	0	0	2	Bacteria	Proteobacteria	Alphaproteobacteria	Rhodobacterales	Rhodobacteraceae	NA	NA
ASV_461	2	0	0	Bacteria	Bacteroidota	Bacteroidia	Flavobacteriales	Flavobacteriaceae	Spongiimicrobium	NA
ASV_462	1	1	0	Bacteria	Cyanobacteria	Cyanobacteriia	Chloroplast	NA	NA	NA
ASV_463	2	0	2	Bacteria	Bacteroidota	Bacteroidia	Flavobacteriales	Flavobacteriaceae	NA	NA
ASV_464	1	4	0	Bacteria	Bacteroidota	Bacteroidia	Cytophagales	Cyclobacteriaceae	Fulvivirga	NA
ASV_465	0	1	1	Bacteria	Bacteroidota	Bacteroidia	Flavobacteriales	Flavobacteriaceae	Tenacibaculum	NA
ASV_487	0	0	3	Bacteria	Proteobacteria	Alphaproteobacteria	Rhodobacterales	Rhodobacteraceae	Sulfitobacter	NA
ASV_489	0	0	1	Bacteria	Proteobacteria	Gammaproteobacteria	Enterobacterales	Colwelliaceae	Litorilituus	NA
ASV_491	0	3	1	Bacteria	Bacteroidota	Bacteroidia	Flavobacteriales	Flavobacteriaceae	NA	NA
ASV_492	0	5	1	Bacteria	Proteobacteria	Gammaproteobacteria	Pseudomonadales	Cellvibrionaceae	NA	NA
ASV_494	0	1	4	Bacteria	Proteobacteria	Alphaproteobacteria	NA	NA	NA	NA
ASV_495	0	1	2	Bacteria	Patescibacteria	Saccharimonadia	Saccharimonadales	NA	NA	NA
ASV_522	3	0	0	Bacteria	Bacteroidota	Bacteroidia	Chitinophagales	Saprospiraceae	Rubidimonas	NA
ASV_523	0	0	2	Bacteria	Proteobacteria	Gammaproteobacteria	Thiotrichales	Thiotrichaceae	Leucothrix	NA
ASV_524	1	3	0	Bacteria	Bacteroidota	Bacteroidia	Flavobacteriales	Flavobacteriaceae	Aurantivirga	NA
ASV_525	0	1	0	Bacteria	Bacteroidota	Bacteroidia	Flavobacteriales	Flavobacteriaceae	Gilvibacter	NA
ASV_567	0	1	0	Bacteria	Bacteroidota	Bacteroidia	Flavobacteriales	Flavobacteriaceae	NA	NA
ASV_568	0	1	1	Bacteria	Bdellovibrionota	Bdellovibrionia	Bdellovibrionales	Bdellovibrionaceae	OM27 clade	NA
ASV_569	0	3	0	Bacteria	Proteobacteria	Gammaproteobacteria	Pseudomonadales	Cellvibrionaceae	Marinibactrum	NA
ASV_570	0	1	1	Bacteria	Bacteroidota	Bacteroidia	Flavobacteriales	Flavobacteriaceae	Dokdonia	NA
ASV_615	1	0	0	Bacteria	Desulfobacterota	Desulfuromonadia	Bradymonadales	NA	NA	NA
ASV_688	0	0	1	Bacteria	Proteobacteria	Alphaproteobacteria	Rhodobacterales	Rhodobacteraceae	NA	NA
ASV_689	0	0	1	Bacteria	Actinobacteriota	Actinobacteria	Micrococcales	Microbacteriaceae	Huakuichenia	NA
ASV_690	0	0	2	Bacteria	Bacteroidota	Bacteroidia	Cytophagales	Bernardetiaceae	Bernardetia	NA

## Sheet: Table S15
Table S15: Summary of the prokaryotic composition (species level) and their normalized relative abundance calculated from the kelp metagenomes.
#Classification	K1_s	K1_t	K2_s	K2_t
k__Bacteria|p__Caldiserica|c__Caldisericia|o__Caldisericales|f__Caldisericaceae|g__Caldisericum|s__Caldisericum_exile	26	0	19	0
k__Bacteria|p__Dictyoglomi|c__Dictyoglomia|o__Dictyoglomales|f__Dictyoglomaceae|g__Dictyoglomus|s__Dictyoglomus_thermophilum	14	0	0	0
k__Bacteria|p__Dictyoglomi|c__Dictyoglomia|o__Dictyoglomales|f__Dictyoglomaceae|g__Dictyoglomus|s__Dictyoglomus_turgidum	35	0	412	19
k__Bacteria|p__Synergistetes|c__Synergistia|o__Synergistales|f__Synergistaceae|g__Acetomicrobium|s__Acetomicrobium_mobile	0	0	16	11
k__Bacteria|p__Synergistetes|c__Synergistia|o__Synergistales|f__Synergistaceae|g__Thermanaerovibrio|s__Thermanaerovibrio_acidaminovorans	0	37	18	21
k__Bacteria|p__Synergistetes|c__Synergistia|o__Synergistales|f__Synergistaceae|g__Aminomonas|s__Aminomonas_paucivorans	12	0	15	0
k__Bacteria|p__Synergistetes|c__Synergistia|o__Synergistales|f__Synergistaceae|g__Aminobacterium|s__Aminobacterium_colombiense	16	0	50	0
k__Bacteria|p__Synergistetes|c__Synergistia|o__Synergistales|f__Synergistaceae|g__Jonquetella|s__Jonquetella_anthropi	19	0	24	0
k__Bacteria|p__Synergistetes|c__Synergistia|o__Synergistales|f__Synergistaceae|g__Cloacibacillus|s__Cloacibacillus_porcorum	25	0	31	0
k__Bacteria|p__Chrysiogenetes|c__Chrysiogenetes|o__Chrysiogenales|f__Chrysiogenaceae|g__Desulfurispirillum|s__Desulfurispirillum_indicum	84	0	187	24
k__Bacteria|p__Calditrichaeota|c__Calditrichae|o__Calditrichales|f__Calditrichaceae|g__Caldithrix|s__Caldithrix_abyssi	89	15	66	49
k__Bacteria|p__Coprothermobacterota|c__Coprothermobacteria|o__Coprothermobacterales|f__Coprothermobacteraceae|g__Coprothermobacter|s__Coprothermobacter_proteolyticus	115	0	24	0
k__Bacteria|p__Elusimicrobia|c__Elusimicrobia|o__Elusimicrobiales|f__Elusimicrobiaceae|g__Elusimicrobium|s__Elusimicrobium_minutum	59	0	67	12
k__Bacteria|p__Elusimicrobia|c__Endomicrobia|o__Endomicrobiales|f__Endomicrobiaceae|g__Endomicrobium|s__Candidatus_Endomicrobium_trichonymphae	43	0	28	0
k__Bacteria|p__Elusimicrobia|c__Endomicrobia|o__Endomicrobiales|f__Endomicrobiaceae|g__Endomicrobium|s__Endomicrobium_proavitum	117	0	67	0
k__Bacteria|p__Thermodesulfobacteria|c__Thermodesulfobacteria|o__Thermodesulfobacteriales|f__Thermodesulfobacteriaceae|g__Caldimicrobium|s__Caldimicrobium_thiodismutans	14	0	30	13
k__Bacteria|p__Thermodesulfobacteria|c__Thermodesulfobacteria|o__Thermodesulfobacteriales|f__Thermodesulfobacteriaceae|g__Thermosulfurimonas|s__Thermosulfurimonas_marina	16	0	85	0
k__Bacteria|p__Thermodesulfobacteria|c__Thermodesulfobacteria|o__Thermodesulfobacteriales|f__Thermodesulfobacteriaceae|g__Thermodesulfatator|s__Thermodesulfatator_indicus	56	0	54	13
k__Bacteria|p__Thermodesulfobacteria|c__Thermodesulfobacteria|o__Thermodesulfobacteriales|f__Thermodesulfobacteriaceae|g__Thermodesulfobacterium|s__Thermodesulfobacterium_commune	11	0	20	0
k__Bacteria|p__Thermodesulfobacteria|c__Thermodesulfobacteria|o__Thermodesulfobacteriales|f__Thermodesulfobacteriaceae|g__Thermodesulfobacterium|s__Thermodesulfobacterium_sp._TA1	19	0	21	0
k__Bacteria|p__Thermodesulfobacteria|c__Thermodesulfobacteria|o__Thermodesulfobacteriales|f__Thermodesulfobacteriaceae|g__Thermodesulfobacterium|s__Thermodesulfobacterium_geofontis	44	0	43	138
k__Bacteria|p__Thermodesulfobacteria|c__Thermodesulfobacteria|o__Thermodesulfobacteriales|f__Thermodesulfobacteriaceae|g__Thermosulfuriphilus|s__Thermosulfuriphilus_ammonigenes	130	0	45	0
k__Bacteria|p__Deferribacteres|c__Deferribacteres|o__Deferribacterales|f__Deferribacteraceae|g__Geovibrio|s__Geovibrio_thiophilus	41	0	66	15
k__Bacteria|p__Deferribacteres|c__Deferribacteres|o__Deferribacterales|f__Deferribacteraceae|g__Calditerrivibrio|s__Calditerrivibrio_nitroreducens	58	0	132	17
k__Bacteria|p__Deferribacteres|c__Deferribacteres|o__Deferribacterales|f__Deferribacteraceae|g__Flexistipes|s__Flexistipes_sinusarabici	71	0	90	21
k__Bacteria|p__Deferribacteres|c__Deferribacteres|o__Deferribacterales|f__Deferribacteraceae|g__Deferribacter|s__Deferribacter_desulfuricans	71	39	115	64
k__Bacteria|p__Deferribacteres|c__Deferribacteres|o__Deferribacterales|f__Deferribacteraceae|g__Denitrovibrio|s__Denitrovibrio_acetiphilus	98	0	196	24
k__Bacteria|p__Aquificae|c__Aquificae|o__Desulfurobacteriales|f__Desulfurobacteriaceae|g__Thermovibrio|s__Thermovibrio_ammonificans	0	0	15	12
k__Bacteria|p__Aquificae|c__Aquificae|o__Desulfurobacteriales|f__Desulfurobacteriaceae|g__Desulfurobacterium|s__Desulfurobacterium_thermolithotrophum	54	0	55	14
k__Bacteria|p__Aquificae|c__Aquificae|o__Aquificales|g__Thermosulfidibacter|s__Thermosulfidibacter_takaii	48	0	22	0
k__Bacteria|p__Aquificae|c__Aquificae|o__Aquificales|f__Aquificaceae|g__Aquifex|s__Aquifex_aeolicus	0	0	11	0
k__Bacteria|p__Aquificae|c__Aquificae|o__Aquificales|f__Aquificaceae|g__Hydrogenobaculum|s__Hydrogenobaculum_sp._Y04AAS1	0	0	36	0
k__Bacteria|p__Aquificae|c__Aquificae|o__Aquificales|f__Aquificaceae|g__Hydrogenobacter|s__Hydrogenobacter_sp._T-8	14	0	13	0
k__Bacteria|p__Aquificae|c__Aquificae|o__Aquificales|f__Aquificaceae|g__Hydrogenobacter|s__Hydrogenobacter_thermophilus	24	0	53	0
k__Bacteria|p__Aquificae|c__Aquificae|o__Aquificales|f__Aquificaceae|g__Thermocrinis|s__Thermocrinis_albus	10	0	12	0
k__Bacteria|p__Aquificae|c__Aquificae|o__Aquificales|f__Aquificaceae|g__Thermocrinis|s__Thermocrinis_minervae	12	0	26	0
k__Bacteria|p__Aquificae|c__Aquificae|o__Aquificales|f__Aquificaceae|g__Thermocrinis|s__Thermocrinis_ruber	33	0	18	0
k__Bacteria|p__Aquificae|c__Aquificae|o__Aquificales|f__Hydrogenothermaceae|g__Sulfurihydrogenibium|s__Sulfurihydrogenibium_azorense	28	0	13	11
k__Bacteria|p__Aquificae|c__Aquificae|o__Aquificales|f__Hydrogenothermaceae|g__Sulfurihydrogenibium|s__Sulfurihydrogenibium_sp._YO3AOP1	51	0	92	112
k__Bacteria|p__Aquificae|c__Aquificae|o__Aquificales|f__Hydrogenothermaceae|g__Persephonella|s__Persephonella_marina	140	0	121	34
k__Bacteria|p__Candidatus_Bipolaricaulota|g__Candidatus_Bipolaricaulis|s__Candidatus_Bipolaricaulis_anaerobius	12	0	22	11
k__Bacteria|f__Candidatus_Chazhemtobacteraceae|g__Candidatus_Chazhemtobacterium|s__Candidatus_Chazhemtobacterium_aquaticus	21	0	22	0
k__Bacteria|c__Candidatus_Babeliae|o__Candidatus_Babeliales|f__Candidatus_Babeliaceae|g__Candidatus_Babela|s__Candidatus_Babela_massiliensis	39	0	35	0
k__Bacteria|p__Candidatus_Saccharibacteria|c__Candidatus_Saccharimonia|o__Candidatus_Nanosynbacterales|f__Candidatus_Nanosynbacteraceae|g__Candidatus_Nanosynbacter|s__Candidatus_Nanosynbacter_lyticus	20	0	65	0
k__Bacteria|p__Candidatus_Saccharibacteria|g__Candidatus_Saccharimonas|s__Candidatus_Saccharimonas_aalborgensis	370	20	52	0
k__Bacteria|p__Thermotogae|c__Thermotogae|o__Mesoaciditogales|f__Mesoaciditogaceae|g__Athalassotoga|s__Athalassotoga_saccharophila	15	0	0	0
k__Bacteria|p__Thermotogae|c__Thermotogae|o__Kosmotogales|f__Kosmotogaceae|g__Mesotoga|s__Mesotoga_prima	0	0	16	0
k__Bacteria|p__Thermotogae|c__Thermotogae|o__Kosmotogales|f__Kosmotogaceae|g__Kosmotoga|s__Kosmotoga_pacifica	0	0	14	0
k__Bacteria|p__Thermotogae|c__Thermotogae|o__Kosmotogales|f__Kosmotogaceae|g__Kosmotoga|s__Kosmotoga_olearia	15	0	32	92
k__Bacteria|p__Thermotogae|c__Thermotogae|o__Petrotogales|f__Petrotogaceae|g__Petrotoga|s__Petrotoga_mobilis	27	0	48	33
k__Bacteria|p__Thermotogae|c__Thermotogae|o__Petrotogales|f__Petrotogaceae|g__Defluviitoga|s__Defluviitoga_tunisiensis	44	0	52	22
k__Bacteria|p__Thermotogae|c__Thermotogae|o__Petrotogales|f__Petrotogaceae|g__Tepiditoga|s__Tepiditoga_spiralis	48	26	54	140
k__Bacteria|p__Thermotogae|c__Thermotogae|o__Thermotogales|f__Fervidobacteriaceae|g__Fervidobacterium|s__Fervidobacterium_pennivorans	15	45	54	25
k__Bacteria|p__Thermotogae|c__Thermotogae|o__Thermotogales|f__Fervidobacteriaceae|g__Fervidobacterium|s__Fervidobacterium_nodosum	31	0	15	0
k__Bacteria|p__Thermotogae|c__Thermotogae|o__Thermotogales|f__Fervidobacteriaceae|g__Thermosipho|s__Thermosipho_africanus	32	0	65	38
k__Bacteria|p__Thermotogae|c__Thermotogae|o__Thermotogales|f__Fervidobacteriaceae|g__Thermosipho|s__Thermosipho_melanesiensis	30	0	168	276
k__Bacteria|p__Thermotogae|c__Thermotogae|o__Thermotogales|f__Thermotogaceae|g__Thermotoga|s__Thermotoga_profunda	0	0	25	0
k__Bacteria|p__Thermotogae|c__Thermotogae|o__Thermotogales|f__Thermotogaceae|g__Thermotoga|s__Thermotoga_sp._2812B	0	0	49	0
k__Bacteria|p__Thermotogae|c__Thermotogae|o__Thermotogales|f__Thermotogaceae|g__Thermotoga|s__Thermotoga_caldifontis	58	0	28	0
k__Bacteria|p__Thermotogae|c__Thermotogae|o__Thermotogales|f__Thermotogaceae|g__Pseudothermotoga|s__Pseudothermotoga_thermarum	208	0	59	49
k__Bacteria|p__Nitrospirae|c__Nitrospira|o__Nitrospirales|f__Nitrospiraceae|g__Thermodesulfovibrio|s__Thermodesulfovibrio_yellowstonii	47	79	27	256
k__Bacteria|p__Nitrospirae|c__Nitrospira|o__Nitrospirales|f__Nitrospiraceae|g__Leptospirillum|s__Leptospirillum_ferrooxidans	40	0	37	0
k__Bacteria|p__Nitrospirae|c__Nitrospira|o__Nitrospirales|f__Nitrospiraceae|g__Leptospirillum|s__Leptospirillum_ferriphilum	42	0	77	0
k__Bacteria|p__Nitrospirae|c__Nitrospira|o__Nitrospirales|f__Nitrospiraceae|g__Nitrospira|s__Nitrospira_japonica	40	27	49	36
k__Bacteria|p__Nitrospirae|c__Nitrospira|o__Nitrospirales|f__Nitrospiraceae|g__Nitrospira|s__Nitrospira_moscoviensis	154	0	189	28
k__Bacteria|p__Nitrospirae|c__Nitrospira|o__Nitrospirales|f__Nitrospiraceae|g__Nitrospira|s__Candidatus_Nitrospira_inopinata	276	13	105	22
k__Bacteria|p__Nitrospirae|c__Nitrospira|o__Nitrospirales|f__Nitrospiraceae|g__Nitrospira|s__Nitrospira_defluvii	236	20	214	20
k__Bacteria|p__Nitrospirae|c__Nitrospira|o__Nitrospirales|f__Nitrospiraceae|g__Nitrospira|s__Nitrospira_sp._KM1	204	0	114	0
k__Bacteria|p__Fusobacteria|c__Fusobacteriia|o__Fusobacteriales|f__Fusobacteriaceae|g__Ilyobacter|s__Ilyobacter_polytropus	67	0	52	0
k__Bacteria|p__Fusobacteria|c__Fusobacteriia|o__Fusobacteriales|f__Fusobacteriaceae|g__Fusobacterium|s__Fusobacterium_periodonticum	0	0	0	34
k__Bacteria|p__Fusobacteria|c__Fusobacteriia|o__Fusobacteriales|f__Fusobacteriaceae|g__Fusobacterium|s__Fusobacterium_necrophorum	22	0	59	18
k__Bacteria|p__Fusobacteria|c__Fusobacteriia|o__Fusobacteriales|f__Fusobacteriaceae|g__Fusobacterium|s__Fusobacterium_hwasookii	32	0	52	19
k__Bacteria|p__Fusobacteria|c__Fusobacteriia|o__Fusobacteriales|f__Fusobacteriaceae|g__Fusobacterium|s__Fusobacterium_mortiferum	32	0	76	23
k__Bacteria|p__Fusobacteria|c__Fusobacteriia|o__Fusobacteriales|f__Fusobacteriaceae|g__Fusobacterium|s__Fusobacterium_pseudoperiodonticum	40	0	141	72
k__Bacteria|p__Fusobacteria|c__Fusobacteriia|o__Fusobacteriales|f__Fusobacteriaceae|g__Fusobacterium|s__Fusobacterium_gonidiaformans	41	0	20	18
k__Bacteria|p__Fusobacteria|c__Fusobacteriia|o__Fusobacteriales|f__Fusobacteriaceae|g__Fusobacterium|s__Fusobacterium_sp._NSJ-57	63	0	51	91
k__Bacteria|p__Fusobacteria|c__Fusobacteriia|o__Fusobacteriales|f__Fusobacteriaceae|g__Fusobacterium|s__Fusobacterium_ulcerans	86	465	60	350
k__Bacteria|p__Fusobacteria|c__Fusobacteriia|o__Fusobacteriales|f__Fusobacteriaceae|g__Fusobacterium|s__Fusobacterium_varium	132	0	274	208
k__Bacteria|p__Fusobacteria|c__Fusobacteriia|o__Fusobacteriales|f__Fusobacteriaceae|g__Fusobacterium|s__Fusobacterium_nucleatum	377	29	640	501
k__Bacteria|p__Fusobacteria|c__Fusobacteriia|o__Fusobacteriales|f__Leptotrichiaceae|g__Pseudoleptotrichia|s__Pseudoleptotrichia_goodfellowii	21	12	13	0
k__Bacteria|p__Fusobacteria|c__Fusobacteriia|o__Fusobacteriales|f__Leptotrichiaceae|g__Sebaldella|s__Sebaldella_termitidis	24	0	76	33
k__Bacteria|p__Fusobacteria|c__Fusobacteriia|o__Fusobacteriales|f__Leptotrichiaceae|g__Sneathia|s__Sneathia_amnii	46	0	34	40
k__Bacteria|p__Fusobacteria|c__Fusobacteriia|o__Fusobacteriales|f__Leptotrichiaceae|g__Streptobacillus|s__Streptobacillus_moniliformis	640	15	229	489
k__Bacteria|p__Fusobacteria|c__Fusobacteriia|o__Fusobacteriales|f__Leptotrichiaceae|g__Leptotrichia|s__Leptotrichia_buccalis	0	0	127	0
k__Bacteria|p__Fusobacteria|c__Fusobacteriia|o__Fusobacteriales|f__Leptotrichiaceae|g__Leptotrichia|s__Leptotrichia_sp._oral_taxon_498	0	0	130	215
k__Bacteria|p__Fusobacteria|c__Fusobacteriia|o__Fusobacteriales|f__Leptotrichiaceae|g__Leptotrichia|s__Leptotrichia_trevisanii	30	0	31	32
k__Bacteria|p__Fusobacteria|c__Fusobacteriia|o__Fusobacteriales|f__Leptotrichiaceae|g__Leptotrichia|s__Leptotrichia_sp._oral_taxon_847	17	0	40	0
k__Bacteria|p__Fusobacteria|c__Fusobacteriia|o__Fusobacteriales|f__Leptotrichiaceae|g__Leptotrichia|s__Leptotrichia_sp._oral_taxon_212	21	0	67	46
k__Bacteria|p__Fusobacteria|c__Fusobacteriia|o__Fusobacteriales|f__Leptotrichiaceae|g__Leptotrichia|s__Leptotrichia_hofstadii	72	0	34	0
k__Bacteria|p__Fusobacteria|c__Fusobacteriia|o__Fusobacteriales|f__Leptotrichiaceae|g__Leptotrichia|s__Leptotrichia_wadei	112	0	96	27
k__Bacteria|p__Fusobacteria|c__Fusobacteriia|o__Fusobacteriales|f__Leptotrichiaceae|g__Leptotrichia|s__Leptotrichia_hongkongensis	559	39	97	103
k__Bacteria|p__Acidobacteria|c__Blastocatellia|g__Chloracidobacterium|s__Chloracidobacterium_thermophilum	211	25	117	10
k__Bacteria|p__Acidobacteria|c__Vicinamibacteria|f__Vicinamibacteraceae|g__Luteitalea|s__Luteitalea_pratensis	549	2820	226	2206
k__Bacteria|p__Acidobacteria|c__Acidobacteriia|o__Bryobacterales|f__Bryobacteraceae|g__Paludibaculum|s__Paludibaculum_fermentans	143	32	106	42
k__Bacteria|p__Acidobacteria|c__Acidobacteriia|o__Bryobacterales|f__Solibacteraceae|g__Candidatus_Solibacter|s__Candidatus_Solibacter_usitatus	186	10	218	24
k__Bacteria|p__Acidobacteria|c__Acidobacteriia|o__Acidobacteriales|f__Acidobacteriaceae|g__Acidisarcina|s__Acidisarcina_polymorpha	88	0	53	10
k__Bacteria|p__Acidobacteria|c__Acidobacteriia|o__Acidobacteriales|f__Acidobacteriaceae|g__Edaphobacter|s__Edaphobacter_sp._12200R-103	61	0	71	0
k__Bacteria|p__Acidobacteria|c__Acidobacteriia|o__Acidobacteriales|f__Acidobacteriaceae|g__Edaphobacter|s__Edaphobacter_sp._4G125	97	0	99	12
k__Bacteria|p__Acidobacteria|c__Acidobacteriia|o__Acidobacteriales|f__Acidobacteriaceae|g__Acidobacterium|s__Acidobacterium_capsulatum	81	0	71	0
k__Bacteria|p__Acidobacteria|c__Acidobacteriia|o__Acidobacteriales|f__Acidobacteriaceae|g__Acidobacterium|s__Acidobacterium_sp._4Y35	93	0	113	27
k__Bacteria|p__Acidobacteria|c__Acidobacteriia|o__Acidobacteriales|f__Acidobacteriaceae|g__Granulicella|s__Granulicella_mallensis	26	0	97	19
k__Bacteria|p__Acidobacteria|c__Acidobacteriia|o__Acidobacteriales|f__Acidobacteriaceae|g__Granulicella|s__Granulicella_tundricola	53	0	129	18
k__Bacteria|p__Acidobacteria|c__Acidobacteriia|o__Acidobacteriales|f__Acidobacteriaceae|g__Granulicella|s__Granulicella_sp._5B5	29	0	42	14
k__Bacteria|p__Acidobacteria|c__Acidobacteriia|o__Acidobacteriales|f__Acidobacteriaceae|g__Granulicella|s__Granulicella_sp._WH15	152	39	116	24
k__Bacteria|p__Acidobacteria|c__Acidobacteriia|o__Acidobacteriales|f__Acidobacteriaceae|g__Candidatus_Koribacter|s__Candidatus_Koribacter_versatilis	297	18	170	31
k__Bacteria|p__Acidobacteria|c__Acidobacteriia|o__Acidobacteriales|f__Acidobacteriaceae|g__Terriglobus|s__Terriglobus_albidus	49	0	188	34
k__Bacteria|p__Acidobacteria|c__Acidobacteriia|o__Acidobacteriales|f__Acidobacteriaceae|g__Terriglobus|s__Terriglobus_saanensis	390	24	64	0
k__Bacteria|p__Acidobacteria|c__Acidobacteriia|o__Acidobacteriales|f__Acidobacteriaceae|g__Terriglobus|s__Terriglobus_roseus	617	12	258	55
k__Bacteria|p__Spirochaetes|c__Spirochaetia|o__Brachyspirales|f__Brachyspiraceae|g__Brachyspira|s__Brachyspira_murdochii	30	0	55	174
k__Bacteria|p__Spirochaetes|c__Spirochaetia|o__Brachyspirales|f__Brachyspiraceae|g__Brachyspira|s__Brachyspira_intermedia	40	0	32	212
k__Bacteria|p__Spirochaetes|c__Spirochaetia|o__Brachyspirales|f__Brachyspiraceae|g__Brachyspira|s__Brachyspira_hyodysenteriae	59	0	41	0
k__Bacteria|p__Spirochaetes|c__Spirochaetia|o__Brachyspirales|f__Brachyspiraceae|g__Brachyspira|s__Brachyspira_pilosicoli	36	0	60	0
k__Bacteria|p__Spirochaetes|c__Spirochaetia|o__Brachyspirales|f__Brachyspiraceae|g__Brachyspira|s__Brachyspira_hampsonii	179	0	114	237
k__Bacteria|p__Spirochaetes|c__Spirochaetia|o__Spirochaetales|f__Borreliaceae|g__Borreliella|s__Borreliella_burgdorferi	31	0	0	0
k__Bacteria|p__Spirochaetes|c__Spirochaetia|o__Spirochaetales|f__Borreliaceae|g__Borreliella|s__Borreliella_valaisiana	27	0	0	0
k__Bacteria|p__Spirochaetes|c__Spirochaetia|o__Spirochaetales|f__Borreliaceae|g__Borreliella|s__Candidatus_Borrelia_tachyglossi	21	0	0	0
k__Bacteria|p__Spirochaetes|c__Spirochaetia|o__Spirochaetales|f__Borreliaceae|g__Borreliella|s__Borreliella_afzelii	62	0	63	0
k__Bacteria|p__Spirochaetes|c__Spirochaetia|o__Spirochaetales|f__Borreliaceae|g__Borrelia|s__Borrelia_maritima	0	0	58	36
k__Bacteria|p__Spirochaetes|c__Spirochaetia|o__Spirochaetales|f__Borreliaceae|g__Borrelia|s__Borrelia_coriaceae	10	0	47	0
k__Bacteria|p__Spirochaetes|c__Spirochaetia|o__Spirochaetales|f__Borreliaceae|g__Borrelia|s__Borrelia_crocidurae	43	0	0	0
k__Bacteria|p__Spirochaetes|c__Spirochaetia|o__Spirochaetales|f__Borreliaceae|g__Borrelia|s__Borrelia_turcica	28	0	0	0
k__Bacteria|p__Spirochaetes|c__Spirochaetia|o__Spirochaetales|f__Borreliaceae|g__Borrelia|s__Borrelia_sp._A-FGy1	34	0	40	41
k__Bacteria|p__Spirochaetes|c__Spirochaetia|o__Spirochaetales|f__Borreliaceae|g__Borrelia|s__Borrelia_turicatae	80	0	80	0
k__Bacteria|p__Spirochaetes|c__Spirochaetia|o__Spirochaetales|f__Borreliaceae|g__Borrelia|s__Borrelia_anserina	0	0	0	0
k__Bacteria|p__Spirochaetes|c__Spirochaetia|o__Spirochaetales|f__Borreliaceae|g__Borrelia|s__Borrelia_hermsii	55	39	39	35
k__Bacteria|p__Spirochaetes|c__Spirochaetia|o__Spirochaetales|f__Borreliaceae|g__Borrelia|s__Borrelia_miyamotoi	87	0	13	0
k__Bacteria|p__Spirochaetes|c__Spirochaetia|o__Spirochaetales|f__Spirochaetaceae|g__Oceanispirochaeta|s__Oceanispirochaeta_crateris	28	0	147	257
k__Bacteria|p__Spirochaetes|c__Spirochaetia|o__Spirochaetales|f__Spirochaetaceae|g__Salinispira|s__Salinispira_pacifica	54	0	25	0
k__Bacteria|p__Spirochaetes|c__Spirochaetia|o__Spirochaetales|f__Spirochaetaceae|g__Spirochaeta|s__Spirochaeta_thermophila	33	0	69	13
k__Bacteria|p__Spirochaetes|c__Spirochaetia|o__Spirochaetales|f__Spirochaetaceae|g__Spirochaeta|s__Spirochaeta_africana	68	0	150	23
k__Bacteria|p__Spirochaetes|c__Spirochaetia|o__Spirochaetales|f__Spirochaetaceae|g__Sediminispirochaeta|s__Sediminispirochaeta_smaragdinae	122	0	34	0
k__Bacteria|p__Spirochaetes|c__Spirochaetia|o__Spirochaetales|f__Spirochaetaceae|g__Thiospirochaeta|s__Thiospirochaeta_perfilievii	200	17	150	40
k__Bacteria|p__Spirochaetes|c__Spirochaetia|o__Spirochaetales|f__Spirochaetaceae|g__Sphaerochaeta|s__Sphaerochaeta_pleomorpha	53	0	62	142
k__Bacteria|p__Spirochaetes|c__Spirochaetia|o__Spirochaetales|f__Spirochaetaceae|g__Sphaerochaeta|s__Sphaerochaeta_globosa	84	41	31	16
k__Bacteria|p__Spirochaetes|c__Spirochaetia|o__Spirochaetales|f__Spirochaetaceae|g__Sphaerochaeta|s__Sphaerochaeta_coccoides	173	22	60	0
k__Bacteria|p__Spirochaetes|c__Spirochaetia|o__Spirochaetales|f__Spirochaetaceae|g__Treponema|s__Treponema_putidum	0	0	11	29
k__Bacteria|p__Spirochaetes|c__Spirochaetia|o__Spirochaetales|f__Spirochaetaceae|g__Treponema|s__Treponema_socranskii	0	0	12	0
k__Bacteria|p__Spirochaetes|c__Spirochaetia|o__Spirochaetales|f__Spirochaetaceae|g__Treponema|s__Treponema_pallidum	0	0	36	0
k__Bacteria|p__Spirochaetes|c__Spirochaetia|o__Spirochaetales|f__Spirochaetaceae|g__Treponema|s__Treponema_brennaborense	18	0	45	0
k__Bacteria|p__Spirochaetes|c__Spirochaetia|o__Spirochaetales|f__Spirochaetaceae|g__Treponema|s__Treponema_phagedenis	22	0	21	0
k__Bacteria|p__Spirochaetes|c__Spirochaetia|o__Spirochaetales|f__Spirochaetaceae|g__Treponema|s__Treponema_pedis	23	0	47	21
k__Bacteria|p__Spirochaetes|c__Spirochaetia|o__Spirochaetales|f__Spirochaetaceae|g__Treponema|s__Treponema_caldarium	27	0	19	0
k__Bacteria|p__Spirochaetes|c__Spirochaetia|o__Spirochaetales|f__Spirochaetaceae|g__Treponema|s__Treponema_denticola	270	0	264	1277
k__Bacteria|p__Spirochaetes|c__Spirochaetia|o__Spirochaetales|f__Spirochaetaceae|g__Treponema|s__Treponema_sp._OMZ_804	12	0	22	0
k__Bacteria|p__Spirochaetes|c__Spirochaetia|o__Spirochaetales|f__Spirochaetaceae|g__Treponema|s__Treponema_sp._Marseille-Q4132	10	0	37	0
k__Bacteria|p__Spirochaetes|c__Spirochaetia|o__Spirochaetales|f__Spirochaetaceae|g__Treponema|s__Treponema_sp._OMZ_838	22	0	28	0
k__Bacteria|p__Spirochaetes|c__Spirochaetia|o__Spirochaetales|f__Spirochaetaceae|g__Treponema|s__Treponema_primitia	70	0	59	10
k__Bacteria|p__Spirochaetes|c__Spirochaetia|o__Spirochaetales|f__Spirochaetaceae|g__Treponema|s__Treponema_succinifaciens	106	1362	79	481
k__Bacteria|p__Spirochaetes|c__Spirochaetia|o__Spirochaetales|f__Spirochaetaceae|g__Treponema|s__Treponema_azotonutricium	281	0	46	25
k__Bacteria|p__Spirochaetes|c__Spirochaetia|o__Leptospirales|f__Leptospiraceae|g__Turneriella|s__Turneriella_parva	503	22	539	29
k__Bacteria|p__Spirochaetes|c__Spirochaetia|o__Leptospirales|f__Leptospiraceae|g__Leptospira|s__Leptospira_borgpetersenii	35	0	103	0
k__Bacteria|p__Spirochaetes|c__Spirochaetia|o__Leptospirales|f__Leptospiraceae|g__Leptospira|s__Leptospira_interrogans	56	0	149	1481
k__Bacteria|p__Spirochaetes|c__Spirochaetia|o__Leptospirales|f__Leptospiraceae|g__Leptospira|s__Leptospira_biflexa	0	0	0	0
k__Bacteria|p__Spirochaetes|c__Spirochaetia|o__Leptospirales|f__Leptospiraceae|g__Leptospira|s__Leptospira_mayottensis	163	0	366	0
k__Bacteria|p__Spirochaetes|c__Spirochaetia|o__Leptospirales|f__Leptospiraceae|g__Leptospira|s__Leptospira_tipperaryensis	183	32	42	71
k__Bacteria|p__Spirochaetes|c__Spirochaetia|o__Leptospirales|f__Leptospiraceae|g__Leptospira|s__Leptospira_santarosai	437	14	58	0
k__Bacteria|p__Spirochaetes|c__Spirochaetia|o__Leptospirales|f__Leptospiraceae|g__Leptospira|s__Leptospira_weilii	541	30	367	1066
k__Bacteria|p__Spirochaetes|c__Spirochaetia|o__Leptospirales|f__Leptospiraceae|g__Leptospira|s__Leptospira_kmetyi	567	27	42	0
k__Bacteria|p__Candidatus_Omnitrophica|g__Candidatus_Vampirococcus|s__Candidatus_Vampirococcus_archaeovorus	64	0	48	15
k__Bacteria|p__Kiritimatiellaeota|c__Kiritimatiellae|o__Kiritimatiellales|f__Kiritimatiellaceae|g__Kiritimatiella|s__Kiritimatiella_glycovorans	435	0	321	40
k__Bacteria|p__Chlamydiae|c__Chlamydiia|o__Parachlamydiales|f__Simkaniaceae|g__Simkania|s__Simkania_negevensis	31	0	102	26
k__Bacteria|p__Chlamydiae|c__Chlamydiia|o__Parachlamydiales|f__Waddliaceae|g__Waddlia|s__Waddlia_chondrophila	179	0	44	0
k__Bacteria|p__Chlamydiae|c__Chlamydiia|o__Parachlamydiales|f__Parachlamydiaceae|g__Parachlamydia|s__Parachlamydia_acanthamoebae	29	0	44	0
k__Bacteria|p__Chlamydiae|c__Chlamydiia|o__Parachlamydiales|f__Parachlamydiaceae|g__Neochlamydia|s__Neochlamydia_sp._S13	37	0	25	0
k__Bacteria|p__Chlamydiae|c__Chlamydiia|o__Parachlamydiales|f__Parachlamydiaceae|g__Candidatus_Protochlamydia|s__Candidatus_Protochlamydia_naegleriophila	27	0	26	18
k__Bacteria|p__Chlamydiae|c__Chlamydiia|o__Parachlamydiales|f__Parachlamydiaceae|g__Candidatus_Protochlamydia|s__Candidatus_Protochlamydia_amoebophila	87	139	63	56
k__Bacteria|p__Chlamydiae|c__Chlamydiia|o__Chlamydiales|f__Chlamydiaceae|g__Chlamydia|s__Chlamydia_pneumoniae	0	0	11	0
k__Bacteria|p__Chlamydiae|c__Chlamydiia|o__Chlamydiales|f__Chlamydiaceae|g__Chlamydia|s__Chlamydia_sp._H15-1957-10C	0	0	10	0
k__Bacteria|p__Chlamydiae|c__Chlamydiia|o__Chlamydiales|f__Chlamydiaceae|g__Chlamydia|s__Chlamydia_felis	13	0	42	0
k__Bacteria|p__Chlamydiae|c__Chlamydiia|o__Chlamydiales|f__Chlamydiaceae|g__Chlamydia|s__Chlamydia_pecorum	15	0	16	0
k__Bacteria|p__Chlamydiae|c__Chlamydiia|o__Chlamydiales|f__Chlamydiaceae|g__Chlamydia|s__Chlamydia_suis	23	0	29	13
k__Bacteria|p__Chlamydiae|c__Chlamydiia|o__Chlamydiales|f__Chlamydiaceae|g__Chlamydia|s__Chlamydia_muridarum	28	0	55	0
k__Bacteria|p__Chlamydiae|c__Chlamydiia|o__Chlamydiales|f__Chlamydiaceae|g__Chlamydia|s__Chlamydia_avium	28	0	16	16
k__Bacteria|p__Chlamydiae|c__Chlamydiia|o__Chlamydiales|f__Chlamydiaceae|g__Chlamydia|s__Chlamydia_trachomatis	35	0	78	264
k__Bacteria|p__Chlamydiae|c__Chlamydiia|o__Chlamydiales|f__Chlamydiaceae|g__Chlamydia|s__Chlamydia_caviae	39	0	21	0
k__Bacteria|p__Chlamydiae|c__Chlamydiia|o__Chlamydiales|f__Chlamydiaceae|g__Chlamydia|s__Chlamydia_sp._2742-308	13	0	77	238
k__Bacteria|p__Chlamydiae|c__Chlamydiia|o__Chlamydiales|f__Chlamydiaceae|g__Chlamydia|s__Chlamydia_sp._S15-834C	50	0	28	12
k__Bacteria|p__Chlamydiae|c__Chlamydiia|o__Chlamydiales|f__Chlamydiaceae|g__Chlamydia|s__Chlamydia_gallinacea	64	0	14	0
k__Bacteria|p__Chlamydiae|c__Chlamydiia|o__Chlamydiales|f__Chlamydiaceae|g__Chlamydia|s__Chlamydia_psittaci	89	11	38	0
k__Bacteria|p__Chlamydiae|c__Chlamydiia|o__Chlamydiales|f__Chlamydiaceae|g__Chlamydia|s__Chlamydia_abortus	356	0	239	25
k__Bacteria|p__Verrucomicrobia|c__Methylacidiphilae|o__Methylacidiphilales|f__Methylacidiphilaceae|g__Methylacidiphilum|s__Methylacidiphilum_fumariolicum	19	0	29	0
k__Bacteria|p__Verrucomicrobia|c__Methylacidiphilae|o__Methylacidiphilales|f__Methylacidiphilaceae|g__Methylacidiphilum|s__Methylacidiphilum_infernorum	24	0	24	0
k__Bacteria|p__Verrucomicrobia|c__Methylacidiphilae|o__Methylacidiphilales|f__Methylacidiphilaceae|g__Methylacidiphilum|s__Methylacidiphilum_kamchatkense	104	0	115	0
k__Bacteria|p__Verrucomicrobia|c__Spartobacteria|g__Candidatus_Xiphinematobacter|s__Candidatus_Xiphinematobacter_sp._Idaho_Grape	155	0	59	0
k__Bacteria|p__Verrucomicrobia|c__Opitutae|o__Puniceicoccales|f__Puniceicoccaceae|g__Coraliomargarita|s__Coraliomargarita_akajimensis	522	0	833	515
k__Bacteria|p__Verrucomicrobia|c__Opitutae|o__Opitutales|f__Opitutaceae|g__Ereboglobus|s__Ereboglobus_luteus	214	74	198	22
k__Bacteria|p__Verrucomicrobia|c__Opitutae|o__Opitutales|f__Opitutaceae|g__Lacunisphaera|s__Lacunisphaera_limnophila	346	321	306	114
k__Bacteria|p__Verrucomicrobia|c__Opitutae|o__Opitutales|f__Opitutaceae|g__Nibricoccus|s__Nibricoccus_aquaticus	421	115	337	68
k__Bacteria|p__Verrucomicrobia|c__Opitutae|o__Opitutales|f__Opitutaceae|g__Opitutus|s__Opitutus_sp._GAS368	179	0	212	39
k__Bacteria|p__Verrucomicrobia|c__Opitutae|o__Opitutales|f__Opitutaceae|g__Opitutus|s__Opitutus_terrae	369	68	246	58
k__Bacteria|p__Verrucomicrobia|c__Verrucomicrobiae|o__Verrucomicrobiales|f__Akkermansiaceae|g__Akkermansia|s__Akkermansia_glycaniphila	304	0	416	35
k__Bacteria|p__Verrucomicrobia|c__Verrucomicrobiae|o__Verrucomicrobiales|f__Akkermansiaceae|g__Akkermansia|s__Akkermansia_muciniphila	389	39	453	39
k__Bacteria|p__Verrucomicrobia|c__Verrucomicrobiae|o__Verrucomicrobiales|f__Verrucomicrobiaceae|g__Roseimicrobium|s__Roseimicrobium_sp._ORNL1	367	21	488	55
k__Bacteria|p__Verrucomicrobia|c__Verrucomicrobiae|o__Verrucomicrobiales|f__Verrucomicrobiaceae|g__Verrucomicrobium|s__Verrucomicrobium_sp._GAS474	243	0	266	40
k__Bacteria|p__Verrucomicrobia|c__Verrucomicrobiae|o__Verrucomicrobiales|f__Verrucomicrobiaceae|g__Verrucomicrobium|s__Verrucomicrobium_spinosum	718	221	586	122
k__Bacteria|p__Verrucomicrobia|c__Verrucomicrobiae|o__Verrucomicrobiales|f__Verrucomicrobiaceae|g__Luteolibacter|s__Luteolibacter_sp._G-1-1-1	1201	35	1242	98
k__Bacteria|p__Planctomycetes|c__Candidatus_Brocadiae|o__Candidatus_Brocadiales|f__Candidatus_Brocadiaceae|g__Candidatus_Kuenenia|s__Candidatus_Kuenenia_stuttgartiensis	95	0	81	24
k__Bacteria|p__Planctomycetes|c__Phycisphaerae|o__Sedimentisphaerales|f__Sedimentisphaeraceae|g__Limihaloglobus|s__Limihaloglobus_sulfuriphilus	76	0	62	24
k__Bacteria|p__Planctomycetes|c__Phycisphaerae|o__Sedimentisphaerales|f__Sedimentisphaeraceae|g__Sedimentisphaera|s__Sedimentisphaera_cyanobacteriorum	78	0	60	0
k__Bacteria|p__Planctomycetes|c__Phycisphaerae|o__Sedimentisphaerales|f__Sedimentisphaeraceae|g__Sedimentisphaera|s__Sedimentisphaera_salicampi	77	0	77	0
k__Bacteria|p__Planctomycetes|c__Phycisphaerae|o__Sedimentisphaerales|f__Anaerohalosphaeraceae|g__Anaerohalosphaera|s__Anaerohalosphaera_lusitana	482	22	120	10
k__Bacteria|p__Planctomycetes|c__Phycisphaerae|o__Phycisphaerales|f__Phycisphaeraceae|g__Phycisphaera|s__Phycisphaera_mikurensis	8135	724	3240	546
k__Bacteria|p__Planctomycetes|c__Planctomycetia|o__Isosphaerales|f__Isosphaeraceae|g__Isosphaera|s__Isosphaera_pallida	243	32	144	26
k__Bacteria|p__Planctomycetes|c__Planctomycetia|o__Isosphaerales|f__Isosphaeraceae|g__Paludisphaera|s__Paludisphaera_borealis	357	48	330	69
k__Bacteria|p__Planctomycetes|c__Planctomycetia|o__Isosphaerales|f__Isosphaeraceae|g__Aquisphaera|s__Aquisphaera_giovannonii	365	35	372	41
k__Bacteria|p__Planctomycetes|c__Planctomycetia|o__Isosphaerales|f__Isosphaeraceae|g__Singulisphaera|s__Singulisphaera_acidiphila	403	51	316	45
k__Bacteria|p__Planctomycetes|c__Planctomycetia|o__Gemmatales|f__Gemmataceae|g__Frigoriglobus|s__Frigoriglobus_tundricola	221	596	228	611
k__Bacteria|p__Planctomycetes|c__Planctomycetia|o__Gemmatales|f__Gemmataceae|g__Limnoglobus|s__Limnoglobus_roseus	278	321	224	285
k__Bacteria|p__Planctomycetes|c__Planctomycetia|o__Gemmatales|f__Gemmataceae|g__Tuwongella|s__Tuwongella_immobilis	373	136	168	94
k__Bacteria|p__Planctomycetes|c__Planctomycetia|o__Gemmatales|f__Gemmataceae|g__Gemmata|s__Gemmata_massiliana	154	0	139	184
k__Bacteria|p__Planctomycetes|c__Planctomycetia|o__Gemmatales|f__Gemmataceae|g__Gemmata|s__Gemmata_obscuriglobus	320	441	167	341
k__Bacteria|p__Planctomycetes|c__Planctomycetia|o__Gemmatales|f__Gemmataceae|g__Gemmata|s__Gemmata_sp._SH-PL17	320	251	107	221
k__Bacteria|p__Planctomycetes|c__Planctomycetia|o__Planctomycetales|f__Planctomycetaceae|g__Rubinisphaera|s__Rubinisphaera_brasiliensis	241	0	250	32
k__Bacteria|p__Planctomycetes|c__Planctomycetia|o__Planctomycetales|f__Planctomycetaceae|g__Planctopirus|s__Planctopirus_limnophila	124	13	136	29
k__Bacteria|p__Planctomycetes|c__Planctomycetia|o__Planctomycetales|f__Planctomycetaceae|g__Planctopirus|s__Planctopirus_ephydatiae	133	0	134	28
k__Bacteria|p__Planctomycetes|c__Planctomycetia|o__Planctomycetales|f__Planctomycetaceae|g__Bremerella|s__Bremerella_volcania	381	31	275	51
k__Bacteria|p__Planctomycetes|c__Planctomycetia|o__Planctomycetales|f__Planctomycetaceae|g__Gimesia|s__Gimesia_benthica	191	0	233	41
k__Bacteria|p__Planctomycetes|c__Planctomycetia|o__Planctomycetales|f__Planctomycetaceae|g__Gimesia|s__Gimesia_maris	220	10	270	49
k__Bacteria|p__Planctomycetes|c__Planctomycetia|o__Planctomycetales|f__Planctomycetaceae|g__Alienimonas|s__Alienimonas_californiensis	433	32	361	41
k__Bacteria|p__Planctomycetes|c__Planctomycetia|o__Planctomycetales|f__Planctomycetaceae|g__Crateriforma|s__Crateriforma_conspicua	640	48	569	87
k__Bacteria|p__Planctomycetes|c__Planctomycetia|o__Planctomycetales|f__Planctomycetaceae|g__Fuerstia|s__Fuerstia_marisgermanicae	783	32	999	336
k__Bacteria|p__Planctomycetes|c__Planctomycetia|o__Planctomycetales|f__Planctomycetaceae|g__Planctomyces|s__Planctomyces_sp._SH-PL62	679	63	422	47
k__Bacteria|p__Planctomycetes|c__Planctomycetia|o__Planctomycetales|f__Planctomycetaceae|g__Planctomyces|s__Planctomyces_sp._SH-PL14	1455	84	270	69
k__Bacteria|p__Planctomycetes|c__Planctomycetia|o__Pirellulales|f__Thermoguttaceae|g__Thermogutta|s__Thermogutta_terrifontis	160	11	118	22
k__Bacteria|p__Planctomycetes|c__Planctomycetia|o__Pirellulales|f__Lacipirellulaceae|g__Bythopirellula|s__Bythopirellula_goksoyri	287	18	247	31
k__Bacteria|p__Planctomycetes|c__Planctomycetia|o__Pirellulales|f__Lacipirellulaceae|g__Lacipirellula|s__Lacipirellula_parvula	363	43	198	52
k__Bacteria|p__Planctomycetes|c__Planctomycetia|o__Pirellulales|f__Pirellulaceae|g__Rhodopirellula|s__Rhodopirellula_baltica	481	48	379	98
k__Bacteria|p__Planctomycetes|c__Planctomycetia|o__Pirellulales|f__Pirellulaceae|g__Pirellula|s__Pirellula_sp._SH-Sr6A	274	0	242	55
k__Bacteria|p__Planctomycetes|c__Planctomycetia|o__Pirellulales|f__Pirellulaceae|g__Pirellula|s__Pirellula_staleyi	586	23	234	38
k__Bacteria|p__Planctomycetes|c__Planctomycetia|o__Pirellulales|f__Pirellulaceae|g__Roseimaritima|s__Roseimaritima_ulvae	966	90	475	91
k__Bacteria|p__Planctomycetes|c__Planctomycetia|o__Pirellulales|f__Pirellulaceae|g__Mariniblastus|s__Mariniblastus_fucicola	3150	178	963	351
k__Bacteria|g__Thermobaculum|s__Thermobaculum_terrenum	21	0	81	11
k__Bacteria|p__Armatimonadetes|c__Chthonomonadetes|o__Chthonomonadales|f__Chthonomonadaceae|g__Chthonomonas|s__Chthonomonas_calidirosea	34	0	31	12
k__Bacteria|p__Armatimonadetes|c__Fimbriimonadia|o__Fimbriimonadales|f__Fimbriimonadaceae|g__Fimbriimonas|s__Fimbriimonas_ginsengisoli	84	37	84	0
k__Bacteria|p__Deinococcus-Thermus|c__Deinococci|o__Trueperales|f__Trueperaceae|g__Truepera|s__Truepera_radiovictrix	97	0	97	14
k__Bacteria|p__Deinococcus-Thermus|c__Deinococci|o__Thermales|f__Thermaceae|g__Oceanithermus|s__Oceanithermus_profundus	64	0	94	0
k__Bacteria|p__Deinococcus-Thermus|c__Deinococci|o__Thermales|f__Thermaceae|g__Marinithermus|s__Marinithermus_hydrothermalis	105	0	73	0
k__Bacteria|p__Deinococcus-Thermus|c__Deinococci|o__Thermales|f__Thermaceae|g__Meiothermus|s__Meiothermus_taiwanensis	31	11	55	137
k__Bacteria|p__Deinococcus-Thermus|c__Deinococci|o__Thermales|f__Thermaceae|g__Meiothermus|s__Meiothermus_ruber	45	24	83	114
k__Bacteria|p__Deinococcus-Thermus|c__Deinococci|o__Thermales|f__Thermaceae|g__Meiothermus|s__Meiothermus_silvanus	99	25	37	0
k__Bacteria|p__Deinococcus-Thermus|c__Deinococci|o__Thermales|f__Thermaceae|g__Thermus|s__Thermus_brockianus	12	0	14	0
k__Bacteria|p__Deinococcus-Thermus|c__Deinococci|o__Thermales|f__Thermaceae|g__Thermus|s__Thermus_scotoductus	41	20	29	13
k__Bacteria|p__Deinococcus-Thermus|c__Deinococci|o__Thermales|f__Thermaceae|g__Thermus|s__Thermus_oshimai	43	0	19	0
k__Bacteria|p__Deinococcus-Thermus|c__Deinococci|o__Thermales|f__Thermaceae|g__Thermus|s__Thermus_caldilimi	52	0	24	0
k__Bacteria|p__Deinococcus-Thermus|c__Deinococci|o__Thermales|f__Thermaceae|g__Thermus|s__Thermus_aquaticus	54	0	19	0
k__Bacteria|p__Deinococcus-Thermus|c__Deinococci|o__Thermales|f__Thermaceae|g__Thermus|s__Thermus_thermophilus	225	28	231	26
k__Bacteria|p__Deinococcus-Thermus|c__Deinococci|o__Thermales|f__Thermaceae|g__Thermus|s__Thermus_sp._CCB_US3_UF1	171	0	22	0
k__Bacteria|p__Deinococcus-Thermus|c__Deinococci|o__Deinococcales|f__Deinococcaceae|g__Deinococcus|s__Deinococcus_actinosclerus	23	0	113	25
k__Bacteria|p__Deinococcus-Thermus|c__Deinococci|o__Deinococcales|f__Deinococcaceae|g__Deinococcus|s__Deinococcus_swuensis	221	0	133	0
k__Bacteria|p__Deinococcus-Thermus|c__Deinococci|o__Deinococcales|f__Deinococcaceae|g__Deinococcus|s__Deinococcus_metallilatus	28	0	129	0
k__Bacteria|p__Deinococcus-Thermus|c__Deinococci|o__Deinococcales|f__Deinococcaceae|g__Deinococcus|s__Deinococcus_puniceus	35	0	105	0
k__Bacteria|p__Deinococcus-Thermus|c__Deinococci|o__Deinococcales|f__Deinococcaceae|g__Deinococcus|s__Deinococcus_geothermalis	59	116	110	106
k__Bacteria|p__Deinococcus-Thermus|c__Deinococci|o__Deinococcales|f__Deinococcaceae|g__Deinococcus|s__Deinococcus_radiodurans	62	0	83	0
k__Bacteria|p__Deinococcus-Thermus|c__Deinococci|o__Deinococcales|f__Deinococcaceae|g__Deinococcus|s__Deinococcus_wulumuqiensis	67	0	66	0
k__Bacteria|p__Deinococcus-Thermus|c__Deinococci|o__Deinococcales|f__Deinococcaceae|g__Deinococcus|s__Deinococcus_soli_Cha_et_al._2016	93	0	30	0
k__Bacteria|p__Deinococcus-Thermus|c__Deinococci|o__Deinococcales|f__Deinococcaceae|g__Deinococcus|s__Deinococcus_gobiensis	56	22	93	29
k__Bacteria|p__Deinococcus-Thermus|c__Deinococci|o__Deinococcales|f__Deinococcaceae|g__Deinococcus|s__Deinococcus_ficus	60	0	64	0
k__Bacteria|p__Deinococcus-Thermus|c__Deinococci|o__Deinococcales|f__Deinococcaceae|g__Deinococcus|s__Deinococcus_proteolyticus	72	0	66	0
k__Bacteria|p__Deinococcus-Thermus|c__Deinococci|o__Deinococcales|f__Deinococcaceae|g__Deinococcus|s__Deinococcus_deserti	109	0	34	0
k__Bacteria|p__Deinococcus-Thermus|c__Deinococci|o__Deinococcales|f__Deinococcaceae|g__Deinococcus|s__Deinococcus_irradiatisoli	127	16	97	10
k__Bacteria|p__Deinococcus-Thermus|c__Deinococci|o__Deinococcales|f__Deinococcaceae|g__Deinococcus|s__Deinococcus_peraridilitoris	145	22	73	0
k__Bacteria|p__Deinococcus-Thermus|c__Deinococci|o__Deinococcales|f__Deinococcaceae|g__Deinococcus|s__Deinococcus_maricopensis	164	0	43	0
k__Bacteria|p__Deinococcus-Thermus|c__Deinococci|o__Deinococcales|f__Deinococcaceae|g__Deinococcus|s__Deinococcus_sp._D7000	112	0	52	0
k__Bacteria|p__Deinococcus-Thermus|c__Deinococci|o__Deinococcales|f__Deinococcaceae|g__Deinococcus|s__Deinococcus_sp._AJ005	66	0	70	0
k__Bacteria|p__Deinococcus-Thermus|c__Deinococci|o__Deinococcales|f__Deinococcaceae|g__Deinococcus|s__Deinococcus_sp._S14-83	363	14	351	33
k__Bacteria|p__Deinococcus-Thermus|c__Deinococci|o__Deinococcales|f__Deinococcaceae|g__Deinococcus|s__Deinococcus_sp._NW-56	413	0	169	13
k__Bacteria|p__Chloroflexi|c__Tepidiformia|o__Tepidiformales|f__Tepidiformaceae|g__Tepidiforma|s__Tepidiforma_bonchosmolovskayae	69	15	100	27
k__Bacteria|p__Chloroflexi|c__Ktedonobacteria|o__Ktedonobacterales|f__Ktedonosporobacteraceae|g__Ktedonosporobacter|s__Ktedonosporobacter_rubrisoli	69	0	53	36
k__Bacteria|p__Chloroflexi|c__Ardenticatenia|o__Ardenticatenales|f__Ardenticatenaceae|g__Candidatus_Promineofilum|s__Candidatus_Promineofilum_breve	178	15	176	23
k__Bacteria|p__Chloroflexi|c__Thermomicrobia|o__Thermomicrobiales|f__Thermomicrobiaceae|g__Thermomicrobium|s__Thermomicrobium_roseum	64	0	50	14
k__Bacteria|p__Chloroflexi|c__Thermomicrobia|o__Sphaerobacterales|f__Sphaerobacteraceae|g__Sphaerobacter|s__Sphaerobacter_thermophilus	136	29	69	35
k__Bacteria|p__Chloroflexi|c__Chloroflexia|o__Chloroflexales|f__Chloroflexaceae|g__Chloroflexus|s__Chloroflexus_aggregans	103	0	160	33
k__Bacteria|p__Chloroflexi|c__Chloroflexia|o__Chloroflexales|f__Chloroflexaceae|g__Chloroflexus|s__Chloroflexus_aurantiacus	0	0	109	0
k__Bacteria|p__Chloroflexi|c__Chloroflexia|o__Chloroflexales|f__Roseiflexaceae|g__Roseiflexus|s__Roseiflexus_sp._RS-1	46	13	65	25
k__Bacteria|p__Chloroflexi|c__Chloroflexia|o__Chloroflexales|f__Roseiflexaceae|g__Roseiflexus|s__Roseiflexus_castenholzii	69	0	62	0
k__Bacteria|p__Chloroflexi|c__Dehalococcoidia|o__Dehalococcoidales|f__Dehalococcoidaceae|g__Dehalococcoides|s__Dehalococcoides_mccartyi	92	13	99	22
k__Bacteria|p__Chloroflexi|c__Dehalococcoidia|g__Dehalogenimonas|s__Dehalogenimonas_formicexedens	0	0	28	0
k__Bacteria|p__Chloroflexi|c__Dehalococcoidia|g__Dehalogenimonas|s__Dehalogenimonas_lykanthroporepellens	39	0	53	0
k__Bacteria|p__Chloroflexi|c__Dehalococcoidia|g__Dehalogenimonas|s__Dehalogenimonas_sp._GP	173	19	38	0
k__Bacteria|p__Chloroflexi|c__Caldilineae|o__Caldilineales|f__Caldilineaceae|g__Caldilinea|s__Caldilinea_aerophila	582	22	182	27
k__Bacteria|p__Chloroflexi|c__Anaerolineae|o__Anaerolineales|f__Anaerolineaceae|g__Pelolinea|s__Pelolinea_submarina	96	0	172	17
k__Bacteria|p__Chloroflexi|c__Anaerolineae|o__Anaerolineales|f__Anaerolineaceae|g__Anaerolinea|s__Anaerolinea_thermophila	156	0	126	30
k__Bacteria|p__Chloroflexi|c__Anaerolineae|o__Anaerolineales|f__Anaerolineaceae|g__Anaerolinea|s__Anaerolinea_sp._'rifampicinis'	281	12	205	43
k__Bacteria|p__Chloroflexi|c__Anaerolineae|o__Anaerolineales|f__Anaerolineaceae|g__Brevefilum|s__Brevefilum_fermentans	2751	1900	556	2196
k__Bacteria|p__Tenericutes|g__Candidatus_Izimaplasma|s__Candidatus_Izimaplasma_sp._HR1	98	0	45	27
k__Bacteria|p__Tenericutes|c__Mollicutes|o__Acholeplasmatales|f__Acholeplasmataceae|g__Candidatus_Phytoplasma|s__Candidatus_Phytoplasma_australiense	34	0	62	254
k__Bacteria|p__Tenericutes|c__Mollicutes|o__Acholeplasmatales|f__Acholeplasmataceae|g__Candidatus_Phytoplasma|s__Candidatus_Phytoplasma_mali	40	0	19	125
k__Bacteria|p__Tenericutes|c__Mollicutes|o__Acholeplasmatales|f__Acholeplasmataceae|g__Candidatus_Phytoplasma|s__Candidatus_Phytoplasma_ziziphi	66	0	43	91
k__Bacteria|p__Tenericutes|c__Mollicutes|o__Acholeplasmatales|f__Acholeplasmataceae|g__Candidatus_Phytoplasma|s__Aster_yellows_witches'-broom_phytoplasma	30	0	0	24
k__Bacteria|p__Tenericutes|c__Mollicutes|o__Acholeplasmatales|f__Acholeplasmataceae|g__Candidatus_Phytoplasma|s__'Catharanthus_roseus'_aster_yellows_phytoplasma	164	0	135	0
k__Bacteria|p__Tenericutes|c__Mollicutes|o__Acholeplasmatales|f__Acholeplasmataceae|g__Acholeplasma|s__Acholeplasma_palmae	12	0	60	78
k__Bacteria|p__Tenericutes|c__Mollicutes|o__Acholeplasmatales|f__Acholeplasmataceae|g__Acholeplasma|s__Acholeplasma_laidlawii	30	0	52	32
k__Bacteria|p__Tenericutes|c__Mollicutes|o__Acholeplasmatales|f__Acholeplasmataceae|g__Acholeplasma|s__Acholeplasma_axanthum	40	0	63	13
k__Bacteria|p__Tenericutes|c__Mollicutes|o__Acholeplasmatales|f__Acholeplasmataceae|g__Acholeplasma|s__Acholeplasma_hippikon	62	0	125	129
k__Bacteria|p__Tenericutes|c__Mollicutes|o__Acholeplasmatales|f__Acholeplasmataceae|g__Acholeplasma|s__Acholeplasma_brassicae	112	0	46	0
k__Bacteria|p__Tenericutes|c__Mollicutes|o__Acholeplasmatales|f__Acholeplasmataceae|g__Acholeplasma|s__Acholeplasma_oculi	229	0	141	222
k__Bacteria|p__Tenericutes|c__Mollicutes|o__Entomoplasmatales|f__Entomoplasmataceae|g__Entomoplasma|s__Entomoplasma_luminosum	22	0	12	0
k__Bacteria|p__Tenericutes|c__Mollicutes|o__Entomoplasmatales|f__Entomoplasmataceae|g__Entomoplasma|s__Entomoplasma_somnilux	218	0	16	0
k__Bacteria|p__Tenericutes|c__Mollicutes|o__Entomoplasmatales|f__Entomoplasmataceae|g__Mesoplasma|s__Mesoplasma_tabanidae	0	0	13	0
k__Bacteria|p__Tenericutes|c__Mollicutes|o__Entomoplasmatales|f__Entomoplasmataceae|g__Mesoplasma|s__Mesoplasma_lactucae	0	0	44	0
k__Bacteria|p__Tenericutes|c__Mollicutes|o__Entomoplasmatales|f__Entomoplasmataceae|g__Mesoplasma|s__Mesoplasma_entomophilum	0	0	141	2715
k__Bacteria|p__Tenericutes|c__Mollicutes|o__Entomoplasmatales|f__Entomoplasmataceae|g__Mesoplasma|s__Mesoplasma_chauliocola	60	0	22	0
k__Bacteria|p__Tenericutes|c__Mollicutes|o__Entomoplasmatales|f__Entomoplasmataceae|g__Mesoplasma|s__Mesoplasma_coleopterae	207	0	43	0
k__Bacteria|p__Tenericutes|c__Mollicutes|o__Entomoplasmatales|f__Entomoplasmataceae|g__Mesoplasma|s__Mesoplasma_florum	158	0	29	0
k__Bacteria|p__Tenericutes|c__Mollicutes|o__Entomoplasmatales|f__Entomoplasmataceae|g__Mesoplasma|s__Mesoplasma_syrphidae	43	0	0	0
k__Bacteria|p__Tenericutes|c__Mollicutes|o__Entomoplasmatales|f__Spiroplasmataceae|g__Spiroplasma|s__Spiroplasma_chinense	0	0	17	21
k__Bacteria|p__Tenericutes|c__Mollicutes|o__Entomoplasmatales|f__Spiroplasmataceae|g__Spiroplasma|s__Spiroplasma_apis	0	0	16	0
k__Bacteria|p__Tenericutes|c__Mollicutes|o__Entomoplasmatales|f__Spiroplasmataceae|g__Spiroplasma|s__Spiroplasma_litorale	0	0	19	0
k__Bacteria|p__Tenericutes|c__Mollicutes|o__Entomoplasmatales|f__Spiroplasmataceae|g__Spiroplasma|s__Spiroplasma_kunkelii	0	0	155	143
k__Bacteria|p__Tenericutes|c__Mollicutes|o__Entomoplasmatales|f__Spiroplasmataceae|g__Spiroplasma|s__Spiroplasma_gladiatoris	0	0	28	0
k__Bacteria|p__Tenericutes|c__Mollicutes|o__Entomoplasmatales|f__Spiroplasmataceae|g__Spiroplasma|s__Spiroplasma_clarkii	0	0	25	0
k__Bacteria|p__Tenericutes|c__Mollicutes|o__Entomoplasmatales|f__Spiroplasmataceae|g__Spiroplasma|s__Spiroplasma_cantharicola	0	0	29	0
k__Bacteria|p__Tenericutes|c__Mollicutes|o__Entomoplasmatales|f__Spiroplasmataceae|g__Spiroplasma|s__Spiroplasma_sabaudiense	0	0	37	119
k__Bacteria|p__Tenericutes|c__Mollicutes|o__Entomoplasmatales|f__Spiroplasmataceae|g__Spiroplasma|s__Spiroplasma_chrysopicola	0	0	57	42
k__Bacteria|p__Tenericutes|c__Mollicutes|o__Entomoplasmatales|f__Spiroplasmataceae|g__Spiroplasma|s__Spiroplasma_turonicum	0	0	64	50
k__Bacteria|p__Tenericutes|c__Mollicutes|o__Entomoplasmatales|f__Spiroplasmataceae|g__Spiroplasma|s__Spiroplasma_diminutum	13	0	18	0
k__Bacteria|p__Tenericutes|c__Mollicutes|o__Entomoplasmatales|f__Spiroplasmataceae|g__Spiroplasma|s__Spiroplasma_tabanidicola	17	0	0	0
k__Bacteria|p__Tenericutes|c__Mollicutes|o__Entomoplasmatales|f__Spiroplasmataceae|g__Spiroplasma|s__Spiroplasma_poulsonii	20	0	50	0
k__Bacteria|p__Tenericutes|c__Mollicutes|o__Entomoplasmatales|f__Spiroplasmataceae|g__Spiroplasma|s__Spiroplasma_syrphidicola	26	0	123	0
k__Bacteria|p__Tenericutes|c__Mollicutes|o__Entomoplasmatales|f__Spiroplasmataceae|g__Spiroplasma|s__Spiroplasma_culicicola	22	0	65	0
k__Bacteria|p__Tenericutes|c__Mollicutes|o__Entomoplasmatales|f__Spiroplasmataceae|g__Spiroplasma|s__Spiroplasma_sp._TIUS-1	21	0	12	0
k__Bacteria|p__Tenericutes|c__Mollicutes|o__Entomoplasmatales|f__Spiroplasmataceae|g__Spiroplasma|s__Spiroplasma_monobiae	44	0	0	0
k__Bacteria|p__Tenericutes|c__Mollicutes|o__Entomoplasmatales|f__Spiroplasmataceae|g__Spiroplasma|s__Spiroplasma_floricola	47	0	24	14
k__Bacteria|p__Tenericutes|c__Mollicutes|o__Entomoplasmatales|f__Spiroplasmataceae|g__Spiroplasma|s__Spiroplasma_eriocheiris	61	662	0	133
k__Bacteria|p__Tenericutes|c__Mollicutes|o__Entomoplasmatales|f__Spiroplasmataceae|g__Spiroplasma|s__Spiroplasma_alleghenense	56	0	0	0
k__Bacteria|p__Tenericutes|c__Mollicutes|o__Entomoplasmatales|f__Spiroplasmataceae|g__Spiroplasma|s__Spiroplasma_corruscae	71	0	39	29
k__Bacteria|p__Tenericutes|c__Mollicutes|o__Entomoplasmatales|f__Spiroplasmataceae|g__Spiroplasma|s__Spiroplasma_phoeniceum	357	0	0	0
k__Bacteria|p__Tenericutes|c__Mollicutes|o__Entomoplasmatales|f__Spiroplasmataceae|g__Spiroplasma|s__Spiroplasma_helicoides	147	0	33	0
k__Bacteria|p__Tenericutes|c__Mollicutes|o__Entomoplasmatales|f__Spiroplasmataceae|g__Spiroplasma|s__Spiroplasma_taiwanense	203	0	36	11
k__Bacteria|p__Tenericutes|c__Mollicutes|o__Mycoplasmatales|f__Mycoplasmataceae|g__Candidatus_Hepatoplasma|s__Candidatus_Hepatoplasma_crinochetorum	26	0	23	0
k__Bacteria|p__Tenericutes|c__Mollicutes|o__Mycoplasmatales|f__Mycoplasmataceae|g__Ureaplasma|s__Ureaplasma_parvum	22	0	58	20
k__Bacteria|p__Tenericutes|c__Mollicutes|o__Mycoplasmatales|f__Mycoplasmataceae|g__Ureaplasma|s__Ureaplasma_urealyticum	20	0	25	0
k__Bacteria|p__Tenericutes|c__Mollicutes|o__Mycoplasmatales|f__Mycoplasmataceae|g__Mycoplasmopsis|s__Mycoplasmopsis_californica	13	0	45	13
k__Bacteria|p__Tenericutes|c__Mollicutes|o__Mycoplasmatales|f__Mycoplasmataceae|g__Mycoplasmopsis|s__Mycoplasmopsis_glycophila	15	0	0	0
k__Bacteria|p__Tenericutes|c__Mollicutes|o__Mycoplasmatales|f__Mycoplasmataceae|g__Mycoplasmopsis|s__Mycoplasmopsis_columboralis	44	0	25	0
k__Bacteria|p__Tenericutes|c__Mollicutes|o__Mycoplasmatales|f__Mycoplasmataceae|g__Mycoplasmopsis|s__Mycoplasmopsis_gallinacea	56	0	53	0
k__Bacteria|p__Tenericutes|c__Mollicutes|o__Mycoplasmatales|f__Mycoplasmataceae|g__Mycoplasmopsis|s__Mycoplasmopsis_columbina	167	0	51	19
k__Bacteria|p__Tenericutes|c__Mollicutes|o__Mycoplasmatales|f__Mycoplasmataceae|g__Mycoplasma|s__Mycoplasma_hyosynoviae	0	0	0	51
k__Bacteria|p__Tenericutes|c__Mollicutes|o__Mycoplasmatales|f__Mycoplasmataceae|g__Mycoplasma|s__Mycoplasma_cloacale	0	0	10	0
k__Bacteria|p__Tenericutes|c__Mollicutes|o__Mycoplasmatales|f__Mycoplasmataceae|g__Mycoplasma|s__Mycoplasma_parvum	0	0	10	0
k__Bacteria|p__Tenericutes|c__Mollicutes|o__Mycoplasmatales|f__Mycoplasmataceae|g__Mycoplasma|s__Mycoplasma_tullyi	0	0	10	0
k__Bacteria|p__Tenericutes|c__Mollicutes|o__Mycoplasmatales|f__Mycoplasmataceae|g__Mycoplasma|s__Mycoplasma_haemofelis	0	0	16	0
k__Bacteria|p__Tenericutes|c__Mollicutes|o__Mycoplasmatales|f__Mycoplasmataceae|g__Mycoplasma|s__Mycoplasma_wenyonii	0	0	18	0
k__Bacteria|p__Tenericutes|c__Mollicutes|o__Mycoplasmatales|f__Mycoplasmataceae|g__Mycoplasma|s__Mycoplasma_citelli	0	0	18	17
k__Bacteria|p__Tenericutes|c__Mollicutes|o__Mycoplasmatales|f__Mycoplasmataceae|g__Mycoplasma|s__Mycoplasma_phocicerebrale	0	0	23	0
k__Bacteria|p__Tenericutes|c__Mollicutes|o__Mycoplasmatales|f__Mycoplasmataceae|g__Mycoplasma|s__Mycoplasma_mycoides	0	0	37	49
k__Bacteria|p__Tenericutes|c__Mollicutes|o__Mycoplasmatales|f__Mycoplasmataceae|g__Mycoplasma|s__Mycoplasma_sp._OR1901	0	0	22	12
k__Bacteria|p__Tenericutes|c__Mollicutes|o__Mycoplasmatales|f__Mycoplasmataceae|g__Mycoplasma|s__Mycoplasma_sp._NEAQ87857	0	0	34	0
k__Bacteria|p__Tenericutes|c__Mollicutes|o__Mycoplasmatales|f__Mycoplasmataceae|g__Mycoplasma|s__Mycoplasma_ovipneumoniae	13	0	12	0
k__Bacteria|p__Tenericutes|c__Mollicutes|o__Mycoplasmatales|f__Mycoplasmataceae|g__Mycoplasma|s__Mycoplasma_arginini	12	0	18	21
k__Bacteria|p__Tenericutes|c__Mollicutes|o__Mycoplasmatales|f__Mycoplasmataceae|g__Mycoplasma|s__Mycoplasma_dispar	13	0	44	11
k__Bacteria|p__Tenericutes|c__Mollicutes|o__Mycoplasmatales|f__Mycoplasmataceae|g__Mycoplasma|s__Mycoplasma_nasistruthionis	13	0	0	0
k__Bacteria|p__Tenericutes|c__Mollicutes|o__Mycoplasmatales|f__Mycoplasmataceae|g__Mycoplasma|s__Mycoplasma_neurolyticum	13	0	16	0
k__Bacteria|p__Tenericutes|c__Mollicutes|o__Mycoplasmatales|f__Mycoplasmataceae|g__Mycoplasma|s__Mycoplasma_arthritidis	13	0	0	0
k__Bacteria|p__Tenericutes|c__Mollicutes|o__Mycoplasmatales|f__Mycoplasmataceae|g__Mycoplasma|s__Mycoplasma_conjunctivae	268	0	342	167
k__Bacteria|p__Tenericutes|c__Mollicutes|o__Mycoplasmatales|f__Mycoplasmataceae|g__Mycoplasma|s__Mycoplasma_canis	17	0	13	0
k__Bacteria|p__Tenericutes|c__Mollicutes|o__Mycoplasmatales|f__Mycoplasmataceae|g__Mycoplasma|s__Mycoplasma_hominis	21	0	27	26
k__Bacteria|p__Tenericutes|c__Mollicutes|o__Mycoplasmatales|f__Mycoplasmataceae|g__Mycoplasma|s__Mycoplasma_bovigenitalium	14	0	67	0
k__Bacteria|p__Tenericutes|c__Mollicutes|o__Mycoplasmatales|f__Mycoplasmataceae|g__Mycoplasma|s__Mycoplasma_orale	15	0	0	0
k__Bacteria|p__Tenericutes|c__Mollicutes|o__Mycoplasmatales|f__Mycoplasmataceae|g__Mycoplasma|s__Mycoplasma_hyorhinis	26	0	17	0
k__Bacteria|p__Tenericutes|c__Mollicutes|o__Mycoplasmatales|f__Mycoplasmataceae|g__Mycoplasma|s__Mycoplasma_anseris	18	0	10	13
k__Bacteria|p__Tenericutes|c__Mollicutes|o__Mycoplasmatales|f__Mycoplasmataceae|g__Mycoplasma|s__Mycoplasma_synoviae	23	0	11	0
k__Bacteria|p__Tenericutes|c__Mollicutes|o__Mycoplasmatales|f__Mycoplasmataceae|g__Mycoplasma|s__Mycoplasma_anatis	21	0	20	0
k__Bacteria|p__Tenericutes|c__Mollicutes|o__Mycoplasmatales|f__Mycoplasmataceae|g__Mycoplasma|s__Mycoplasma_yeatsii	25	0	35	0
k__Bacteria|p__Tenericutes|c__Mollicutes|o__Mycoplasmatales|f__Mycoplasmataceae|g__Mycoplasma|s__Mycoplasma_columbinasale	17	0	38	0
k__Bacteria|p__Tenericutes|c__Mollicutes|o__Mycoplasmatales|f__Mycoplasmataceae|g__Mycoplasma|s__Mycoplasma_flocculare	36	0	0	0
k__Bacteria|p__Tenericutes|c__Mollicutes|o__Mycoplasmatales|f__Mycoplasmataceae|g__Mycoplasma|s__Mycoplasma_alkalescens	26	0	81	24
k__Bacteria|p__Tenericutes|c__Mollicutes|o__Mycoplasmatales|f__Mycoplasmataceae|g__Mycoplasma|s__Mycoplasma_phocidae	26	0	29	0
k__Bacteria|p__Tenericutes|c__Mollicutes|o__Mycoplasmatales|f__Mycoplasmataceae|g__Mycoplasma|s__Mycoplasma_bovis	27	0	17	0
k__Bacteria|p__Tenericutes|c__Mollicutes|o__Mycoplasmatales|f__Mycoplasmataceae|g__Mycoplasma|s__Mycoplasma_genitalium	0	0	0	17
k__Bacteria|p__Tenericutes|c__Mollicutes|o__Mycoplasmatales|f__Mycoplasmataceae|g__Mycoplasma|s__Mycoplasma_pullorum	22	247	0	123
k__Bacteria|p__Tenericutes|c__Mollicutes|o__Mycoplasmatales|f__Mycoplasmataceae|g__Mycoplasma|s__Mycoplasma_hyopneumoniae	37	0	244	46
k__Bacteria|p__Tenericutes|c__Mollicutes|o__Mycoplasmatales|f__Mycoplasmataceae|g__Mycoplasma|s__Mycoplasma_meleagridis	27	0	20	0
k__Bacteria|p__Tenericutes|c__Mollicutes|o__Mycoplasmatales|f__Mycoplasmataceae|g__Mycoplasma|s__Mycoplasma_pneumoniae	28	0	0	0
k__Bacteria|p__Tenericutes|c__Mollicutes|o__Mycoplasmatales|f__Mycoplasmataceae|g__Mycoplasma|s__Mycoplasma_suis	30	0	16	0
k__Bacteria|p__Tenericutes|c__Mollicutes|o__Mycoplasmatales|f__Mycoplasmataceae|g__Mycoplasma|s__Mycoplasma_canadense	36	0	0	0
k__Bacteria|p__Tenericutes|c__Mollicutes|o__Mycoplasmatales|f__Mycoplasmataceae|g__Mycoplasma|s__Mycoplasma_putrefaciens	48	0	113	32
k__Bacteria|p__Tenericutes|c__Mollicutes|o__Mycoplasmatales|f__Mycoplasmataceae|g__Mycoplasma|s__Mycoplasma_anserisalpingitidis	39	0	14	17
k__Bacteria|p__Tenericutes|c__Mollicutes|o__Mycoplasmatales|f__Mycoplasmataceae|g__Mycoplasma|s__Mycoplasma_agalactiae	45	0	40	0
k__Bacteria|p__Tenericutes|c__Mollicutes|o__Mycoplasmatales|f__Mycoplasmataceae|g__Mycoplasma|s__Mycoplasma_penetrans	39	0	78	164
k__Bacteria|p__Tenericutes|c__Mollicutes|o__Mycoplasmatales|f__Mycoplasmataceae|g__Mycoplasma|s__Mycoplasma_pulmonis	39	0	0	0
k__Bacteria|p__Tenericutes|c__Mollicutes|o__Mycoplasmatales|f__Mycoplasmataceae|g__Mycoplasma|s__Mycoplasma_mobile	40	0	34	0
k__Bacteria|p__Tenericutes|c__Mollicutes|o__Mycoplasmatales|f__Mycoplasmataceae|g__Mycoplasma|s__Mycoplasma_cynos	58	0	0	0
k__Bacteria|p__Tenericutes|c__Mollicutes|o__Mycoplasmatales|f__Mycoplasmataceae|g__Mycoplasma|s__Mycoplasma_struthionis	86	0	14	20
k__Bacteria|p__Tenericutes|c__Mollicutes|o__Mycoplasmatales|f__Mycoplasmataceae|g__Mycoplasma|s__Mycoplasma_iowae	76	308	0	102
k__Bacteria|p__Tenericutes|c__Mollicutes|o__Mycoplasmatales|f__Mycoplasmataceae|g__Mycoplasma|s__Mycoplasma_maculosum	105	661	0	623
k__Bacteria|p__Tenericutes|c__Mollicutes|o__Mycoplasmatales|f__Mycoplasmataceae|g__Mycoplasma|s__Mycoplasma_felis	141	1642	27	965
k__Bacteria|p__Tenericutes|c__Mollicutes|o__Mycoplasmatales|f__Mycoplasmataceae|g__Mycoplasma|s__Mycoplasma_bovirhinis	165	0	16	13
k__Bacteria|p__Tenericutes|c__Mollicutes|o__Mycoplasmatales|f__Mycoplasmataceae|g__Mycoplasma|s__Mycoplasma_gallopavonis	290	0	51	0
k__Bacteria|p__Tenericutes|c__Mollicutes|o__Mycoplasmatales|f__Mycoplasmataceae|g__Mycoplasma|s__Mycoplasma_edwardii	334	15	22	18
k__Bacteria|p__Tenericutes|c__Mollicutes|o__Mycoplasmatales|f__Mycoplasmataceae|g__Mycoplasma|s__Mycoplasma_gallisepticum	370	0	90	23
k__Bacteria|p__Tenericutes|c__Mollicutes|o__Mycoplasmatales|f__Mycoplasmataceae|g__Mycoplasma|s__Mycoplasma_crocodyli	411	692	106	649
k__Bacteria|p__Tenericutes|c__Mollicutes|o__Mycoplasmatales|f__Mycoplasmataceae|g__Mycoplasma|s__Mycoplasma_bovoculi	691	49	22	0
k__Bacteria|p__Tenericutes|c__Mollicutes|o__Mycoplasmatales|f__Mycoplasmataceae|g__Mycoplasma|s__Mycoplasma_sp._Mirounga_ES2806-GEN	17	0	16	0
k__Bacteria|p__Tenericutes|c__Mollicutes|o__Mycoplasmatales|f__Mycoplasmataceae|g__Mycoplasma|s__Mycoplasma_sp._C264-NAS	24	0	0	26
k__Bacteria|p__Tenericutes|c__Mollicutes|o__Mycoplasmatales|f__Mycoplasmataceae|g__Mycoplasma|s__Mycoplasma_sp._Pen4	38	0	700	0
k__Bacteria|p__Tenericutes|c__Mollicutes|o__Mycoplasmatales|f__Mycoplasmataceae|g__Mycoplasma|s__Mycoplasma_sp._1654_15	63	0	38	0
k__Bacteria|p__Tenericutes|c__Mollicutes|o__Mycoplasmatales|f__Mycoplasmataceae|g__Mycoplasma|s__Mycoplasma_sp._Phocoena_C-264-GEN	93	0	33	0
k__Bacteria|p__Tenericutes|c__Mollicutes|o__Mycoplasmatales|f__Mycoplasmataceae|g__Mycoplasma|s__Mycoplasma_sp._Mirounga_ES2806-NAS	241	22	95	242
k__Bacteria|p__Tenericutes|c__Mollicutes|o__Mycoplasmatales|f__Mycoplasmataceae|g__Mycoplasma|s__Mycoplasma_sp._(ex_Biomphalaria_glabrata)	252	0	27	17
k__Bacteria|p__Tenericutes|c__Mollicutes|o__Mycoplasmatales|f__Mycoplasmataceae|g__Mycoplasma|s__Mycoplasma_capricolum	986	0	136	0
k__Bacteria|p__Cyanobacteria|c__Gloeobacteria|o__Gloeobacterales|f__Gloeobacteraceae|g__Gloeobacter|s__Gloeobacter_violaceus	102	0	70	0
k__Bacteria|p__Cyanobacteria|c__Gloeobacteria|o__Gloeobacterales|f__Gloeobacteraceae|g__Gloeobacter|s__Gloeobacter_kilaueensis	172	59	81	36
k__Bacteria|p__Cyanobacteria|o__Gloeoemargaritales|f__Gloeomargaritaceae|g__Gloeomargarita|s__Gloeomargarita_lithophora	449	2131	91	1558
k__Bacteria|p__Cyanobacteria|o__Chroococcidiopsidales|f__Chroococcidiopsidaceae|g__Chroococcidiopsis|s__Chroococcidiopsis_thermalis	697	24	193	74
k__Bacteria|p__Cyanobacteria|s__cyanobacterium_endosymbiont_of_Rhopalodia_gibberula	233	0	125	34
k__Bacteria|p__Cyanobacteria|s__cyanobacterium_endosymbiont_of_Epithemia_turgida	1297	0	346	101
k__Bacteria|p__Cyanobacteria|o__Pleurocapsales|f__Hyellaceae|g__Pleurocapsa|s__Pleurocapsa_minor	313	145	147	77
k__Bacteria|p__Cyanobacteria|o__Pleurocapsales|f__Dermocarpellaceae|g__Stanieria|s__Stanieria_sp._NIES-3757	434	172	144	82
k__Bacteria|p__Cyanobacteria|o__Pleurocapsales|f__Dermocarpellaceae|g__Stanieria|s__Stanieria_cyanosphaera	2464	163	482	192
k__Bacteria|p__Cyanobacteria|o__Oscillatoriales|f__Coleofasciculaceae|g__Geitlerinema|s__Geitlerinema_sp._PCC_7407	122	20	151	16
k__Bacteria|p__Cyanobacteria|o__Oscillatoriales|f__Gomontiellaceae|g__Crinalium|s__Crinalium_epipsammum	357	893	119	663
k__Bacteria|p__Cyanobacteria|o__Oscillatoriales|f__Cyanothecaceae|g__Cyanothece|s__Cyanothece_sp._PCC_7425	378	3779	131	2038
k__Bacteria|p__Cyanobacteria|o__Oscillatoriales|f__Oscillatoriaceae|g__Oscillatoria|s__Oscillatoria_acuminata	132	0	131	95
k__Bacteria|p__Cyanobacteria|o__Oscillatoriales|f__Oscillatoriaceae|g__Oscillatoria|s__Oscillatoria_nigro-viridis	327	426	151	178
k__Bacteria|p__Cyanobacteria|o__Oscillatoriales|f__Oscillatoriaceae|g__Moorea|s__Moorea_producens	1221	25	319	77
k__Bacteria|p__Cyanobacteria|o__Oscillatoriales|f__Microcoleaceae|g__Limnospira|s__Limnospira_indica	0	0	129	0
k__Bacteria|p__Cyanobacteria|o__Oscillatoriales|f__Microcoleaceae|g__Oxynema|s__Oxynema_sp._AP17	73	0	216	25
k__Bacteria|p__Cyanobacteria|o__Oscillatoriales|f__Microcoleaceae|g__Planktothrix|s__Planktothrix_agardhii	222	366	656	497
k__Bacteria|p__Cyanobacteria|o__Oscillatoriales|f__Microcoleaceae|g__Trichodesmium|s__Trichodesmium_erythraeum	394	23	317	76
k__Bacteria|p__Cyanobacteria|o__Oscillatoriales|f__Microcoleaceae|g__Microcoleus|s__Microcoleus_sp._PCC_7113	492	37	161	35
k__Bacteria|p__Cyanobacteria|o__Oscillatoriales|f__Microcoleaceae|g__Arthrospira|s__Arthrospira_platensis	518	0	172	195
k__Bacteria|p__Cyanobacteria|o__Chroococcales|f__Microcystaceae|g__Microcystis|s__Microcystis_aeruginosa	341	0	201	137
k__Bacteria|p__Cyanobacteria|o__Chroococcales|f__Cyanobacteriaceae|g__Cyanobacterium|s__Cyanobacterium_aponinum	2272	2087	622	1426
k__Bacteria|p__Cyanobacteria|o__Chroococcales|f__Aphanothecaceae|g__Gloeothece|s__Gloeothece_citriformis	182	16	156	451
k__Bacteria|p__Cyanobacteria|o__Chroococcales|f__Aphanothecaceae|g__Gloeothece|s__Gloeothece_verrucosa	517	478	116	350
k__Bacteria|p__Cyanobacteria|o__Chroococcales|f__Aphanothecaceae|g__Crocosphaera|s__Crocosphaera_subtropica	744	4017	250	1960
k__Bacteria|p__Cyanobacteria|o__Chroococcales|f__Aphanothecaceae|g__Rippkaea|s__Rippkaea_orientalis	807	61	94	45
k__Bacteria|p__Cyanobacteria|o__Chroococcales|f__Aphanothecaceae|g__Halothece|s__Halothece_sp._PCC_7418	402	27	182	77
k__Bacteria|p__Cyanobacteria|o__Chroococcales|f__Aphanothecaceae|g__Euhalothece|s__Euhalothece_natronophila	471	1644	132	1405
k__Bacteria|p__Cyanobacteria|o__Chroococcales|f__Aphanothecaceae|g__Candidatus_Atelocyanobacterium|s__Candidatus_Atelocyanobacterium_thalassa	2807	80	1214	161
k__Bacteria|p__Cyanobacteria|o__Chroococcales|f__Chroococcaceae|g__Gloeocapsa|s__Gloeocapsa_sp._PCC_7428	914	0	197	385
k__Bacteria|p__Cyanobacteria|o__Chroococcales|f__Chroococcaceae|g__Chondrocystis|s__Chondrocystis_sp._NIES-4102	1289	92	338	304
k__Bacteria|p__Cyanobacteria|o__Chroococcales|f__Chroococcaceae|g__Geminocystis|s__Geminocystis_herdmanii	820	3731	126	2757
k__Bacteria|p__Cyanobacteria|o__Chroococcales|f__Chroococcaceae|g__Geminocystis|s__Geminocystis_sp._NIES-3709	1201	293	280	605
k__Bacteria|p__Cyanobacteria|o__Chroococcales|f__Chroococcaceae|g__Geminocystis|s__Geminocystis_sp._NIES-3708	2961	4391	398	3036
k__Bacteria|p__Cyanobacteria|o__Nostocales|f__Tolypothrichaceae|g__Tolypothrix|s__Tolypothrix_sp._PCC_7910	168	0	108	75
k__Bacteria|p__Cyanobacteria|o__Nostocales|f__Rivulariaceae|g__Microchaete|s__Microchaete_diplosiphon	130	0	80	134
k__Bacteria|p__Cyanobacteria|o__Nostocales|f__Rivulariaceae|g__Rivularia|s__Rivularia_sp._PCC_7116	421	2462	107	1538
k__Bacteria|p__Cyanobacteria|o__Nostocales|f__Hapalosiphonaceae|g__Fischerella|s__Fischerella_sp._NIES-4106	76	30	104	219
k__Bacteria|p__Cyanobacteria|o__Nostocales|f__Hapalosiphonaceae|g__Fischerella|s__Fischerella_sp._NIES-3754	962	71	244	71
k__Bacteria|p__Cyanobacteria|o__Nostocales|f__Scytonemataceae|g__Scytonema|s__Scytonema_sp._NIES-4073	62	0	78	29
k__Bacteria|p__Cyanobacteria|o__Nostocales|f__Scytonemataceae|g__Scytonema|s__Scytonema_sp._HK-05	1211	3588	156	1804
k__Bacteria|p__Cyanobacteria|o__Nostocales|f__Aphanizomenonaceae|g__Raphidiopsis|s__Raphidiopsis_curvata	55	0	64	0
k__Bacteria|p__Cyanobacteria|o__Nostocales|f__Aphanizomenonaceae|g__Cylindrospermopsis|s__Cylindrospermopsis_curvispora	68	0	66	338
k__Bacteria|p__Cyanobacteria|o__Nostocales|f__Aphanizomenonaceae|g__Nodularia|s__Nodularia_spumigena	247	0	237	228
k__Bacteria|p__Cyanobacteria|o__Nostocales|f__Aphanizomenonaceae|g__Anabaenopsis|s__Anabaenopsis_circularis	250	696	226	470
k__Bacteria|p__Cyanobacteria|o__Nostocales|f__Aphanizomenonaceae|g__Sphaerospermopsis|s__Sphaerospermopsis_kisseleviana	359	103	371	123
k__Bacteria|p__Cyanobacteria|o__Nostocales|f__Aphanizomenonaceae|g__Dolichospermum|s__Dolichospermum_flos-aquae	210	0	241	0
k__Bacteria|p__Cyanobacteria|o__Nostocales|f__Aphanizomenonaceae|g__Dolichospermum|s__Dolichospermum_compactum	210	0	180	119
k__Bacteria|p__Cyanobacteria|o__Nostocales|f__Aphanizomenonaceae|g__Dolichospermum|s__Dolichospermum_sp._UHCC_0315A	200	0	0	0
k__Bacteria|p__Cyanobacteria|o__Nostocales|f__Nostocaceae|g__Cylindrospermum|s__Cylindrospermum_stagnale	240	0	188	178
k__Bacteria|p__Cyanobacteria|o__Nostocales|f__Nostocaceae|g__Trichormus|s__Trichormus_azollae	435	55	97	83
k__Bacteria|p__Cyanobacteria|o__Nostocales|f__Nostocaceae|g__Anabaena|s__Anabaena_cylindrica	242	2193	282	783
k__Bacteria|p__Cyanobacteria|o__Nostocales|f__Nostocaceae|g__Anabaena|s__Anabaena_sp._WA102	119	0	225	640
k__Bacteria|p__Cyanobacteria|o__Nostocales|f__Nostocaceae|g__Anabaena|s__Anabaena_sp._90	724	0	130	337
k__Bacteria|p__Cyanobacteria|o__Nostocales|f__Nostocaceae|g__Nostoc|s__Nostoc_edaphicum	30	0	53	129
k__Bacteria|p__Cyanobacteria|o__Nostocales|f__Nostocaceae|g__Nostoc|s__Nostoc_carneum	175	0	250	113
k__Bacteria|p__Cyanobacteria|o__Nostocales|f__Nostocaceae|g__Nostoc|s__Nostoc_punctiforme	85	0	89	417
k__Bacteria|p__Cyanobacteria|o__Nostocales|f__Nostocaceae|g__Nostoc|s__Nostoc_flagelliforme	113	0	38	27
[truncated: 5,168 more rows]

## Sheet: Table S16
Table S16: Summary of the prokaryotic ASVs identified from the mesocosm experiment.
[truncated: 1,125 more rows]

[truncated: 2 more sheets: Table S17, Table S18]
